# Supplementary material for: Low pyrrolizidine alkaloid levels in perennial ryegrass is associated with the absence of a homospermidine synthase gene
Source: BMC Plant Biol. 2018 Apr 6;18:56. doi: 10.1186/s12870-018-1269-6 (PMC5889531; doi:10.1186/s12870-018-1269-6)
Supplement: Supplementary file 1 — Perennial ryegrass germplasm identity and association mapping data. Includes plant number, cultivar/breeding population name, country origin, population type, Margot Forde germplasm accession number, thesinine-rhamnoside BLUPs, presence/absence of HSS1 polymorphism and population structure Q values. (XLSX 79 kb) [file 12870_2018_1269_MOESM1_ESM.xlsx]

## Sheet: Association population
Additional File 1: Perennial ryegrass germplasm identity and association mapping data including thesinine-rhamnoside BLUPs, presence/absence of HSS1 polymorphism and population structure Q values.
				Margot Forde Germplasm Centre		Thesinine-rhamnose intensity (BLUPs)						Population Structure Q values (k=3)
Plant number	Cultivar/breeding population name	Country origin	Population type	Accession no. (NA = not applicable)	E.Thesinine.rhamnose	Z.Thesinine.rhamnose	E.Thesinine.rhamnose.glycoside	Z.Thesinine.rhamnose.glycoside		HSS1 presence/absence		Q1	Q2	Q3
1	GIL025	NZ	NZ breeding population	NA	6163168	778535	2385143	735370		HSS1-		0.198	0.349	0.453
2	GIL025	NZ	NZ breeding population	NA	6574916	1169747	3613235	811407		HSS1-		0.173	0.25	0.577
3	GIL014	NZ	NZ breeding population	NA	31562110	1906216	16955503	1255652		HSS1+		0.391	0.552	0.058
5	GIL014	NZ	NZ breeding population	NA	18229930	2249954	9728930	1622133		HSS1+		0.629	0.361	0.01
6	GIL014	NZ	NZ breeding population	NA	34473718	7262791	6172233	2679070		HSS1+		0.591	0.361	0.048
7	GIL014	NZ	NZ breeding population	NA	39598538	5286743	20832492	3112165		HSS1+		0.771	0.217	0.011
8	GIL014	NZ	NZ breeding population	NA	6295700	788723	3161921	669011		HSS1-		0.872	0.109	0.019
9	GIL014	NZ	NZ breeding population	NA	64240444	6298302	36484464	3663869		HSS1+		0.507	0.445	0.048
10	GIL014	NZ	NZ breeding population	NA	47830979	8762458	24330952	4737012		HSS1+		0.768	0.216	0.016
11	GIL014	NZ	NZ breeding population	NA	28670910	8273997	8071358	4250496		HSS1+		0.831	0.151	0.018
12	GIL014	NZ	NZ breeding population	NA	26968319	2311587	12891287	1120842		HSS1+		0.398	0.284	0.318
13	GIL014	NZ	NZ breeding population	NA	22342522	1854186	12593259	1135467		HSS1+		0.692	0.296	0.012
14	GIL014	NZ	NZ breeding population	NA	7062578	1051536	3404745	599779		HSS1-		0.808	0.163	0.028
15	GIL014	NZ	NZ breeding population	NA	50721353	6497719	28079790	3446215		HSS1+		0.647	0.266	0.086
16	GIL014	NZ	NZ breeding population	NA	23994888	3364847	13099797	1993083		HSS1+		0.715	0.255	0.03
17	GIL014	NZ	NZ breeding population	NA	20425520	1222114	3150913	758748		HSS1+		0.529	0.397	0.075
19	GIL014	NZ	NZ breeding population	NA	31116895	2282037	17255939	1517963		HSS1+		0.55	0.423	0.027
20	GIL014	NZ	NZ breeding population	NA	36635734	2163020	21229218	1586185		HSS1+		0.695	0.191	0.114
21	GIL013	NZ	NZ breeding population	NA	7525282	1025794	3239170	625685		HSS1+		0.34	0.038	0.622
22	GIL013	NZ	NZ breeding population	NA	46180325	2929381	20627433	1501440		HSS1+		0.752	0.227	0.021
23	GIL013	NZ	NZ breeding population	NA	4441578	375588	2239848	456445		HSS1-		0.029	0.012	0.959
24	GIL013	NZ	NZ breeding population	NA	21158060	7912966	7529504	4308314		HSS1+		0.019	0.014	0.968
25	GIL013	NZ	NZ breeding population	NA	22068994	5239996	10927047	3049922		HSS1+		0.092	0.007	0.901
26	GIL013	NZ	NZ breeding population	NA	70941614	14855121	9313887	3458617		HSS1+		0.055	0.01	0.935
27	GIL013	NZ	NZ breeding population	NA	6031175	1062980	2967375	724568		HSS1-		0.019	0.012	0.969
29	GIL013	NZ	NZ breeding population	NA	4014376	935504	2670876	727612		HSS1+		0.019	0.011	0.97
30	GIL013	NZ	NZ breeding population	NA	30155079	10162763	5584977	4288374		HSS1+		0.016	0.032	0.952
31	GIL013	NZ	NZ breeding population	NA	6709136	720570	3628439	418286		HSS1-		0.029	0.014	0.957
32	GIL013	NZ	NZ breeding population	NA	4545049	1065795	2884716	742733		HSS1-		0.013	0.026	0.961
34	GIL012	NZ	NZ breeding population	NA	45473545	10998731	10007396	6643720		HSS1+		0.548	0.104	0.348
35	GIL012	NZ	NZ breeding population	NA	13185715	1631774	6741971	1024239		HSS1+		0.767	0.072	0.161
36	GIL012	NZ	NZ breeding population	NA	34151068	10893341	17548768	7055829		HSS1+		0.965	0.01	0.026
37	GIL012	NZ	NZ breeding population	NA	26388462	3547920	17881221	1627775		HSS1+		0.661	0.132	0.207
38	GIL012	NZ	NZ breeding population	NA	7902793	1699277	3796573	1125319		HSS1+		0.622	0.02	0.359
39	GIL012	NZ	NZ breeding population	NA	45235669	3214094	23132663	1617955		HSS1+		0.88	0.051	0.069
40	GIL012	NZ	NZ breeding population	NA	39939690	3644825	12505367	1386422		HSS1+		0.691	0.196	0.113
41	GIL012	NZ	NZ breeding population	NA	54304621	11531600	12519930	5162070		HSS1+		0.584	0.026	0.39
42	GIL012	NZ	NZ breeding population	NA	24818869	12397554	6874289	3964670		HSS1+		0.842	0.039	0.119
73	GIL028	NZ	NZ breeding population	NA	45361694	4633039	15609248	1566815		HSS1+		0.023	0.632	0.345
74	GIL028	NZ	NZ breeding population	NA	46487982	5462436	20071240	2016854		HSS1+		0.284	0.416	0.3
75	GIL028	NZ	NZ breeding population	NA	52441678	5165631	31511508	2303473		HSS1+		0.317	0.657	0.027
77	GIL028	NZ	NZ breeding population	NA	17824440	2345610	8586360	1101340		HSS1+		0.084	0.568	0.348
78	GIL028	NZ	NZ breeding population	NA	4017110	536113	2015546	493919		HSS1-		0.057	0.334	0.609
81	GIL028	NZ	NZ breeding population	NA	5079798	1018895	3409949	730174		HSS1+		0.024	0.58	0.396
83	GIL028	NZ	NZ breeding population	NA	52002420	11729184	27150718	4643863		HSS1+		0.406	0.477	0.118
84	GIL028	NZ	NZ breeding population	NA	61936259	2889269	29654287	907043		HSS1+		0.125	0.528	0.347
85	GIL028	NZ	NZ breeding population	NA	39342214	6282148	23354664	2264199		HSS1+		0.023	0.527	0.45
86	GIL028	NZ	NZ breeding population	NA	6366500	1127782	4240406	701797		HSS1+		0.082	0.483	0.435
87	GIL028	NZ	NZ breeding population	NA	71450583	19088886	17044295	8808750		HSS1+		0.009	0.415	0.576
88	GIL028	NZ	NZ breeding population	NA	74489696	5534096	39410602	2298453		HSS1+		0.107	0.72	0.173
89	GIL028	NZ	NZ breeding population	NA	34745645	5328833	15283461	2504319		HSS1+		0.116	0.603	0.282
90	GIL028	NZ	NZ breeding population	NA	48002270	5980262	22090634	2681799		HSS1+		0.028	0.439	0.534
91	GIL028	NZ	NZ breeding population	NA	49354172	11647379	25640178	4336103		HSS1+		0.227	0.568	0.204
92	GIL028	NZ	NZ breeding population	NA	66700288	5006850	31015282	2185254		HSS1+		0.08	0.495	0.424
94	GIL028	NZ	NZ breeding population	NA	51547897	2042008	24687984	1175177		HSS1+		0.105	0.465	0.429
95	GIL028	NZ	NZ breeding population	NA	28867870	2571455	15519120	1069202		HSS1+		0.035	0.769	0.195
96	GIL028	NZ	NZ breeding population	NA	3414756	890455	2400481	515031		HSS1+		0.018	0.451	0.531
97	GIL028	NZ	NZ breeding population	NA	5577378	1036656	3319728	597126		HSS1+		0.13	0.58	0.29
98	GIL028	NZ	NZ breeding population	NA	17811963	1997215	9110771	1178697		HSS1+		0.223	0.365	0.411
100	GIL028	NZ	NZ breeding population	NA	55379151	12326585	30700748	7041527		HSS1+		0.109	0.53	0.361
101	GIL028	NZ	NZ breeding population	NA	5726742	989185	2086658	561946		HSS1+		0.039	0.413	0.548
103	GIL027	NZ	NZ breeding population	NA	52027150	4509982	26028197	2208986		HSS1+		0.654	0.046	0.3
104	GIL027	NZ	NZ breeding population	NA	23973135	1944986	10835624	1183212		HSS1+		0.909	0.067	0.023
105	GIL027	NZ	NZ breeding population	NA	36913641	6078815	18733569	2481174		HSS1+		0.819	0.135	0.046
106	GIL027	NZ	NZ breeding population	NA	12176553	6539725	7082836	4425314		HSS1+		0.726	0.105	0.17
107	GIL027	NZ	NZ breeding population	NA	23833212	1909159	13649869	1117602		HSS1+		0.439	0.235	0.327
108	GIL027	NZ	NZ breeding population	NA	22230037	1474096	11338546	933625		HSS1+		0.718	0.128	0.154
109	GIL027	NZ	NZ breeding population	NA	69908588	2693565	33144505	1431861		HSS1+		0.482	0.057	0.461
110	GIL027	NZ	NZ breeding population	NA	73781364	8737848	35216991	3938461		HSS1+		0.843	0.096	0.061
111	GIL027	NZ	NZ breeding population	NA	7173583	1040133	3597827	751265		HSS1-		0.84	0.031	0.129
112	GIL027	NZ	NZ breeding population	NA	73941361	3859938	6158196	1599123		HSS1+		0.571	0.31	0.119
113	GIL027	NZ	NZ breeding population	NA	26876641	3550464	9211186	1412865		HSS1+		0.542	0.338	0.119
115	GIL027	NZ	NZ breeding population	NA	17030382	1802308	8277983	1008103		HSS1+		0.594	0.262	0.144
116	GIL027	NZ	NZ breeding population	NA	68466832	21469470	32466520	15790225		HSS1+		0.039	0.037	0.924
121	GIL027	NZ	NZ breeding population	NA	24043457	2273426	4247241	972396		HSS1+		0.28	0.414	0.306
122	GIL027	NZ	NZ breeding population	NA	61499908	4520697	35973131	3198894		HSS1+		0.943	0.011	0.046
123	GIL027	NZ	NZ breeding population	NA	52686973	6777839	28846786	2933083		HSS1+		0.706	0.143	0.151
127	GIL027	NZ	NZ breeding population	NA	7822329	1275952	4366225	938582		HSS1+		0.763	0.196	0.041
129	GIL027	NZ	NZ breeding population	NA	68413154	7148959	34304560	2954337		HSS1+		0.284	0.265	0.451
131	GIL027	NZ	NZ breeding population	NA	55039002	3763015	26265797	1820203		HSS1+		0.763	0.023	0.214
133	GIL007	NZ	NZ breeding population	NA	31209496	9252888	7367812	3449626		HSS1+		0.061	0.114	0.825
134	GIL007	NZ	NZ breeding population	NA	8891649	940990	4913196	577307		HSS1+		0.468	0.124	0.408
135	GIL007	NZ	NZ breeding population	NA	47727343	16740130	19756495	7756038		HSS1+		0.491	0.014	0.496
136	GIL007	NZ	NZ breeding population	NA	3640503	734175	2760847	742297		HSS1+		0.278	0.027	0.695
137	GIL007	NZ	NZ breeding population	NA	6305235	705593	2833500	581031		HSS1+		0.157	0.324	0.519
138	GIL007	NZ	NZ breeding population	NA	4795724	662534	2360336	490055		HSS1+		0.088	0.235	0.678
139	GIL007	NZ	NZ breeding population	NA	4141063	658706	2319919	528418		HSS1+		0.382	0.036	0.582
140	GIL007	NZ	NZ breeding population	NA	31961625	4285026	17315177	2163984		HSS1+		0.36	0.206	0.433
141	GIL007	NZ	NZ breeding population	NA	6357030	859708	2921130	550349		HSS1+		0.047	0.202	0.751
143	Tolosa	NZ	NZ cultivar	11755	5230811	769232	2603737	670978		HSS1+		0.014	0.133	0.853
144	Tolosa	NZ	NZ cultivar	11755	4598135	1062240	2981679	687121		HSS1+		0.034	0.07	0.896
145	Tolosa	NZ	NZ cultivar	11755	5802823	1157882	2797088	667428		HSS1+		0.055	0.122	0.823
146	Tolosa	NZ	NZ cultivar	11755	4678776	1273361	1718145	890029		HSS1+		0.025	0.093	0.882
147	Tolosa	NZ	NZ cultivar	11755	8227195	1279519	3672603	759022		HSS1-		0.024	0.05	0.926
148	Nui	NZ	NZ cultivar	NA	43735670	8538546	12725453	3439307		HSS1+		0.513	0.251	0.236
149	Nui	NZ	NZ cultivar	NA	78085491	5181214	34096888	1952752		HSS1+		0.886	0.024	0.09
150	Nui	NZ	NZ cultivar	NA	37810859	2178982	15962644	1125057		HSS1+		0.623	0.18	0.197
151	Nui	NZ	NZ cultivar	NA	43903295	3819289	24646844	1413001		HSS1+		0.612	0.152	0.236
154	GIL024	NZ	NZ breeding population	NA	9413394	2389839	3689620	889856		HSS1+		0.136	0.126	0.738
155	GIL024	NZ	NZ breeding population	NA	5947332	1873815	2884447	1014197		HSS1-		0.142	0.055	0.802
156	GIL024	NZ	NZ breeding population	NA	30468172	13252709	13631380	5217560		HSS1+		0.38	0.044	0.576
157	GIL024	NZ	NZ breeding population	NA	3926781	825527	3248801	611747		HSS1+		0.051	0.016	0.934
158	GIL024	NZ	NZ breeding population	NA	55590829	10973644	14726481	3875979		HSS1+		0.035	0.033	0.932
159	GIL024	NZ	NZ breeding population	NA	3926254	899382	2199196	630365		HSS1-		0.165	0.035	0.8
162	GIL024	NZ	NZ breeding population	NA	26885949	4156769	5426904	1496834		HSS1+		0.048	0.017	0.935
163	GIL024	NZ	NZ breeding population	NA	9257347	1908112	3082992	975607		HSS1+		0.14	0.118	0.742
164	GIL024	NZ	NZ breeding population	NA	16065885	1475844	4976833	893768		HSS1+		0.288	0.006	0.706
165	GIL024	NZ	NZ breeding population	NA	34956873	11046573	10530069	4732101		HSS1+		0.253	0.079	0.668
166	GIL024	NZ	NZ breeding population	NA	13312675	2482390	3821797	1179208		HSS1+		0.033	0.043	0.924
168	GIL024	NZ	NZ breeding population	NA	7725565	1425697	3171038	865671		HSS1-		0.074	0.098	0.828
169	GIL024	NZ	NZ breeding population	NA	28035855	3103674	12907214	1571908		HSS1+		0.284	0.052	0.664
173	GIL023	NZ	NZ breeding population	NA	52762342	2960170	17677143	1588490		HSS1+		0.932	0.011	0.057
177	GIL023	NZ	NZ breeding population	NA	64279874	5367660	16790522	2594204		HSS1+		0.87	0.024	0.106
178	GIL023	NZ	NZ breeding population	NA	71140205	5681489	41757913	2168078		HSS1+		0.936	0.008	0.056
183	GIL023	NZ	NZ breeding population	NA	31468104	9175236	5002752	4421308		HSS1+		0.619	0.103	0.278
185	GIL023	NZ	NZ breeding population	NA	37449045	3644481	11188531	1925594		HSS1+		0.866	0.008	0.126
189	GIL023	NZ	NZ breeding population	NA	58024488	3886906	33965461	2523048		HSS1+		0.601	0.148	0.251
190	GIL023	NZ	NZ breeding population	NA	37025226	3225989	14993503	1507253		HSS1+		0.764	0.033	0.203
191	GIL023	NZ	NZ breeding population	NA	32387914	17727927	15404714	8474611		HSS1+		0.605	0.08	0.315
193	GIL023	NZ	NZ breeding population	NA	54135820	3347997	29399825	2125199		HSS1+		0.712	0.021	0.267
197	GIL023	NZ	NZ breeding population	NA	33392065	16899123	19118653	9348061		HSS1+		0.943	0.028	0.029
198	GIL023	NZ	NZ breeding population	NA	99950111	9050272	48631778	3811951		HSS1+		0.946	0.007	0.047
203	GIL022	NZ	NZ breeding population	NA	2684545	408840	4010266	329324		HSS1+		0.759	0.054	0.187
204	GIL022	NZ	NZ breeding population	NA	55468731	12202298	13773290	5933570		HSS1+		0.768	0.029	0.203
205	GIL022	NZ	NZ breeding population	NA	37604819	5217037	15220365	2467638		HSS1+		0.701	0.047	0.251
206	GIL022	NZ	NZ breeding population	NA	35479999	3036551	17594562	1532584		HSS1+		0.496	0.189	0.315
207	GIL022	NZ	NZ breeding population	NA	6649984	1603813	3381278	928375		HSS1-		0.651	0.022	0.327
208	GIL022	NZ	NZ breeding population	NA	46806263	11109758	11316185	4290811		HSS1+		0.385	0.278	0.338
209	GIL022	NZ	NZ breeding population	NA	5443127	699830	2161356	429249		HSS1-		0.516	0.122	0.362
211	GIL022	NZ	NZ breeding population	NA	32576920	2268507	18793595	1254360		HSS1+		0.566	0.024	0.409
212	GIL022	NZ	NZ breeding population	NA	7446570	2072430	4419597	1252770		HSS1+		0.816	0.027	0.157
214	GIL022	NZ	NZ breeding population	NA	36893244	4906417	2531562	1052322		HSS1+		0.645	0.015	0.34
216	GIL022	NZ	NZ breeding population	NA	60599210	7869837	37322243	4307651		HSS1+		0.466	0.323	0.212
218	GIL022	NZ	NZ breeding population	NA	7866987	1239680	3710458	731305		HSS1+		0.458	0.062	0.48
219	GIL022	NZ	NZ breeding population	NA	29096319	2117769	6686904	1079506		HSS1+		0.556	0.024	0.42
220	GIL022	NZ	NZ breeding population	NA	86408209	6758938	35083381	2263549		HSS1+		0.674	0.056	0.27
221	GIL022	NZ	NZ breeding population	NA	6641438	1184166	2860451	808857		HSS1+		0.593	0.024	0.383
224	GIL026	NZ	NZ breeding population	NA	4971798	859693	3083242	833810		HSS1-		0.397	0.021	0.583
227	GIL026	NZ	NZ breeding population	NA	6666620	1507687	3445211	820503		HSS1-		0.257	0.009	0.734
228	GIL026	NZ	NZ breeding population	NA	28632015	2092881	4767461	841652		HSS1+		0.668	0.016	0.315
230	GIL026	NZ	NZ breeding population	NA	5115634	743154	2948438	569984		HSS1-		0.074	0.239	0.687
231	GIL026	NZ	NZ breeding population	NA	7988764	1702735	4226405	1004677		HSS1+		0.158	0.028	0.814
233	GIL026	NZ	NZ breeding population	NA	6159363	1190332	2314001	626189		HSS1+		0.677	0.011	0.311
234	GIL026	NZ	NZ breeding population	NA	4002815	818631	2388604	696528		HSS1+		0.355	0.039	0.607
235	GIL026	NZ	NZ breeding population	NA	25859461	6591618	11375224	3869787		HSS1+		0.533	0.049	0.417
239	GIL026	NZ	NZ breeding population	NA	7424548	1770741	3438325	1184647		HSS1+		0.45	0.017	0.534
243	GIL011	NZ	NZ breeding population	NA	6806951	1549241	3089187	1072931		HSS1-		0.36	0.286	0.354
246	GIL011	NZ	NZ breeding population	NA	20593980	2978590	10224613	1658025		HSS1+		0.301	0.322	0.377
247	GIL011	NZ	NZ breeding population	NA	9078987	1361740	4113900	828493		HSS1-		0.167	0.428	0.405
248	GIL011	NZ	NZ breeding population	NA	65085359	5486609	11441795	2834434		HSS1+		0.093	0.48	0.427
249	GIL011	NZ	NZ breeding population	NA	6023385	884036	2810502	490320		HSS1-		0.117	0.345	0.538
250	GIL011	NZ	NZ breeding population	NA	6822333	1183403	3157363	818152		HSS1-		0.478	0.344	0.179
251	GIL011	NZ	NZ breeding population	NA	6089514	1590574	3984322	967368		HSS1-		0.4	0.332	0.269
253	GIL010	NZ	NZ breeding population	NA	42829430	13633739	24033170	6516583		HSS1+		0.018	0.024	0.958
256	GIL010	NZ	NZ breeding population	NA	7643283	1446856	3484342	856661		HSS1+		0.02	0.006	0.974
257	GIL010	NZ	NZ breeding population	NA	21787678	9045296	11942946	6286393		HSS1+		0.024	0.007	0.969
259	GIL010	NZ	NZ breeding population	NA	4878307	948525	3836855	681064		HSS1+		0.027	0.008	0.965
261	GIL010	NZ	NZ breeding population	NA	34273615	13519629	15522945	4825818		HSS1+		0.039	0.032	0.929
262	GIL010	NZ	NZ breeding population	NA	11248292	1429915	4123898	832140		HSS1+		0.041	0.031	0.929
263	GIL010	NZ	NZ breeding population	NA	5256444	1120246	3204156	692035		HSS1+		0.011	0.019	0.97
264	GIL010	NZ	NZ breeding population	NA	3963486	673765	1577878	659921		HSS1-		0.019	0.029	0.952
266	GIL010	NZ	NZ breeding population	NA	23814614	6726718	10603437	3815585		HSS1+		0.095	0.015	0.89
268	GIL010	NZ	NZ breeding population	NA	4519869	1114183	3208221	870545		HSS1+		0.065	0.017	0.919
269	GIL010	NZ	NZ breeding population	NA	6865795	1247965	2809750	730796		HSS1+		0.076	0.119	0.805
271	GIL010	NZ	NZ breeding population	NA	67925149	18475661	33779818	9417113		HSS1+		0.018	0.015	0.967
272	GIL010	NZ	NZ breeding population	NA	35235951	13834051	16602676	6328682		HSS1+		0.073	0.063	0.865
274	GIL010	NZ	NZ breeding population	NA	6688723	1239597	2877416	818506		HSS1+		0.072	0.019	0.909
275	GIL010	NZ	NZ breeding population	NA	2715612	530293	1956408	467252		HSS1+		0.044	0.035	0.921
276	GIL010	NZ	NZ breeding population	NA	5368546	1371102	2486237	864540		HSS1+		0.132	0.059	0.809
277	GIL010	NZ	NZ breeding population	NA	28316022	8013521	13703699	4229508		HSS1+		0.125	0.013	0.862
278	GIL010	NZ	NZ breeding population	NA	73761086	23205233	16894404	11696771		HSS1+		0.681	0.025	0.294
279	GIL010	NZ	NZ breeding population	NA	24976605	11689240	9264283	4257793		HSS1+		0.024	0.061	0.915
280	GIL010	NZ	NZ breeding population	NA	57215919	18575154	28406092	11025731		HSS1+		0.045	0.052	0.903
281	GIL010	NZ	NZ breeding population	NA	34592580	11751143	8889476	6244873		HSS1+		0.028	0.027	0.946
282	GIL010	NZ	NZ breeding population	NA	43228572	13554835	4382822	4022430		HSS1+		0.026	0.019	0.955
284	GIL009	NZ	NZ breeding population	NA	22878808	2339257	11683556	1211341		HSS1+		0.918	0.06	0.022
285	GIL009	NZ	NZ breeding population	NA	47837142	16310305	13269897	8786598		HSS1+		0.687	0.192	0.121
286	GIL009	NZ	NZ breeding population	NA	42701414	2796236	12350672	1255910		HSS1+		0.792	0.178	0.03
288	GIL009	NZ	NZ breeding population	NA	17790806	2675176	14415376	2223679		HSS1+		0.775	0.131	0.095
290	GIL009	NZ	NZ breeding population	NA	26309023	1987326	13782002	1030150		HSS1+		0.683	0.256	0.062
292	GIL009	NZ	NZ breeding population	NA	40232073	3788274	22684265	1764936		HSS1+		0.803	0.177	0.02
293	GIL009	NZ	NZ breeding population	NA	45010594	5521856	24267232	2892226		HSS1+		0.753	0.133	0.114
294	GIL009	NZ	NZ breeding population	NA	51136304	4056727	27718558	2182409		HSS1+		0.676	0.024	0.299
295	GIL009	NZ	NZ breeding population	NA	30481283	2212401	17820531	1201643		HSS1+		0.925	0.026	0.049
296	GIL009	NZ	NZ breeding population	NA	44655619	2209038	2876429	1430433		HSS1+		0.651	0.302	0.047
297	GIL009	NZ	NZ breeding population	NA	55185341	4291682	31100899	1979807		HSS1+		0.916	0.04	0.043
298	GIL009	NZ	NZ breeding population	NA	29983935	3736287	5430696	1402671		HSS1+		0.834	0.085	0.081
299	GIL009	NZ	NZ breeding population	NA	53604400	4393142	17985698	1979501		HSS1+		0.741	0.146	0.113
300	GIL009	NZ	NZ breeding population	NA	47276454	16629454	19697323	10327612		HSS1+		0.759	0.163	0.078
301	GIL009	NZ	NZ breeding population	NA	72084141	5131420	8263542	1961105		HSS1+		0.746	0.222	0.032
306	GIL008	NZ	NZ breeding population	NA	39689488	10926546	16034036	6147090		HSS1+		0.621	0.023	0.356
307	GIL008	NZ	NZ breeding population	NA	29003613	3970001	17845663	2189316		HSS1+		0.754	0.04	0.206
308	GIL008	NZ	NZ breeding population	NA	34950333	5993532	14772180	3043775		HSS1+		0.705	0.051	0.243
309	GIL008	NZ	NZ breeding population	NA	55478500	6685970	30290224	3314678		HSS1+		0.872	0.027	0.101
312	GIL012	NZ	NZ breeding population	NA	7808713	1314912	3674040	651084		HSS1+		0.552	0.176	0.272
313	GIL012	NZ	NZ breeding population	NA	35384618	13687503	12783124	6485422		HSS1+		0.916	0.044	0.04
314	GIL012	NZ	NZ breeding population	NA	49583490	17999550	25483286	9119115		HSS1+		0.854	0.064	0.082
315	GIL012	NZ	NZ breeding population	NA	20601498	3907184	11318892	1636810		HSS1+		0.717	0.042	0.242
316	GIL012	NZ	NZ breeding population	NA	3720302	924047	1829258	671645		HSS1+		0.601	0.036	0.363
317	GIL013	NZ	NZ breeding population	NA	17342236	9898708	5083419	5569200		HSS1+		0.023	0.028	0.949
318	GIL013	NZ	NZ breeding population	NA	61356843	4858688	32891246	3210098		HSS1+		0.031	0.014	0.955
319	GIL013	NZ	NZ breeding population	NA	6183024	1596952	3572956	879862		HSS1+		0.128	0.172	0.7
322	GIL004	NZ	NZ breeding population	NA	42227101	16357105	20391187	7876605		HSS1+		0.638	0.04	0.322
323	GIL007	NZ	NZ breeding population	NA	27687384	9955737	11837625	6732704		HSS1+		0.767	0.076	0.157
324	GIL007	NZ	NZ breeding population	NA	6585632	1725787	3538383	1083344		HSS1+		0.089	0.136	0.775
325	GIL007	NZ	NZ breeding population	NA	25549247	10038273	12611947	5288973		HSS1+		0.282	0.197	0.522
329	GIL007	NZ	NZ breeding population	NA	45647798	15425802	8078685	6638979		HSS1+		0.378	0.132	0.49
330	GIL007	NZ	NZ breeding population	NA	5732830	1236929	2645093	754065		HSS1+		0.41	0.052	0.538
331	GIL007	NZ	NZ breeding population	NA	31284797	8716291	17827098	5656627		HSS1+		0.068	0.254	0.678
332	GIL007	NZ	NZ breeding population	NA	24692163	2799157	4573469	1341089		HSS1+		0.816	0.065	0.119
333	GIL007	NZ	NZ breeding population	NA	36319580	10222173	9648127	4853128		HSS1+		0.379	0.311	0.31
334	GIL007	NZ	NZ breeding population	NA	45047596	7854634	21146936	3901794		HSS1+		0.478	0.043	0.479
335	GIL007	NZ	NZ breeding population	NA	64273542	18044287	25280767	10201266		HSS1+		0.67	0.037	0.293
336	GIL007	NZ	NZ breeding population	NA	62162158	6641686	25668926	2541974		HSS1+		0.804	0.114	0.081
337	GIL007	NZ	NZ breeding population	NA	4789902	926939	2072821	630692		HSS1+		0.212	0.292	0.496
338	GIL007	NZ	NZ breeding population	NA	48115821	16249380	24785683	8318876		HSS1+		0.276	0.165	0.559
339	GIL007	NZ	NZ breeding population	NA	23157687	4743672	3724947	2751981		HSS1+		0.18	0.218	0.602
340	GIL007	NZ	NZ breeding population	NA	6925171	1285922	2901291	876264		HSS1+		0.403	0.15	0.447
341	GIL007	NZ	NZ breeding population	NA	39597143	6606559	18906403	4804105		HSS1+		0.132	0.215	0.653
343	GIL006	NZ	NZ breeding population	NA	53569369	10290447	32328416	10091528		HSS1-		0.063	0.008	0.929
344	GIL006	NZ	NZ breeding population	NA	65273385	15787505	40328429	11456863		HSS1+		0.484	0.109	0.407
345	GIL006	NZ	NZ breeding population	NA	53986209	11074045	26099936	5609443		HSS1+		0.754	0.03	0.216
346	GIL006	NZ	NZ breeding population	NA	52092333	9503074	24877395	5197382		HSS1+		0.59	0.147	0.263
350	GIL006	NZ	NZ breeding population	NA	53977514	20785727	25353243	12163401		HSS1+		0.718	0.033	0.249
351	GIL006	NZ	NZ breeding population	NA	56749191	19947204	27683336	14379207		HSS1+		0.793	0.144	0.063
352	GIL006	NZ	NZ breeding population	NA	38368009	10659390	21943119	5434361		HSS1+		0.503	0.067	0.43
353	GIL006	NZ	NZ breeding population	NA	40764675	7669584	24432064	4213351		HSS1+		0.863	0.032	0.105
356	GIL006	NZ	NZ breeding population	NA	68784138	26436274	37022132	16761525		HSS1+		0.518	0.033	0.448
357	GIL006	NZ	NZ breeding population	NA	38375973	17324540	18180443	8859113		HSS1+		0.351	0.145	0.504
358	GIL006	NZ	NZ breeding population	NA	65908800	6633288	38163216	3029058		HSS1+		0.548	0.152	0.3
359	GIL006	NZ	NZ breeding population	NA	32695589	10046110	16504717	4942421		HSS1+		0.621	0.143	0.236
361	GIL006	NZ	NZ breeding population	NA	43372642	6114053	24651394	3636546		HSS1+		0.957	0.02	0.023
362	GIL006	NZ	NZ breeding population	NA	47582138	15689023	26333132	8166981		HSS1+		0.293	0.187	0.52
363	GIL005	NZ	NZ breeding population	NA	5033707	1442420	3224114	890674		HSS1-		0.324	0.01	0.666
365	GIL005	NZ	NZ breeding population	NA	7795961	1069674	4731315	706429		HSS1+		0.194	0.01	0.796
367	GIL005	NZ	NZ breeding population	NA	3240386	655490	2485100	569834		HSS1-		0.378	0.007	0.615
369	GIL005	NZ	NZ breeding population	NA	4642305	649418	2575837	738297		HSS1-		0.178	0.012	0.809
372	GIL005	NZ	NZ breeding population	NA	4328086	653646	2730702	642298		HSS1-		0.337	0.018	0.646
373	GIL005	NZ	NZ breeding population	NA	5412642	1606284	2656053	941667		HSS1+		0.18	0.019	0.801
374	GIL005	NZ	NZ breeding population	NA	6230349	649792	3373275	813032		HSS1+		0.163	0.045	0.792
375	GIL005	NZ	NZ breeding population	NA	5409468	1364779	2832279	712561		HSS1-		0.282	0.01	0.708
377	GIL005	NZ	NZ breeding population	NA	8726476	1393465	4184066	915570		HSS1+		0.243	0.019	0.739
380	GIL005	NZ	NZ breeding population	NA	6412577	898387	3214309	575850		HSS1+		0.073	0.169	0.758
381	GIL005	NZ	NZ breeding population	NA	6770814	1498447	3731337	949402		HSS1-		0.103	0.017	0.879
383	GIL003	NZ	NZ breeding population	NA	46216167	20555828	25500964	10407222		HSS1+		0.673	0.175	0.152
384	GIL003	NZ	NZ breeding population	NA	4880905	1192383	3154545	666614		HSS1+		0.709	0.253	0.038
385	GIL003	NZ	NZ breeding population	NA	51757447	17344754	25553527	8965136		HSS1+		0.609	0.253	0.138
386	GIL003	NZ	NZ breeding population	NA	58077900	20853205	6960036	11368047		HSS1+		0.806	0.149	0.045
389	GIL003	NZ	NZ breeding population	NA	57590715	18687153	28801665	11477057		HSS1+		0.922	0.036	0.042
390	GIL003	NZ	NZ breeding population	NA	47867749	24408355	22537301	13575255		HSS1+		0.81	0.075	0.115
392	GIL003	NZ	NZ breeding population	NA	61979283	16142917	11803865	4853535		HSS1+		0.738	0.216	0.046
393	GIL003	NZ	NZ breeding population	NA	7395550	1230228	3501393	771325		HSS1+		0.869	0.061	0.069
396	GIL003	NZ	NZ breeding population	NA	68197982	17879403	30207819	10291256		HSS1+		0.838	0.13	0.032
397	GIL003	NZ	NZ breeding population	NA	75778361	21371560	13188747	6299752		HSS1+		0.748	0.181	0.071
398	GIL003	NZ	NZ breeding population	NA	28153076	15519186	13111766	7984841		HSS1+		0.666	0.303	0.031
399	GIL003	NZ	NZ breeding population	NA	59714076	20521670	7261128	5380199		HSS1+		0.714	0.149	0.137
400	GIL003	NZ	NZ breeding population	NA	53129868	17485424	9197516	7887676		HSS1+		0.775	0.136	0.089
401	GIL004	NZ	NZ breeding population	NA	29822371	5668468	13061132	2798607		HSS1+		0.7	0.028	0.272
402	GIL004	NZ	NZ breeding population	NA	33707548	7781282	15729248	4266664		HSS1+		0.689	0.026	0.285
403	GIL004	NZ	NZ breeding population	NA	42584789	3070249	21458495	1463278		HSS1+		0.631	0.056	0.313
404	GIL004	NZ	NZ breeding population	NA	39407299	7797041	20333717	3858356		HSS1+		0.851	0.009	0.14
405	GIL004	NZ	NZ breeding population	NA	31713664	8010938	15084725	5121432		HSS1+		0.406	0.036	0.558
406	GIL004	NZ	NZ breeding population	NA	29512760	7507475	9211719	1925523		HSS1+		0.476	0.132	0.392
408	GIL004	NZ	NZ breeding population	NA	12561212	3906728	7538642	1925036		HSS1+		0.572	0.106	0.322
409	GIL004	NZ	NZ breeding population	NA	26564349	7850619	5128495	2873329		HSS1+		0.673	0.157	0.17
410	GIL004	NZ	NZ breeding population	NA	58451222	2206079	13256655	1108859		HSS1+		0.42	0.059	0.522
411	GIL004	NZ	NZ breeding population	NA	5636167	957177	2827443	716184		HSS1+		0.939	0.018	0.043
412	GIL004	NZ	NZ breeding population	NA	26752339	9127623	11380722	4918522		HSS1+		0.706	0.048	0.246
413	GIL004	NZ	NZ breeding population	NA	42419288	16661835	18776853	9387227		HSS1+		0.954	0.018	0.028
414	GIL004	NZ	NZ breeding population	NA	41096814	5495643	19839927	2354776		HSS1+		0.417	0.046	0.537
415	GIL004	NZ	NZ breeding population	NA	25375159	2721160	12334903	1893641		HSS1+		0.703	0.043	0.254
416	GIL004	NZ	NZ breeding population	NA	51690061	9911702	22298008	4764159		HSS1+		0.688	0.026	0.286
417	GIL004	NZ	NZ breeding population	NA	4851753	795326	2205679	677076		HSS1+		0.844	0.03	0.127
418	GIL004	NZ	NZ breeding population	NA	39057554	13739485	10339647	6336371		HSS1+		0.62	0.022	0.358
419	GIL004	NZ	NZ breeding population	NA	61019233	10325740	6784988	3843863		HSS1+		0.448	0.053	0.499
420	GIL004	NZ	NZ breeding population	NA	78512271	11195303	29145368	6065602		HSS1+		0.725	0.015	0.259
421	GIL004	NZ	NZ breeding population	NA	108978690	8226678	9524807	2672958		HSS1+		0.687	0.025	0.288
422	GIL004	NZ	NZ breeding population	NA	38789466	10378748	21751035	7147437		HSS1+		0.698	0.033	0.269
423	GIL002	NZ	NZ breeding population	NA	3418788	638476	1563731	418671		HSS1+		0.077	0.121	0.802
424	GIL002	NZ	NZ breeding population	NA	7018392	1395124	3287875	941546		HSS1+		0.009	0.09	0.901
425	GIL002	NZ	NZ breeding population	NA	5705815	965105	2847039	624613		HSS1-		0.258	0.02	0.721
428	GIL002	NZ	NZ breeding population	NA	6372271	974401	2906704	702723		HSS1+		0.039	0.163	0.798
429	GIL002	NZ	NZ breeding population	NA	6939003	878827	2752495	842867		HSS1+		0.193	0.035	0.772
430	GIL002	NZ	NZ breeding population	NA	47318578	3939298	12442326	2290965		HSS1+		0.18	0.031	0.789
431	GIL002	NZ	NZ breeding population	NA	7387295	994242	3079945	520689		HSS1-		0.303	0.094	0.604
433	GIL002	NZ	NZ breeding population	NA	2915429	557942	2040000	449305		HSS1+		0.102	0.114	0.784
435	GIL002	NZ	NZ breeding population	NA	6186624	972421	3052135	839571		HSS1+		0.055	0.074	0.871
438	GIL002	NZ	NZ breeding population	NA	7953770	1307402	3867275	717809		HSS1-		0.351	0.013	0.637
442	GIL002	NZ	NZ breeding population	NA	7095721	1053854	4023413	750458		HSS1+		0.019	0.067	0.914
444	GIL002	NZ	NZ breeding population	NA	4873255	1197131	3684869	991299		HSS1+		0.01	0.308	0.682
445	GIL002	NZ	NZ breeding population	NA	4063842	623693	2311985	457692		HSS1-		0.025	0.118	0.857
446	GIL002	NZ	NZ breeding population	NA	4877166	878563	2079711	608614		HSS1+		0.029	0.188	0.783
448	GIL002	NZ	NZ breeding population	NA	36003622	11065448	16434466	5349747		HSS1+		0.036	0.079	0.885
450	GIL002	NZ	NZ breeding population	NA	6262298	946023	2454473	550125		HSS1-		0.035	0.032	0.933
455	GIL002	NZ	NZ breeding population	NA	21176579	5042174	13562090	3497725		HSS1+		0.105	0.323	0.572
456	GIL002	NZ	NZ breeding population	NA	5345059	861808	2679862	580759		HSS1-		0.017	0.066	0.917
458	GIL001	NZ	NZ breeding population	NA	9009225	1519595	5179893	1092852		HSS1+		0.014	0.039	0.948
459	GIL001	NZ	NZ breeding population	NA	5930164	1351856	3437902	944971		HSS1-		0.234	0.02	0.745
460	GIL001	NZ	NZ breeding population	NA	38907594	5722469	20997874	3709252		HSS1+		0.133	0.2	0.667
462	GIL001	NZ	NZ breeding population	NA	53661391	14893404	30927265	8456297		HSS1+		0.147	0.089	0.763
463	GIL001	NZ	NZ breeding population	NA	5407110	739096	3425094	546343		HSS1-		0.438	0.008	0.554
464	GIL001	NZ	NZ breeding population	NA	3766005	481161	1861857	786931		HSS1-		0.122	0.007	0.872
466	GIL001	NZ	NZ breeding population	NA	7527096	934338	3233555	606438		HSS1-		0.02	0.192	0.789
467	GIL001	NZ	NZ breeding population	NA	17628010	1884969	11021115	1023760		HSS1+		0.181	0.542	0.277
468	GIL001	NZ	NZ breeding population	NA	4500525	713342	2404119	522222		HSS1+		0.024	0.017	0.959
470	GIL001	NZ	NZ breeding population	NA	9254637	1788666	4315750	1152598		HSS1-		0.032	0.101	0.867
471	GIL001	NZ	NZ breeding population	NA	6404279	700724	2951096	499444		HSS1-		0.263	0.019	0.717
472	GIL001	NZ	NZ breeding population	NA	4584768	1293757	2379142	882070		HSS1-		0.075	0.102	0.823
473	GIL001	NZ	NZ breeding population	NA	5545521	1398316	3301497	873353		HSS1+		0.067	0.009	0.924
474	GIL001	NZ	NZ breeding population	NA	3275059	1446255	2922997	873849		HSS1-		0.02	0.082	0.898
476	GIL001	NZ	NZ breeding population	NA	6382629	1117036	2871803	724843		HSS1-		0.342	0.007	0.651
477	GIL001	NZ	NZ breeding population	NA	2329988	721818	1352370	482481		HSS1-		0.366	0.021	0.613
478	GIL001	NZ	NZ breeding population	NA	40205299	12989306	16409531	5970766		HSS1+		0.151	0.006	0.843
480	GIL001	NZ	NZ breeding population	NA	30146650	5654546	16494982	2734265		HSS1+		0.344	0.026	0.63
481	GIL001	NZ	NZ breeding population	NA	7271920	911842	3436176	800041		HSS1-		0.404	0.021	0.575
482	GIL001	NZ	NZ breeding population	NA	29262221	3426988	11789279	1754701		HSS1+		0.143	0.362	0.495
483	GIL001	NZ	NZ breeding population	NA	34212611	8094210	20467580	3902125		HSS1+		0.057	0.013	0.93
484	GIL001	NZ	NZ breeding population	NA	6054517	985412	2172593	692125		HSS1-		0.032	0.032	0.935
485	GIL001	NZ	NZ breeding population	NA	5706736	1295662	2850922	827860		HSS1-		0.106	0.014	0.88
486	GIL001	NZ	NZ breeding population	NA	5028980	938932	3435767	715636		HSS1+		0.796	0.024	0.18
488	GIL001	NZ	NZ breeding population	NA	5738959	1003337	3088358	567986		HSS1-		0.061	0.073	0.866
491	GIL001	NZ	NZ breeding population	NA	48557175	7825704	25130051	4383515		HSS1+		0.112	0.24	0.648
493	Aberdart	UK	European cultivar	13487	51235856	7355240	25062644	3690966		HSS1+		0.804	0.169	0.027
494	Aberdart	UK	European cultivar	13487	39297930	2091999	20989421	1117528		HSS1+		0.743	0.238	0.019
495	Aberdart	UK	European cultivar	13487	40578442	2780250	20232492	1323223		HSS1+		0.757	0.213	0.03
496	Aberdart	UK	European cultivar	13487	63005734	5451774	39214224	2945848		HSS1+		0.742	0.228	0.03
497	Aberdart	UK	European cultivar	13487	43202004	3178837	24130100	1676065		HSS1+		0.804	0.18	0.016
498	Aberdart	UK	European cultivar	13487	35363136	2554205	15938972	1457727		HSS1+		0.751	0.233	0.016
499	Aberdart	UK	European cultivar	13487	23784161	2231235	9719384	1127024		HSS1+		0.782	0.207	0.011
500	Aberdart	UK	European cultivar	13487	49760413	3660772	24946774	1733217		HSS1+		0.92	0.051	0.028
501	Aberdart	UK	European cultivar	13487	47041353	7221631	18924096	4174467		HSS1+		0.825	0.153	0.022
502	Aberdart	UK	European cultivar	13487	35228220	3159107	16552723	1501163		HSS1+		0.654	0.282	0.064
503	Aberdart	UK	European cultivar	13487	31173370	2080670	16140240	1328201		HSS1+		0.791	0.185	0.024
504	Aberdart	UK	European cultivar	13487	30539081	2345694	12592444	1123858		HSS1+		0.814	0.169	0.016
505	Amigo	Netherlands	European cultivar	5799	44323826	14428148	17870378	9547690		HSS1+		0.939	0.017	0.044
506	Amigo	Netherlands	European cultivar	5799	39621993	12974462	16323325	6157086		HSS1+		0.944	0.025	0.031
507	Amigo	Netherlands	European cultivar	5799	18275895	3238271	8446233	1485213		HSS1+		0.787	0.008	0.206
508	Amigo	Netherlands	European cultivar	5799	30715863	7054497	8444897	4194239		HSS1+		0.94	0.011	0.049
510	Amigo	Netherlands	European cultivar	5799	14392914	1929171	9559437	1281612		HSS1+		0.949	0.026	0.024
511	Amigo	Netherlands	European cultivar	5799	5585451	947758	3030179	673985		HSS1+		0.94	0.039	0.021
512	Anduril	Denmark	European cultivar	5845	9060169	1281332	5541662	1115177		HSS1-		0.918	0.031	0.05
514	Pacage	France	European cultivar	8343	58771896	5592000	40222784	3715519		HSS1+		0.965	0.016	0.019
517	Pacage	France	European cultivar	8343	18006041	1927192	11448985	1182613		HSS1+		0.948	0.032	0.02
520	Aurora	UK	European cultivar	5816	71282304	5616534	32874714	2618284		HSS1+		0.959	0.019	0.022
521	Aurora	UK	European cultivar	5816	60801180	4669083	32261493	2110886		HSS1+		0.631	0.198	0.171
522	Aurora	UK	European cultivar	5816	66534818	5117978	35044216	2485284		HSS1+		0.851	0.127	0.022
523	Aurora	UK	European cultivar	5816	62387732	13977055	31390750	8378616		HSS1+		0.715	0.186	0.099
525	Aurora	UK	European cultivar	5816	49037082	3380329	26626598	1664734		HSS1+		0.935	0.032	0.033
526	GIL019	NZ	NZ breeding population	NA	32520610	3852381	21554764	2616713		HSS1+		0.544	0.015	0.44
533	Baca	Czeckoslovakia	European cultivar	4923	40723145	8720846	20949689	5012482		HSS1+		0.796	0.185	0.019
535	Baca	Czeckoslovakia	European cultivar	4923	5088165	908876	3221215	861278		HSS1-		0.872	0.025	0.103
543	Bardonna	Netherlands	European cultivar	5817	35746471	4365279	22777379	2390378		HSS1+		0.802	0.139	0.059
544	Bardonna	Netherlands	European cultivar	5817	52660635	5754975	32102114	3000511		HSS1+		0.853	0.017	0.129
545	Bardonna	Netherlands	European cultivar	5817	16385106	2486249	7498270	1559976		HSS1+		0.946	0.03	0.024
548	Bardonna	Netherlands	European cultivar	5817	16889243	3540975	8134906	2081008		HSS1+		0.945	0.039	0.016
549	Bardonna	Netherlands	European cultivar	5817	30193596	18085147	14576139	13288758		HSS1+		0.92	0.028	0.052
551	Barylou	Netherlands	European cultivar	5818	30372725	6113479	17639033	3967201		HSS1+		0.907	0.084	0.009
553	Barylou	Netherlands	European cultivar	5818	66076888	7068038	21622730	4024032		HSS1+		0.966	0.021	0.012
554	Barylou	Netherlands	European cultivar	5818	31436611	3063694	16211316	2119509		HSS1+		0.952	0.01	0.037
555	Barlet	Netherlands	European cultivar	5771	5921567	1163036	3177367	727663		HSS1-		0.962	0.011	0.027
556	Barlet	Netherlands	European cultivar	5771	8289535	1439017	2661142	951184		HSS1-		0.972	0.012	0.016
557	Barlet	Netherlands	European cultivar	5771	4452420	996016	2801824	649425		HSS1-		0.965	0.012	0.022
558	Barlet	Netherlands	European cultivar	5771	6232550	521572	2530461	418027		HSS1+		0.928	0.023	0.049
559	Barlet	Netherlands	European cultivar	5771	5431985	1057055	2037240	546941		HSS1+		0.948	0.019	0.033
560	Barlet	Netherlands	European cultivar	5771	6358287	938156	3372683	728648		HSS1-		0.949	0.027	0.023
561	Barlet	Netherlands	European cultivar	5771	6464011	766727	2926017	537638		HSS1-		0.894	0.077	0.029
563	Barylou	Netherlands	European cultivar	5818	40511156	13133167	21630097	8809930		HSS1+		0.935	0.018	0.046
564	Barylou	Netherlands	European cultivar	5818	41955919	6790144	21380820	3637391		HSS1+		0.929	0.043	0.028
565	Barylou	Netherlands	European cultivar	5818	24167042	2156660	6722929	1072554		HSS1+		0.897	0.088	0.015
570	Bronsyn	NZ	NZ cultivar	12337	39332519	14748426	15218964	5658201		HSS1+		0.386	0.134	0.48
571	Bronsyn	NZ	NZ cultivar	12337	25941505	4630726	6420480	1650314		HSS1+		0.79	0.019	0.191
572	Bronsyn	NZ	NZ cultivar	12337	36741036	13833819	13784685	6900770		HSS1+		0.546	0.044	0.41
573	Bronsyn	NZ	NZ cultivar	12337	22928386	8330729	7960565	3482437		HSS1+		0.484	0.131	0.385
574	Bronsyn	NZ	NZ cultivar	12337	38019544	2641537	20148128	1085162		HSS1+		0.687	0.019	0.294
575	Ceres Kingston	NZ	NZ cultivar	11756	74633510	4740530	32822546	2298507		HSS1+		0.658	0.094	0.248
576	Ceres Kingston	NZ	NZ cultivar	11756	54201673	8526726	14509528	4418781		HSS1+		0.469	0.194	0.337
577	Ceres Kingston	NZ	NZ cultivar	11756	76029969	10853962	33628670	5224968		HSS1+		0.672	0.165	0.163
579	Ceres Kingston	NZ	NZ cultivar	11756	37141888	4866089	17640785	2108114		HSS1+		0.588	0.195	0.217
581	Chantal	Denmark	European cultivar	5843	25183322	2413308	13055800	1325742		HSS1+		0.875	0.008	0.116
582	Chantal	Denmark	European cultivar	5843	3441736	604635	2562187	443033		HSS1-		0.706	0.018	0.276
583	Chantal	Denmark	European cultivar	5843	8343712	1302446	3763524	818927		HSS1-		0.961	0.011	0.029
585	Chantal	Denmark	European cultivar	5843	46880232	4771152	25833293	2380677		HSS1+		0.479	0.016	0.505
587	Chantal	Denmark	European cultivar	5843	6132265	883209	2966844	496709		HSS1+		0.931	0.022	0.047
589	Contender	UK	European cultivar	5810	31032017	10980442	15404874	6327373		HSS1+		0.974	0.007	0.018
590	Contender	UK	European cultivar	5810	3548697	797208	2780518	542198		HSS1-		0.971	0.014	0.015
593	Contender	UK	European cultivar	5810	53601957	5876125	31994966	3314278		HSS1+		0.967	0.014	0.019
596	Tuni-9	Tunisia	Natural population	14029	5260698	651710	2043252	417400		HSS1+		0.022	0.964	0.015
598	Corvair	USA	US cultivar	NA	34005523	15136476	14169500	8980921		HSS1+		0.822	0.008	0.17
599	Corvair	USA	US cultivar	NA	4529242	925597	2123995	556058		HSS1-		0.944	0.013	0.043
600	Corvair	USA	US cultivar	NA	21125366	2369066	10460397	1502120		HSS1+		0.94	0.039	0.021
601	Corvair	USA	US cultivar	NA	42292957	14640775	19138746	5332171		HSS1+		0.742	0.044	0.214
602	Duramo	Netherlands	European cultivar	5788	5047392	922777	2782418	664614		HSS1-		0.963	0.013	0.024
603	Duramo	Netherlands	European cultivar	5788	9274455	1492207	4011524	933354		HSS1-		0.867	0.023	0.111
604	Tolosa	NZ	NZ cultivar	11755	5084591	896839	3974409	652654		HSS1-		0.047	0.01	0.944
606	Tolosa	NZ	NZ cultivar	11755	7499412	1707624	3638710	1088937		HSS1+		0.026	0.165	0.809
611	Ellett	NZ	NZ cultivar	10404	50401402	17237260	21370867	8737655		HSS1+		0.669	0.008	0.323
613	Ellett	NZ	NZ cultivar	10404	23049671	2030971	2765313	976124		HSS1+		0.728	0.056	0.216
617	Elrond	Denmark	European cultivar	5846	52757843	5466414	29620807	3261959		HSS1+		0.924	0.022	0.054
618	Lamora	Netherlands	European cultivar	5803	7165425	1106284	3829437	851217		HSS1+		0.918	0.019	0.063
619	Lamora	Netherlands	European cultivar	5803	6451201	1241609	3703441	847871		HSS1-		0.939	0.008	0.052
622	Embassy	NZ	NZ cultivar	10406	37768212	11861601	6649206	4145637		HSS1+		0.517	0.082	0.401
627	Epic	USA	US cultivar	3539	14520610	1799605	4213800	990644		HSS1+		0.94	0.045	0.016
628	Epic	USA	US cultivar	3539	64777704	10266644	31290929	4964341		HSS1+		0.955	0.026	0.02
630	Epic	USA	US cultivar	3539	16592845	1611479	6534507	831013		HSS1+		0.525	0.437	0.038
633	Epic	USA	US cultivar	3539	56859210	6248463	30769539	3190688		HSS1+		0.911	0.072	0.017
636	Epic	USA	US cultivar	3539	8482646	720755	3645861	639210		HSS1+		0.93	0.041	0.029
639	Expo	NZ	NZ cultivar	NA	20026108	2567285	8943961	1125494		HSS1+		0.451	0.108	0.442
640	Expo	NZ	NZ cultivar	NA	38355802	2213260	16705247	1199330		HSS1+		0.37	0.051	0.579
641	Fennema	Germany	European cultivar	5791	6208810	1044006	2910734	596374		HSS1-		0.908	0.055	0.037
643	Fennema	Germany	European cultivar	5791	37530322	13195458	18772355	9059525		HSS1+		0.923	0.026	0.051
644	Fennema	Germany	European cultivar	5791	4730459	733719	2827974	611357		HSS1-		0.907	0.06	0.032
645	Fennema	Germany	European cultivar	5791	8010896	1382667	3754942	805539		HSS1-		0.918	0.039	0.044
646	Fennema	Germany	European cultivar	5791	23973046	8138103	13456533	6280515		HSS1+		0.795	0.182	0.024
647	Fennema	Germany	European cultivar	5791	4758733	753673	3195964	681817		HSS1-		0.934	0.04	0.026
648	Fennema	Germany	European cultivar	5791	8012384	908970	3495073	665266		HSS1-		0.798	0.154	0.047
649	GIL020	NZ	NZ breeding population	NA	43216716	4268014	23583809	2050832		HSS1+		0.342	0.036	0.623
651	Fingal	Ireland	European cultivar	5848	60555498	5834813	28274450	3366133		HSS1+		0.803	0.045	0.152
657	Fitzroy	Australia	Australian cultivar	14103	50011663	3964743	23476337	1550508		HSS1+		0.659	0.054	0.287
665	Grasslands Impact	NZ	NZ cultivar	10745	40017082	2622925	5652651	1090097		HSS1+		0.586	0.012	0.402
666	Grasslands Impact	NZ	NZ cultivar	10745	4169086	712652	1860124	734996		HSS1-		0.044	0.01	0.946
667	Grasslands Impact	NZ	NZ cultivar	10745	5095583	1379242	3263650	864081		HSS1-		0.025	0.02	0.955
668	Grasslands Impact	NZ	NZ cultivar	10745	5378995	696192	2389389	555297		HSS1+		0.367	0.028	0.605
669	Grasslands Pacific	NZ	NZ cultivar	13485	32852783	5397689	21533966	2797605		HSS1+		0.809	0.052	0.139
671	Grasslands Pacific	NZ	NZ cultivar	13485	12364157	1312553	6094478	739087		HSS1+		0.752	0.021	0.227
672	Grasslands Pacific	NZ	NZ cultivar	13485	20169268	2054374	9897369	1146459		HSS1+		0.796	0.046	0.158
673	Grasslands Pacific	NZ	NZ cultivar	13485	53145741	3733700	31867769	2500575		HSS1+		0.778	0.044	0.178
674	Grasslands Samson	NZ	NZ cultivar	11292	59167925	7374778	32717057	3295036		HSS1+		0.687	0.068	0.245
675	Grasslands Samson	NZ	NZ cultivar	11292	43105027	3652131	29773694	1833156		HSS1+		0.556	0.11	0.334
676	Grasslands Samson	NZ	NZ cultivar	11292	57813765	4463387	38517243	2617843		HSS1+		0.72	0.112	0.169
678	Grasslands Samson	NZ	NZ cultivar	11292	47053118	7978471	16668267	3425526		HSS1+		0.673	0.011	0.316
688	Hella	Denmark	European cultivar	5840	7859391	1491353	3239751	945275		HSS1+		0.944	0.03	0.026
689	Heraut	Netherlands	European cultivar	5797	42533369	4339922	22782901	1972517		HSS1+		0.795	0.149	0.056
692	Heraut	Netherlands	European cultivar	5797	7846218	1343689	4064806	813078		HSS1+		0.975	0.012	0.012
693	Heraut	Netherlands	European cultivar	5797	31170376	2774236	15311436	1586729		HSS1+		0.954	0.024	0.022
694	Heraut	Netherlands	European cultivar	5797	8373285	1569676	4387580	830003		HSS1+		0.857	0.127	0.016
695	Heraut	Netherlands	European cultivar	5797	19703656	2910400	8305456	1408683		HSS1+		0.943	0.021	0.036
697	Hillary	NZ	NZ cultivar	13515	39866650	2980078	17255516	1561236		HSS1+		0.754	0.028	0.218
698	Hillary	NZ	NZ cultivar	13515	24727129	2234130	21032200	2013189		HSS1+		0.915	0.011	0.074
701	Hillary	NZ	NZ cultivar	13515	36712210	5095903	9714040	2273286		HSS1+		0.675	0.01	0.315
703	Kamo	NZ	NZ cultivar	15866	34047060	5003107	15619439	1979780		HSS1+		0.729	0.01	0.261
704	Kamo	NZ	NZ cultivar	15866	38249767	2779133	6155972	1496981		HSS1+		0.522	0.082	0.396
706	Kamo	NZ	NZ cultivar	15866	37871147	14244128	16027761	5335393		HSS1+		0.761	0.023	0.216
710	Kerem	Germany	European cultivar	5792	6229363	1145774	3025160	726453		HSS1-		0.809	0.159	0.032
713	Kerem	Germany	European cultivar	5792	8321086	1577010	4926768	858007		HSS1+		0.774	0.197	0.029
714	Kerem	Germany	European cultivar	5792	31957111	8959526	18956989	6269824		HSS1+		0.967	0.017	0.016
717	Limanda	Germany	European cultivar	8342	15898058	1523714	8125584	1032666		HSS1+		0.962	0.026	0.012
718	Limanda	Germany	European cultivar	8342	67160812	19731957	9832330	7139465		HSS1+		0.877	0.091	0.032
719	Limanda	Germany	European cultivar	8342	5868784	980336	2965669	753689		HSS1-		0.95	0.027	0.023
724	Lilasso	Germany	European cultivar	5827	6549215	902906	2943830	548989		HSS1+		0.526	0.232	0.242
731	Linocta	Germany	European cultivar	5834	6085010	872678	2363572	611513		HSS1+		0.927	0.022	0.052
732	Linocta	Germany	European cultivar	5834	11860905	1132572	5015703	679481		HSS1+		0.98	0.009	0.011
733	Linocta	Germany	European cultivar	5834	6901282	1333785	3529748	945344		HSS1+		0.953	0.019	0.028
735	Linocta	Germany	European cultivar	5834	9436181	2817188	3370112	1538634		HSS1+		0.949	0.014	0.037
738	Linocta	Germany	European cultivar	5834	5992374	996601	3447354	863599		HSS1-		0.959	0.01	0.032
739	GIL017	NZ	NZ breeding population	NA	6689648	533016	2326471	537402		HSS1+		0.044	0.055	0.901
743	Liperry	Germany	European cultivar	5830	9531035	1489938	5986312	1013983		HSS1-		0.954	0.032	0.014
745	Liperry	Germany	European cultivar	5830	5398200	749860	3651731	638486		HSS1-		0.927	0.02	0.053
746	Liperry	Germany	European cultivar	5830	6210337	1209289	2694357	801601		HSS1-		0.923	0.018	0.059
747	Liperry	Germany	European cultivar	5830	17406867	2219791	4222641	885944		HSS1+		0.912	0.073	0.015
748	Liprinta	Germany	European cultivar	5833	6368945	1110322	2767723	629261		HSS1+		0.942	0.028	0.03
749	Liprior	Germany	European cultivar	5831	28732906	2472917	12732030	1168799		HSS1+		0.917	0.042	0.041
752	Liprior	Germany	European cultivar	5831	61161208	6044114	24443896	2653870		HSS1+		0.928	0.034	0.038
753	Liprior	Germany	European cultivar	5831	5465321	586716	2597661	451246		HSS1+		0.896	0.014	0.09
756	Limanda	Germany	European cultivar	8342	20582538	6782953	10140890	3974531		HSS1+		0.96	0.011	0.029
757	Limanda	Germany	European cultivar	8342	6007270	1533667	4094459	1045723		HSS1-		0.812	0.131	0.057
761	Magella	Netherlands	European cultivar	5822	51393352	5735617	30738116	2934082		HSS1+		0.903	0.032	0.065
762	Magella	Netherlands	European cultivar	5822	6989931	1358959	3303229	808386		HSS1-		0.942	0.028	0.03
764	Magella	Netherlands	European cultivar	5822	4579281	796803	2342579	523201		HSS1-		0.848	0.014	0.139
765	Magella	Netherlands	European cultivar	5822	7133587	1587634	3523995	1092655		HSS1+		0.97	0.007	0.023
766	Magella	Netherlands	European cultivar	5822	9554611	2046456	5904874	1210128		HSS1+		0.878	0.035	0.087
767	Magella	Netherlands	European cultivar	5822	2634606	767090	1930291	632983		HSS1-		0.973	0.009	0.017
768	Turk-12 x Commando AR1	NZ x exotic	NZ breeding population	NA	4087600	544259	4078658	458584		HSS1+		0.423	0.371	0.206
775	Manhattan	USA	US cultivar	3797	3345709	773534	2794341	1027538		HSS1-		0.976	0.007	0.017
778	Manhattan	USA	US cultivar	3797	6389701	865467	2806255	858951		HSS1-		0.934	0.011	0.055
785	GIL019	NZ	NZ breeding population	NA	4912525	946285	2150595	570796		HSS1+		0.11	0.195	0.695
786	GIL019	NZ	NZ breeding population	NA	6896074	1113299	3438647	898548		HSS1+		0.17	0.419	0.411
787	GIL019	NZ	NZ breeding population	NA	35182489	2314291	18640318	1483779		HSS1+		0.285	0.032	0.683
790	Mara	Romania	European cultivar	12503	34497420	9825847	9986934	5157528		HSS1+		0.632	0.298	0.07
795	Mara	Romania	European cultivar	12503	5290103	689596	2653530	508550		HSS1-		0.86	0.129	0.011
796	Mara	Romania	European cultivar	12503	7719413	1630045	4052369	1071810		HSS1-		0.903	0.08	0.018
800	Marathon	NZ	NZ cultivar	9739	61597469	3984731	34704542	2028737		HSS1+		0.939	0.013	0.048
803	Ruanui	NZ	NZ cultivar	10733	69271426	13717190	13129350	6331233		HSS1+		0.958	0.015	0.027
804	Ruanui	NZ	NZ cultivar	10733	79915510	7698679	37671058	4074982		HSS1+		0.939	0.009	0.052
808	Medea	Australia	Australian cultivar	9789	34840422	2634993	22186764	1870585		HSS1+		0.584	0.282	0.135
819	GIL021	NZ	NZ breeding population	NA	5895809	1146232	3511919	807301		HSS1-		0.028	0.015	0.957
821	GIL021	NZ	NZ breeding population	NA	5778276	840214	2528898	485708		HSS1+		0.012	0.076	0.912
828	Medea	Australia	Australian cultivar	9789	3807457	1087840	2017222	776347		HSS1+		0.302	0.678	0.02
830	Metropol	Czeckoslovakia	European cultivar	8376	24622026	2796919	9341129	1435728		HSS1+		0.088	0.151	0.76
832	Metropol	Czeckoslovakia	European cultivar	8376	37748748	3389899	15206624	1755130		HSS1+		0.911	0.018	0.07
833	Metropol	Czeckoslovakia	European cultivar	8376	35637635	4298106	10210100	2364201		HSS1+		0.87	0.026	0.104
837	Metropol	Czeckoslovakia	European cultivar	8376	19658632	7193800	9571519	5860359		HSS1+		0.97	0.012	0.017
841	One50	NZ	NZ cultivar	NA	5974608	809081	4084237	826050		HSS1-		0.315	0.055	0.63
843	One50	NZ	NZ cultivar	NA	3610105	1187803	2787676	819425		HSS1+		0.012	0.018	0.969
844	One50	NZ	NZ cultivar	NA	36507651	7023998	3153529	2981190		HSS1+		0.201	0.018	0.781
845	One50	NZ	NZ cultivar	NA	4005386	916610	2552227	638521		HSS1+		0.017	0.102	0.88
847	Option	Netherlands	European cultivar	12436	33122367	6585425	19545044	4385240		HSS1+		0.669	0.04	0.29
848	Option	Netherlands	European cultivar	12436	4820996	803366	2428529	521415		HSS1+		0.78	0.018	0.202
849	Option	Netherlands	European cultivar	12436	31171101	4515763	15471248	2816554		HSS1+		0.863	0.015	0.122
850	Option	Netherlands	European cultivar	12436	7375191	1416230	2692072	759228		HSS1+		0.922	0.014	0.064
852	Option	Netherlands	European cultivar	12436	21474818	2380448	10305624	1452745		HSS1+		0.866	0.018	0.116
853	Option	Netherlands	European cultivar	12436	44491020	15399761	21321189	6951744		HSS1+		0.925	0.041	0.034
854	Option	Netherlands	European cultivar	12436	5771058	978242	3329888	750124		HSS1+		0.961	0.013	0.026
855	Pacage	France	European cultivar	8343	4639402	693824	2390150	573534		HSS1-		0.972	0.012	0.016
857	Pacage	France	European cultivar	8343	76359637	6450043	37688385	2723903		HSS1+		0.966	0.01	0.025
859	Pacage	France	European cultivar	8343	42573477	2786545	23985058	1434063		HSS1+		0.95	0.024	0.027
861	Pacage	France	European cultivar	8343	42201322	4042063	30636791	2422066		HSS1+		0.974	0.012	0.014
865	Morganna	Netherlands	European cultivar	5805	7422140	1089401	3298360	703330		HSS1+		0.883	0.095	0.023
866	Morganna	Netherlands	European cultivar	5805	30214385	3012056	13046822	1632102		HSS1+		0.917	0.052	0.031
868	Morganna	Netherlands	European cultivar	5805	16051090	2347631	8403305	1406689		HSS1+		0.806	0.12	0.074
880	Pastel	Slovakia	European cultivar	12505	24425986	9494470	13424547	5771277		HSS1+		0.936	0.054	0.01
881	Pastel	Slovakia	European cultivar	12505	43571603	19749740	20450937	12085124		HSS1+		0.919	0.059	0.022
886	Peramo	Netherlands	European cultivar	5787	45120583	6891735	20099932	4143895		HSS1+		0.792	0.161	0.048
888	Peramo	Netherlands	European cultivar	5787	24637028	11207584	12543746	6937640		HSS1+		0.912	0.017	0.07
889	Peramo	Netherlands	European cultivar	5787	57942442	4038705	28824531	1995955		HSS1+		0.819	0.074	0.107
891	Peramo	Netherlands	European cultivar	5787	14886138	1173325	5784949	843665		HSS1+		0.736	0.154	0.11
895	Pearl	USA	US cultivar	12420	5713821	1269401	2913015	898455		HSS1+		0.967	0.019	0.014
898	Pearl	USA	US cultivar	12420	14341668	3084039	6655242	1736579		HSS1+		0.974	0.009	0.017
900	Pearl	USA	US cultivar	12420	26189471	4061527	14421840	2690251		HSS1+		0.967	0.016	0.017
907	Pippin	Denmark	European cultivar	5837	42506200	5595065	24497011	2653125		HSS1+		0.77	0.156	0.074
909	Option	Netherlands	European cultivar	12436	3239124	586448	2022296	658434		HSS1+		0.669	0.045	0.286
910	Option	Netherlands	European cultivar	12436	3620991	745659	2398625	813293		HSS1-		0.967	0.016	0.017
911	Option	Netherlands	European cultivar	12436	30298844	3491252	16288734	2103675		HSS1+		0.947	0.017	0.036
912	Option	Netherlands	European cultivar	12436	4387009	758323	1742190	485772		HSS1-		0.806	0.097	0.097
913	Premium	Netherlands	European cultivar	12438	21038346	2089063	11760335	1160470		HSS1+		0.959	0.01	0.03
914	Premium	Netherlands	European cultivar	12438	15800144	1970952	8051049	1216998		HSS1+		0.954	0.011	0.036
915	Premium	Netherlands	European cultivar	12438	25527761	2722661	15849941	1543607		HSS1+		0.953	0.028	0.019
916	Premium	Netherlands	European cultivar	12438	8542699	1115468	3420279	696060		HSS1+		0.964	0.015	0.022
917	Premium	Netherlands	European cultivar	12438	4140125	977537	2319035	661437		HSS1+		0.969	0.011	0.02
919	Premium	Netherlands	European cultivar	12438	7025470	1075538	3728271	763652		HSS1+		0.974	0.012	0.014
920	Premium	Netherlands	European cultivar	12438	16599335	3303609	7743586	1756602		HSS1+		0.944	0.022	0.034
924	Saturn	USA	US cultivar	8349	47474132	20954522	26889460	19405465		HSS1+		0.886	0.095	0.019
928	Saturn	USA	US cultivar	8349	4835485	796023	2066152	634537		HSS1+		0.924	0.05	0.025
934	Sommora	Netherlands	European cultivar	5801	7996844	1529813	4727243	906707		HSS1-		0.943	0.03	0.027
935	GIL017	NZ	NZ breeding population	NA	6907988	1221558	3497190	729509		HSS1-		0.049	0.03	0.921
937	Sport	Czeckoslovakia	European cultivar	4921	6196915	1102754	3153107	842191		HSS1+		0.947	0.03	0.024
938	Premium	Netherlands	European cultivar	12438	6229396	1192399	3033215	687813		HSS1-		0.36	0.102	0.538
940	Premium	Netherlands	European cultivar	12438	30507030	10256764	12168895	5947571		HSS1+		0.911	0.046	0.043
943	Premium	Netherlands	European cultivar	12438	4703136	1046692	3205287	954498		HSS1-		0.813	0.033	0.154
944	Premium	Netherlands	European cultivar	12438	24194723	4133762	8279059	1877624		HSS1+		0.902	0.033	0.065
945	GIL014	NZ	NZ breeding population	NA	5679829	1010676	2767773	525417		HSS1-		0.785	0.204	0.011
946	Talbot	Netherlands	European cultivar	5784	5173762	902877	2192205	487182		HSS1+		0.732	0.074	0.194
949	GIL018	NZ	NZ breeding population	NA	8767076	1356848	3099239	734346		HSS1+		0.021	0.029	0.951
959	Tolosa	NZ	NZ cultivar	11755	4588266	1139118	2133620	912961		HSS1-		0.013	0.074	0.914
960	Tolosa	NZ	NZ cultivar	11755	7141478	1300213	3356154	726250		HSS1-		0.208	0.103	0.689
962	Tolosa	NZ	NZ cultivar	11755	3547592	542136	2100534	657958		HSS1-		0.017	0.011	0.972
964	Tolosa	NZ	NZ cultivar	11755	7068869	1072846	3353097	750370		HSS1-		0.206	0.04	0.754
965	Tolosa	NZ	NZ cultivar	11755	5985559	685609	2154139	728994		HSS1-		0.034	0.025	0.94
966	Tolosa	NZ	NZ cultivar	11755	3428993	575809	1539554	911060		HSS1-		0.047	0.08	0.873
969	Vedette	NZ	NZ cultivar	8835	69760673	13662364	38980684	7773827		HSS1+		0.694	0.067	0.239
970	Vedette	NZ	NZ cultivar	8835	78751758	6428282	34578398	2984288		HSS1+		0.675	0.099	0.226
971	Vedette	NZ	NZ cultivar	8835	37570566	5689974	9881004	3114211		HSS1+		0.45	0.091	0.459
972	Vejo	Italy	European cultivar	3774	29820361	2863789	20436882	2013070		HSS1+		0.714	0.261	0.025
974	Vejo	Italy	European cultivar	3774	5406731	1402545	3540550	1016005		HSS1+		0.59	0.366	0.044
977	Dobson	NZ	NZ cultivar	10405	37089826	3973889	6696339	1403633		HSS1+		0.419	0.092	0.489
978	Dobson	NZ	NZ cultivar	10405	44519180	4832947	25667061	2037608		HSS1+		0.799	0.161	0.041
979	Dobson	NZ	NZ cultivar	10405	34572426	2535979	6554306	931057		HSS1+		0.917	0.009	0.074
980	Dobson	NZ	NZ cultivar	10405	66924496	8005656	13087850	1737678		HSS1+		0.604	0.047	0.349
982	Dobson	NZ	NZ cultivar	10405	45773008	14199405	22283302	4445881		HSS1+		0.322	0.193	0.485
983	Dobson	NZ	NZ cultivar	10405	22826659	5635900	13964256	2673966		HSS1+		0.246	0.244	0.51
986	Vicdale	Australia	Australian cultivar	9743	28974944	2274006	17317232	1531924		HSS1+		0.816	0.043	0.141
989	Victoca	Australia	Australian cultivar	9791	3973520	1017438	2394796	798029		HSS1+		0.888	0.015	0.097
990	Victoca	Australia	Australian cultivar	9791	100282544	27912024	55074300	20417518		HSS1+		0.826	0.022	0.152
994	Victorian	Australia	Australian cultivar	8466	79796193	4965179	39185054	2805045		HSS1+		0.929	0.013	0.058
1001	France (Fra-11)	France	Natural population	7798	34606832	3871844	6837554	1754751		HSS1+		0.706	0.252	0.042
1007	France (Fra-11)	France	Natural population	7798	7648221	1348466	3757415	830599		HSS1+		0.61	0.257	0.133
1008	France (Fra-11)	France	Natural population	7798	4900076	1019399	2532950	856372		HSS1+		0.502	0.175	0.323
1010	Portugal (Port-9)	Portugal	Natural population	6932	51832563	3933689	29372721	2798120		HSS1+		0.789	0.021	0.189
1017	Portugal (Port-9)	Portugal	Natural population	6932	25196974	4998833	13564072	3023595		HSS1+		0.873	0.016	0.11
1018	Portugal (Port-9)	Portugal	Natural population	6932	57745138	5028253	31789554	2902529		HSS1+		0.909	0.007	0.084
1025	Spain (Sp-1)	Spain	Natural population	7296	53360548	17268425	25131098	10744196		HSS1+		0.537	0.305	0.158
1036	France (Fra-15)	France	Natural population	7796	45044966	11499352	25524070	8272417		HSS1+		0.603	0.199	0.198
1038	France (Fra-15)	France	Natural population	7796	10576411	2264247	5372524	1398747		HSS1+		0.694	0.253	0.053
1041	Australia (Aus-1)	Australia	Natural population	7983	49289879	3588301	26050612	2240493		HSS1+		0.939	0.009	0.052
1047	Azer-1 x Samson AR1	NZ x exotic	NZ breeding population	NA	47408509	5335646	24551537	2883731		HSS1+		0.618	0.088	0.294
1060	Argentina (Arg-2)	Argentina	Natural population	9696	48332425	6482550	25364666	3367756		HSS1+		0.626	0.256	0.118
1062	Argentina (Arg-2)	Argentina	Natural population	9696	5643771	1113060	2402249	780117		HSS1+		0.525	0.308	0.167
1065	Morganna	Netherlands	European cultivar	5805	20250935	4650111	14380826	1910643		HSS1+		0.951	0.027	0.021
1068	Morganna	Netherlands	European cultivar	5805	22394724	4405583	12239420	2510383		HSS1+		0.939	0.043	0.018
1073	Banks	NZ	NZ cultivar	8840	7786903	1327295	4820700	996859		HSS1+		0.932	0.032	0.036
1074	Banks	NZ	NZ cultivar	8840	28548780	3020672	14965669	1495858		HSS1+		0.852	0.04	0.107
1075	Banks	NZ	NZ cultivar	8840	17008695	1991861	11331995	1284834		HSS1+		0.881	0.017	0.102
1077	Barcredo	France	European cultivar	13047	108399257	9466232	49318972	4899677		HSS1+		0.86	0.117	0.023
1080	Heraut	Netherlands	European cultivar	5797	7337313	904895	3096235	826023		HSS1-		0.803	0.111	0.086
1083	Heraut	Netherlands	European cultivar	5797	52357123	8359779	28511037	5518434		HSS1+		0.95	0.011	0.039
1084	GIL014	NZ	NZ breeding population	NA	29313744	4192674	14292671	2079464		HSS1+		0.801	0.18	0.019
1085	GIL014	NZ	NZ breeding population	NA	7430970	1561174	4202180	908447		HSS1-		0.817	0.168	0.015
1086	GIL014	NZ	NZ breeding population	NA	11235234	4824271	4717373	2601084		HSS1+		0.768	0.22	0.012
1087	GIL014	NZ	NZ breeding population	NA	36938694	10605698	18518750	6569167		HSS1+		0.728	0.071	0.2
1100	Uzbekistan (Uzbe-2)	Uzbekistan	Natural population	B5191	4828359	1360532	1829382	1255598		HSS1-		0.118	0.39	0.491
1102	Uzbekistan (Uzbe-2)	Uzbekistan	Natural population	B5191	5607083	772221	2444188	696777		HSS1-		0.019	0.75	0.231
1103	Uzbekistan (Uzbe-2)	Uzbekistan	Natural population	B5191	55269260	11413499	30588718	5203251		HSS1+		0.186	0.778	0.036
1108	Uzbekistan (Uzbe-2)	Uzbekistan	Natural population	B5191	4512515	505689	2800387	451814		HSS1+		0.047	0.745	0.208
1109	Greece (Gre-1)	Greece	Natural population	13959	6731959	863399	2856885	585194		HSS1-		0.725	0.235	0.04
1115	Greece (Gre-1)	Greece	Natural population	13959	3658424	749888	2442455	664355		HSS1-		0.015	0.099	0.886
1129	Tunisia (Tuni-7)	Tunisia	Natural population	14023	8358324	1524435	4252861	848716		HSS1+		0.008	0.983	0.009
1132	Tunisia (Tuni-7)	Tunisia	Natural population	14023	6080369	893868	3240547	617958		HSS1+		0.006	0.99	0.004
1135	Tunisia (Tuni-7)	Tunisia	Natural population	14023	11515678	1473282	4301866	1041942		HSS1+		0.007	0.989	0.005
1139	Tunisia (Tuni-11)	Tunisia	Natural population	14032	4150319	1068987	2179749	794922		HSS1+		0.013	0.977	0.01
1140	Tunisia (Tuni-11)	Tunisia	Natural population	14029	6661526	1150300	2785821	744578		HSS1+		0.024	0.961	0.016
1141	Tunisia (Tuni-11)	Tunisia	Natural population	14032	19584791	1611090	5682237	971666		HSS1+		0.02	0.971	0.009
1142	Tunisia (Tuni-11)	Tunisia	Natural population	14032	6307893	980558	3230153	626899		HSS1+		0.007	0.988	0.005
1143	Tunisia (Tuni-11)	Tunisia	Natural population	14032	2735348	624919	2674054	647225		HSS1+		0.055	0.928	0.017
1146	Tunisia (Tuni-11)	Tunisia	Natural population	14032	6588044	1246351	5140959	1370399		HSS1+		0.012	0.978	0.01
1147	Tunisia (Tuni-11)	Tunisia	Natural population	14032	6269537	1213658	3968373	858287		HSS1+		0.017	0.942	0.041
1148	Tunisia (Tuni-11)	Tunisia	Natural population	14032	19111310	2343594	8541162	1727651		HSS1-		0.013	0.964	0.023
1156	Turkey (Turk-1)	Turkey	Natural population	14499	45437830	7650878	22210561	5401669		HSS1+		0.734	0.254	0.012
1168	GIL015	NZ	NZ breeding population	NA	34086389	9576240	17324615	6967056		HSS1+		0.341	0.125	0.533
1171	Vedette	NZ	NZ cultivar	8835	63951216	6623591	27653564	2895411		HSS1+		0.604	0.029	0.368
1172	Vedette	NZ	NZ cultivar	8835	104587457	6731471	1771727	2022494		HSS1+		0.822	0.019	0.16
1173	Vedette	NZ	NZ cultivar	8835	24792983	5627992	10447839	2217454		HSS1+		0.966	0.016	0.018
1174	Vedette	NZ	NZ cultivar	8835	24239163	1386828	11209403	773772		HSS1+		0.699	0.081	0.22
1175	Vedette	NZ	NZ cultivar	8835	40760809	6398071	12028205	1747434		HSS1+		0.588	0.042	0.37
1176	Vedette	NZ	NZ cultivar	8835	9719657	1709585	4513611	906978		HSS1+		0.692	0.037	0.272
1177	Vedette	NZ	NZ cultivar	8835	37413838	8145611	15078396	3870857		HSS1+		0.689	0.034	0.278
1178	Vedette	NZ	NZ cultivar	8835	36221273	2941145	10472565	1314569		HSS1+		0.901	0.026	0.073
1179	Ruanui	NZ	NZ cultivar	10733	46352509	14167108	26451392	8868085		HSS1+		0.938	0.012	0.051
1181	Ruanui	NZ	NZ cultivar	10733	53749558	4013580	30575251	2554725		HSS1+		0.934	0.009	0.058
1182	Ruanui	NZ	NZ cultivar	10733	40890951	6235639	10232992	2544854		HSS1+		0.892	0.018	0.09
1183	Ruanui	NZ	NZ cultivar	10733	37168303	13262733	20042677	8836713		HSS1+		0.964	0.01	0.026
1184	Ruanui	NZ	NZ cultivar	10733	55199821	9735884	26331199	4337101		HSS1+		0.787	0.013	0.2
1191	GIL018	NZ	NZ breeding population	NA	4636361	1127428	2268476	634133		HSS1+		0.02	0.187	0.793
1192	GIL018	NZ	NZ breeding population	NA	4662713	871775	2638055	589624		HSS1+		0.141	0.194	0.665
1193	GIL018	NZ	NZ breeding population	NA	3664974	898552	1890880	611090		HSS1-		0.018	0.02	0.962
1194	GIL018	NZ	NZ breeding population	NA	3751764	763988	2592043	662511		HSS1-		0.019	0.04	0.941
1196	GIL018	NZ	NZ breeding population	NA	7177454	1034973	3687522	809479		HSS1-		0.01	0.183	0.807
1197	GIL018	NZ	NZ breeding population	NA	26830043	4950145	8700702	3118401		HSS1+		0.088	0.085	0.826
1198	GIL018	NZ	NZ breeding population	NA	7301857	1482966	3089366	910708		HSS1-		0.097	0.035	0.868
1200	GIL020	NZ	NZ breeding population	NA	29148150	9317516	13815385	5544491		HSS1+		0.025	0.233	0.742
1206	GIL020	NZ	NZ breeding population	NA	6186536	1227200	4010227	682227		HSS1-		0.173	0.159	0.667
1210	GIL020	NZ	NZ breeding population	NA	104349641	8418651	22922456	3720815		HSS1+		0.798	0.007	0.194
1211	GIL020	NZ	NZ breeding population	NA	2868697	524799	1843448	429661		HSS1+		0.173	0.009	0.818
1212	GIL020	NZ	NZ breeding population	NA	45182655	7393317	23906953	3049792		HSS1+		0.106	0.208	0.686
1216	GIL020	NZ	NZ breeding population	NA	7426955	1794646	3679575	1110483		HSS1+		0.082	0.051	0.867
1220	GIL021	NZ	NZ breeding population	NA	30598386	3463184	17081879	2145867		HSS1+		0.381	0.02	0.6
1222	GIL021	NZ	NZ breeding population	NA	4082996	1019936	3241511	614381		HSS1-		0.035	0.011	0.954
1224	GIL021	NZ	NZ breeding population	NA	5638589	1205070	2476605	645021		HSS1+		0.032	0.022	0.947
1226	GIL021	NZ	NZ breeding population	NA	33989917	9822467	13969574	6431588		HSS1+		0.022	0.019	0.959
1228	GIL021	NZ	NZ breeding population	NA	37713105	5002630	23551842	2396059		HSS1+		0.682	0.022	0.296
1229	GIL021	NZ	NZ breeding population	NA	3791108	559138	2397130	344049		HSS1-		0.021	0.181	0.798
1231	GIL021	NZ	NZ breeding population	NA	36700842	6544189	20398364	4580594		HSS1+		0.439	0.12	0.441
1232	GIL021	NZ	NZ breeding population	NA	44073306	7774699	27306006	4650109		HSS1+		0.197	0.165	0.638
1235	GIL021	NZ	NZ breeding population	NA	3213652	548351	2952625	593383		HSS1-		0.016	0.219	0.765
1240	GIL016	NZ	NZ breeding population	NA	33952506	6484218	20557670	4203709		HSS1+		0.603	0.031	0.366
1247	GIL016	NZ	NZ breeding population	NA	39464222	12521937	22042600	9805580		HSS1+		0.115	0.05	0.834
1249	GIL017	NZ	NZ breeding population	NA	8603169	1146088	3206444	794058		HSS1-		0.102	0.016	0.882
1251	GIL017	NZ	NZ breeding population	NA	13909916	3464581	4021045	2066145		HSS1+		0.012	0.171	0.818
1256	GIL017	NZ	NZ breeding population	NA	8387325	1242194	3875484	815095		HSS1-		0.04	0.108	0.853
1257	GIL017	NZ	NZ breeding population	NA	51136433	11662004	27988181	8234956		HSS1+		0.03	0.679	0.292
1259	GIL015	NZ	NZ breeding population	NA	31689557	3535598	18289243	1950175		HSS1+		0.294	0.022	0.685
1261	GIL015	NZ	NZ breeding population	NA	52450542	14036213	24002262	8789797		HSS1+		0.252	0.076	0.672
1262	GIL015	NZ	NZ breeding population	NA	35996232	2261339	18986262	1269384		HSS1+		0.046	0.034	0.921
1263	GIL015	NZ	NZ breeding population	NA	30040898	4731500	17475717	2244311		HSS1+		0.074	0.192	0.734
1265	GIL015	NZ	NZ breeding population	NA	30152007	6248510	17801003	3828921		HSS1+		0.587	0.022	0.391
1268	GIL015	NZ	NZ breeding population	NA	3523642	606307	2170869	453559		HSS1-		0.24	0.102	0.657
1272	GIL019	NZ	NZ breeding population	NA	31922606	5726280	16149638	3470136		HSS1+		0.34	0.16	0.501
1273	GIL019	NZ	NZ breeding population	NA	33711627	2625612	7461027	1106918		HSS1+		0.17	0.424	0.406
1274	GIL019	NZ	NZ breeding population	NA	29348896	2135670	11703038	1172288		HSS1+		0.561	0.251	0.188
1275	GIL019	NZ	NZ breeding population	NA	100102507	18923990	25517434	8905533		HSS1+		0.575	0.022	0.403
1279	Tuni-2	Tunisia	Natural population	10773	3633525	398389	1710400	362545		HSS1+		0.02	0.971	0.009
1280	Tuni-2	Tunisia	Natural population	10773	7488513	1394742	3470117	892357		HSS1+		0.007	0.988	0.006
1282	Tuni-2	Tunisia	Natural population	10773	10355233	1231155	4130701	738720		HSS1+		0.008	0.988	0.005
1283	Tuni-2	Tunisia	Natural population	10773	7143327	1537222	3444323	989851		HSS1+		0.008	0.987	0.005
1286	Tuni-2	Tunisia	Natural population	10773	4109301	620774	2697583	591799		HSS1+		0.004	0.992	0.004
1287	Tuni-2	Tunisia	Natural population	10773	7240461	880936	4442611	630494		HSS1+		0.005	0.989	0.006
1288	Tuni-2	Tunisia	Natural population	10773	6133839	848406	2751281	584955		HSS1+		0.006	0.987	0.007
1293	Tuni-9	Tunisia	Natural population	14029	12506334	902634	8608310	732687		HSS1+		0.029	0.955	0.016
1294	Tuni-9	Tunisia	Natural population	14029	56059167	2074828	27307756	1770778		HSS1+		0.067	0.908	0.025
1296	Tuni-9	Tunisia	Natural population	14029	6728131	1202953	3067784	778620		HSS1+		0.031	0.949	0.021
1298	Tuni-9	Tunisia	Natural population	14029	28373422	2895451	5126636	1983905		HSS1+		0.014	0.974	0.013
1300	Fra-10	France	Natural population	7806	5464373	985146	2990697	759647		HSS1+		0.605	0.196	0.199
1309	Italy-5	Italy	Natural population	7742	14284766	6821577	8090571	4387175		HSS1+		0.719	0.184	0.097
1311	Italy-5	Italy	Natural population	7742	50826211	5280524	32503692	3537296		HSS1+		0.704	0.059	0.238
1312	Italy-5	Italy	Natural population	7742	6635652	1166759	3069142	658326		HSS1-		0.289	0.376	0.335
1327	Azer-1 x Samson AR1	NZ x exotic	NZ breeding population	NA	17918744	1927156	9525560	1030469		HSS1+		0.84	0.09	0.07
1330	Azer-1 x Samson AR1	NZ x exotic	NZ breeding population	NA	17690302	7872559	8494951	3753898		HSS1+		0.697	0.105	0.198
1332	Azer-1 x Samson AR1	NZ x exotic	NZ breeding population	NA	35204207	3143856	20447827	1942716		HSS1+		0.698	0.173	0.129
1333	Azer-1 x Samson AR1	NZ x exotic	NZ breeding population	NA	31217802	3490485	14990957	1746890		HSS1+		0.808	0.042	0.15
1338	Iran-3 x Commando AR1	NZ x exotic	NZ breeding population	NA	20598985	3550224	3523044	2045620		HSS1+		0.748	0.148	0.104
1339	Iran-3 x Commando AR1	NZ x exotic	NZ breeding population	NA	38248325	7157463	21092178	4344927		HSS1+		0.857	0.121	0.022
1340	Iran-3 x Commando AR1	NZ x exotic	NZ breeding population	NA	10372304	1952658	5999926	1221571		HSS1+		0.858	0.107	0.035
1341	Iran-3 x Commando AR1	NZ x exotic	NZ breeding population	NA	15114057	1928906	5209958	1173459		HSS1+		0.85	0.127	0.023
1343	Iran-3 x Commando AR1	NZ x exotic	NZ breeding population	NA	10825139	1948842	6134624	1218640		HSS1+		0.833	0.146	0.021
1344	Iran-3 x Commando AR1	NZ x exotic	NZ breeding population	NA	18250536	1858727	9561087	997549		HSS1-		0.562	0.059	0.38
1345	Turk-1 x Commando AR1	NZ x exotic	NZ breeding population	NA	48254403	3676391	25305943	2001602		HSS1+		0.63	0.255	0.115
1348	Turk-1 x Commando AR1	NZ x exotic	NZ breeding population	NA	46671852	5107291	15380764	1684851		HSS1+		0.789	0.028	0.183
1349	Turk-1 x Commando AR1	NZ x exotic	NZ breeding population	NA	50760847	6753044	8018832	2775454		HSS1+		0.773	0.177	0.05
1351	Turk-1 x Commando AR1	NZ x exotic	NZ breeding population	NA	67571062	6621131	20380210	1521963		HSS1+		0.876	0.01	0.114
1353	Turk-1 x Commando AR1	NZ x exotic	NZ breeding population	NA	38027226	3934202	21160686	2159091		HSS1+		0.66	0.284	0.056
1361	Turk-12 x Commando AR1	NZ x exotic	NZ breeding population	NA	17463715	1593933	7592168	1010385		HSS1+		0.835	0.115	0.05
1367	Aus-1 x Commando AR1	NZ x exotic	NZ breeding population	NA	26762218	7957296	11607251	5334578		HSS1+		0.568	0.012	0.42
1369	Aus-1 x Commando AR1	NZ x exotic	NZ breeding population	NA	36530193	3813747	11879238	1800611		HSS1+		0.705	0.011	0.285
1370	Aus-1 x Commando AR1	NZ x exotic	NZ breeding population	NA	67055131	16226893	37800620	11747419		HSS1+		0.939	0.015	0.046
1372	Aus-1 x Commando AR1	NZ x exotic	NZ breeding population	NA	44158631	3682101	24900438	2182719		HSS1+		0.954	0.008	0.038
