# Supplementary material for: Low pyrrolizidine alkaloid levels in perennial ryegrass is associated with the absence of a homospermidine synthase gene
Source: BMC Plant Biol. 2018 Apr 6;18:56. doi: 10.1186/s12870-018-1269-6 (PMC5889531; doi:10.1186/s12870-018-1269-6)
Supplement: Supplementary file 3 — Primer sequences used for PCR and sequencing of the DHS and HSS genes. (XLSX 13 kb) [file 12870_2018_1269_MOESM3_ESM.xlsx]

## Sheet: Sheet1
Additional file 3: Primer sequences used for PCR amplification and sequencing of the DHS and HSS genes
	Primer sequences used for PCR amplification of the HSS1 gene
	Primer name Forward	Sequence (5’-3’)	Primer name Reverse	Sequence (5’-3’)	Reference sequence location	Product size (bp)	Annealing Tm
	F1	TCGGGCTCGGAGGAGATGG	R4	GCTTTGTCACAGTCCTCTCTTGGT	343-731	389	60
	F5	GCCATGACCAAATCTCCCCACTA	R8	CGGATGTGCTCCTGAATCACTACCA	1574-2414	841	60
	F6	GGACACCATCAAAGGTGATTGCTCAC	R3	TTGCACAACACTATTCTGCAATGC	1782-2709	928	57
	F8	GCAAGACTGAAGTTACACTGTGCTGACTC	R3	TTGCACAACACTATTCTGCAATGC	2016-2709	694	60
	F9	TGGATCATGCCGCTCCTTGAC	R6	ACAGTGGAACTTACCTTGCACAATGTCA	1429-2179	751	60
	F9	TGGATCATGCCGCTCCTTGAC	R8	CGGATGTGCTCCTGAATCACTACCA	1429-2408	986	60
	PCR and sequencing primers used for the sequencing of the DHS and HSS genes
Purpose	Primer name Forward	Sequence (5’-3’)	Primer name Reverse	Sequence (5’-3’)	Reference gene	Reference gene sequence location	Product size (bp)	Annealing Tm	Applicable Genes
PCR & sequencing	xF6	GACACCATCAAAGGTGATTGCTC	xR1	GCCATGAAAYYTACGBGCAAATGTTGCG	LpHSS1	1783-3410	1628	57	LpDHS, LpHSS1, LpHSS2
PCR & sequencing	xF3	CTCGCCWCCACKGGRTTCCAGG	xR2	GAACCATTGATCTTTCCCCATGAAAC	LpHSS1	529-2449	1921	58	LpDHS, LpHSS1, LpHSS2
sequencing			xSR6	GATTCTCTGTATTTCGGGTCAAGTTCAGC	LpDHS	1001-973	-	60	LpDHS, LpHSS2
sequencing			R4	GCTTTGTCACAGTCCTCTCTTGGT	LpHSS1	731-708	-	60	LpHSS1
sequencing	F9	TGGATCATGCCGCTCCTTGAC			LpHSS1	1429-1449	-	60	LpHSS1
sequencing	xSF11	ATGTAAGGCTGATGAATGGTGAAGC			LpHSS2	2729-2753	-	60	LpHSS2
sequencing			xR3	ACTCTTGAGCTGTGTTGATGTAGAC	LpHSS1	2385-2361	-	60	LpDHS, LpHSS1, LpHSS2
