# Supplementary material for: Low pyrrolizidine alkaloid levels in perennial ryegrass is associated with the absence of a homospermidine synthase gene
Source: BMC Plant Biol. 2018 Apr 6;18:56. doi: 10.1186/s12870-018-1269-6 (PMC5889531; doi:10.1186/s12870-018-1269-6)
Supplement: Supplementary file 5 — Tall Fescue FaDHS and FaHSS1 translated protein sequences derived from ESTs retrieved from GenBank. (FASTA 1 kb) [file 12870_2018_1269_MOESM5_ESM.fasta]

>FaDHS translated protein sequence derived from tall fescue ESTs DT703052, GT038080, GT037976
HLGDAIDVVNQMLDWRLSHEKPTEDRDEAELDPKYRESVKCKIFLGFTSNLVSSGIRDVIRFLVQHHMVDVIVATAGGIE
EDLIKCLAPTYRGEFSLPGALLRSKGLNRIGNLLVPNDNYCKFENWIMPIFDKMLQEQSSENVWTPSKVIARLGKEINDE
SSYLYWAYKNNIPVYCPALTDGSLGDMLFCHAVRNPGLIIDIVHDIRLINGEAIHASPRKTGVIILGGGLPKHHICNANM
FRNGADYAVYINTAQEFDGSDSGAQPDEAVSWGKIKGSAKPVKVHCDATIAFPLLVAATFARRFHGTNPTN
>FaHSS1 translated protein sequence derived from tall fescue ESTs DT712972, DT712295, DT696717, DT696279, DT695661, DT683675, DT682855, DT682802, DT681936, DT681683, DT680309, DT679809, DT679679, CK802644, CK802610, CK802607, CK802572
MAANGDGDGGERNAAALEDVRAILFKPSQSLDDSLCTRIAGADFNDAGLGLAGLLRSLATTGFQASHLGDAIDVVNQMLD
WRLSHEKPREDCDEAELDPKHRESVKCKIFLGFTSNLVSSGIRDVIRFLVQHHLVDVIVTTAGGIEEDLIKCLAPMYRGD
FSLSGTMLHSKGLNRIGNLLMPNNNYCKFEKWIMPLLDQMLLEQSTKNVWTPSKVIARLGKEINDESSFLYWAQKNNIPV
FCPALTDGSIGDMLFCHAVKNPGLIIDIVQDVRMMDCEAINATPRKTGAIILGGGLPKHHICNANMLRNGTDYAVYINTA
QEYDGSDSGAHPDEAVSWGKINGSAKPVKVHCDATIAFPLLVAATFARKFHGLG
