# Supplementary material for: Low pyrrolizidine alkaloid levels in perennial ryegrass is associated with the absence of a homospermidine synthase gene
Source: BMC Plant Biol. 2018 Apr 6;18:56. doi: 10.1186/s12870-018-1269-6 (PMC5889531; doi:10.1186/s12870-018-1269-6)
Supplement: Supplementary file 6 — Information for 308 SNPs used for population structure analysis of the perennial ryegrass association mapping population. (XLSX 28 kb) [file 12870_2018_1269_MOESM6_ESM.xlsx]

## Sheet: sheet1
ADDITONAL FILE 6
Information for 308 SNPs used for population structure analysis of the perennial ryegrass association mapping population.
SNP Number	Marker Name	reference position	SNP	Major Allele	Major Allele Frequency	Minor Allele	Minor Allele Frequency
1	LPCA1_1000	4379	G/T	G	0.52525	T	0.47475
2	LPCA1_1016	1136	A/G	A	0.51752	G	0.48248
3	LPCA1_1020	970	C/T	C	0.61328	T	0.38672
4	LPCA1_102	721	T/C	T	0.52092	C	0.47908
5	LPCA1_1030	1168	A/C	A	0.61199	C	0.38801
6	LPCA1_1034	1106	A/C	A	0.51301	C	0.48699
7	LPCA1_1038	4003	T/C	T	0.69424	C	0.30576
8	LPCA1_1044	2591	T/G	T	0.64586	G	0.35414
9	LPCA1_1049	969	T/C	T	0.58514	C	0.41486
10	LPCA1_1058	257	G/T	G	0.50726	T	0.49274
11	LPCA1_1061	1342	G/A	G	0.86079	A	0.13921
12	LPCA1_1066	503	G/A	G	0.52458	A	0.47542
13	LPCA1_1078	1658	G/A	G	0.65007	A	0.34993
14	LPCA1_1080	4077	A/C	A	0.73844	C	0.26156
15	LPCA1_1084	5673	G/C	G	0.54672	C	0.45328
16	LPCA1_1086	605	T/C	T	0.7783	C	0.2217
17	LPCA1_1093	1456	T/C	T	0.53463	C	0.46537
18	LPCA1_1098	1030	C/G	C	0.75797	G	0.24203
19	LPCA1_1106	1631	C/T	C	0.53463	T	0.46537
20	LPCA1_110	246	T/C	T	0.60519	C	0.39481
21	LPCA1_1121	1416	T/C	T	0.61199	C	0.38801
22	LPCA1_1124	1929	G/A	G	0.57039	A	0.42961
23	LPCA1_1125	255	C/T	C	0.56277	T	0.43723
24	LPCA1_1131	1264	T/C	T	0.50938	C	0.49062
25	LPCA1_1136	87	C/T	C	0.56349	T	0.43651
26	LPCA1_1140	1852	G/A	G	0.72799	A	0.27201
27	LPCA1_1149	92	G/C	G	0.55556	C	0.44444
28	LPCA1_1154	6673	A/G	A	0.67919	G	0.32081
29	LPCA1_1169	1500	G/C	G	0.57558	C	0.42442
30	LPCA1_1189	1328	T/C	T	0.65311	C	0.34689
31	LPCA1_1193	1418	T/C	T	0.68452	C	0.31548
32	LPCA1_1201	2025	C/T	C	0.50218	T	0.49782
33	LPCA1_121	365	T/C	T	0.77457	C	0.22543
34	LPCA1_14	1995	T/C	T	0.57067	C	0.42933
35	LPCA1_18	3491	T/C	T	0.58471	C	0.41529
36	LPCA1_2000	1084	G/A	G	0.57215	A	0.42785
37	LPCA1_2004	433	G/C	G	0.60546	C	0.39454
38	LPCA1_2017	1418	A/G	A	0.72222	G	0.27778
39	LPCA1_2019	1441	C/T	C	0.72431	T	0.27569
40	LPCA1_2502	3884	A/T	A	0.58586	T	0.41414
41	LPCA1_2506	2154	T/C	T	0.58586	C	0.41414
42	LPCA1_2508	179	T/C	T	0.72583	C	0.27417
43	LPCA1_2511	841	T/G	T	0.53756	G	0.46244
44	LPCA1_2515	1833	C/T	C	0.63982	T	0.36018
45	LPCA1_2526	3828	C/T	C	0.60758	T	0.39242
46	LPCA1_2527	1504	T/C	T	0.60245	C	0.39755
47	LPCA1_2536	285	T/C	T	0.74708	C	0.25292
48	LPCA1_2540	3732	C/T	C	0.53896	T	0.46104
49	LPCA1_2542	1064	A/C	A	0.52529	C	0.47471
50	LPCA1_2544	4799	C/T	C	0.56575	T	0.43425
51	LPCA1_2547	2829	T/C	T	0.57918	C	0.42082
52	LPCA1_2550	1670	C/T	C	0.5873	T	0.4127
53	LPCA1_2558	1431	T/C	T	0.62049	C	0.37951
54	LPCA1_2562	2555	T/C	T	0.71965	C	0.28035
55	LPCA1_2566	971	T/C	T	0.58104	C	0.41896
56	LPCA1_2570	858	C/T	C	0.54986	T	0.45014
57	LPCA1_27	172	C/T	C	0.60043	T	0.39957
58	LPCA1_3001	2703	C/T	C	0.58297	T	0.41703
59	LPCA1_3004	8439	C/T	C	0.51664	T	0.48336
60	LPCA1_3008	2362	T/C	T	0.51299	C	0.48701
61	LPCA1_3010	5388	T/A	T	0.62092	A	0.37908
62	LPCA1_3011	4223	C/G	C	0.54834	G	0.45166
63	LPCA1_3018	3458	G/A	G	0.51587	A	0.48413
64	LPCA1_3021	2869	G/A	G	0.77056	A	0.22944
65	LPCA1_3026	2561	G/C	G	0.56205	C	0.43795
66	LPCA1_3030	1447	A/G	A	0.5938	G	0.4062
67	LPCA1_3032	1755	A/C	A	0.56503	C	0.43497
68	LPCA1_3035	2671	T/C	T	0.66234	C	0.33766
69	LPCA1_3036	9964	C/T	C	0.83285	T	0.16715
70	LPCA1_3041	7358	A/G	A	0.55604	G	0.44396
71	LPCA1_3042	6941	G/A	G	0.50361	A	0.49639
72	LPCA1_3045	457	A/C	A	0.59159	C	0.40841
73	LPCA1_3046	1631	A/G	A	0.5873	G	0.4127
74	LPCA1_3051	3568	G/C	G	0.68298	C	0.31702
75	LPCA1_3054	489	C/T	C	0.71501	T	0.28499
76	LPCA1_3057	809	C/T	C	0.64957	T	0.35043
77	LPCA1_3060	481	G/C	G	0.75108	C	0.24892
78	LPCA1_3063	6511	T/C	T	0.55411	C	0.44589
79	LPCA1_3069	4288	A/G	A	0.59307	G	0.40693
80	LPCA1_3070	89	C/T	C	0.56522	T	0.43478
81	LPCA1_3072	739	G/A	G	0.64611	A	0.35389
82	LPCA1_3074	1067	T/C	T	0.50506	C	0.49494
83	LPCA1_3076	628	A/C	A	0.55058	C	0.44942
84	LPCA1_3079	1705	T/C	T	0.58309	C	0.41691
85	LPCA1_3084	2997	G/A	G	0.60245	A	0.39755
86	LPCA1_3105	2303	C/T	C	0.61328	T	0.38672
87	LPCA1_3502	3874	G/A	G	0.57359	A	0.42641
88	LPCA1_3504	2598	T/C	T	0.74531	C	0.25469
89	LPCA1_3505	4183	C/A	C	0.57174	A	0.42826
90	LPCA1_3506	3015	C/T	C	0.64574	T	0.35426
91	LPCA1_3509	3961	T/C	T	0.54769	C	0.45231
92	LPCA1_3512	2325	T/G	T	0.60209	G	0.39791
93	LPCA1_3513	917	T/C	T	0.71691	C	0.28309
94	LPCA1_3515	2983	A/G	A	0.56566	G	0.43434
95	LPCA1_3516	1428	C/T	C	0.7114	T	0.2886
96	LPCA1_3527	2217	C/T	C	0.73827	T	0.26173
97	LPCA1_3531	1185	C/T	C	0.60838	T	0.39162
98	LPCA1_3538	872	A/C	A	0.60101	C	0.39899
99	LPCA1_3540	549	C/T	C	0.70274	T	0.29726
100	LPCA1_3542	1618	T/C	T	0.61688	C	0.38312
101	LPCA1_3544	987	T/C	T	0.66162	C	0.33838
102	LPCA1_3547	3565	T/C	T	0.62049	C	0.37951
103	LPCA1_3548	4233	T/C	T	0.53896	C	0.46104
104	LPCA1_3554	5022	C/T	C	0.55051	T	0.44949
105	LPCA1_3558	5253	G/A	G	0.76046	A	0.23954
106	LPCA1_3559	2800	C/T	C	0.55051	T	0.44949
107	LPCA1_3560	2719	A/T	A	0.58802	T	0.41198
108	LPCA1_3565	917	T/C	T	0.50815	C	0.49185
109	LPCA1_3566	1406	C/T	C	0.65991	T	0.34009
110	LPCA1_36	713	C/G	C	0.70376	G	0.29624
111	LPCA1_39	1743	C/T	C	0.61183	T	0.38817
112	LPCA1_4002	1075	A/G	A	0.73088	G	0.26912
113	LPCA1_4003	1576	G/C	G	0.56792	C	0.43208
114	LPCA1_4009	458	C/T	C	0.59696	T	0.40304
115	LPCA1_4016	712	G/A	G	0.67221	A	0.32779
116	LPCA1_4025	337	G/C	G	0.75072	C	0.24928
117	LPCA1_4039	1827	C/T	C	0.68786	T	0.31214
118	LPCA1_4041	5506	A/T	A	0.56349	T	0.43651
119	LPCA1_4044	627	C/A	C	0.51156	A	0.48844
120	LPCA1_4045	329	T/A	T	0.57612	A	0.42388
121	LPCA1_4047	1782	G/A	G	0.71491	A	0.28509
122	LPCA1_4048	1232	T/C	T	0.67496	C	0.32504
123	LPCA1_4055	2184	T/C	T	0.6836	C	0.3164
124	LPCA1_4059	1749	G/C	G	0.53468	C	0.46532
125	LPCA1_4060	1965	G/A	G	0.68642	A	0.31358
126	LPCA1_4063	2241	C/T	C	0.62266	T	0.37734
127	LPCA1_4065	4105	T/C	T	0.78139	C	0.21861
128	LPCA1_4068	889	C/T	C	0.58009	T	0.41991
129	LPCA1_4069	1924	C/A	C	0.70614	A	0.29386
130	LPCA1_43	1555	G/C	G	0.56638	C	0.43362
131	LPCA1_4507	610	A/C	A	0.5	C	0.5
132	LPCA1_4508	259	C/T	C	0.54414	T	0.45586
133	LPCA1_4514	283	A/G	A	0.73401	G	0.26599
134	LPCA1_4515	1183	A/G	A	0.73377	G	0.26623
135	LPCA1_4546	122	T/C	T	0.614	C	0.386
136	LPCA1_4550	1014	T/C	T	0.51399	C	0.48601
137	LPCA1_4559	1696	A/C	A	0.7194	C	0.2806
138	LPCA1_4560	256	G/C	G	0.52955	C	0.47045
139	LPCA1_4612	267	G/C	G	0.59145	C	0.40855
140	LPCA1_4613	868	G/C	G	0.61377	C	0.38623
141	LPCA1_4632	1439	T/C	T	0.60569	C	0.39431
142	LPCA1_4635	3177	T/C	T	0.53824	C	0.46176
143	LPCA1_4637	1046	A/G	A	0.53111	G	0.46889
144	LPCA1_4643	1515	T/A	T	0.5971	A	0.4029
145	LPCA1_4645	1377	C/T	C	0.57431	T	0.42569
146	LPCA1_4646	264	A/C	A	0.60967	C	0.39033
147	LPCA1_4648	1281	C/T	C	0.5521	T	0.4479
148	LPCA1_4649	3058	A/G	A	0.59452	G	0.40548
149	LPCA1_4654	504	T/C	T	0.68105	C	0.31895
150	LPCA1_4660	356	C/T	C	0.54263	T	0.45737
151	LPCA1_4661	1171	A/G	A	0.65268	G	0.34732
152	LPCA1_4662	2273	C/T	C	0.71243	T	0.28757
153	LPCA1_4663	4063	G/A	G	0.6539	A	0.3461
154	LPCA1_4666	3883	C/T	C	0.66618	T	0.33382
155	LPCA1_4674	1827	T/C	T	0.61328	C	0.38672
156	LPCA1_5000	1315	C/T	C	0.64203	T	0.35797
157	LPCA1_5002	5182	T/C	T	0.59754	C	0.40246
158	LPCA1_5006	1847	C/T	C	0.625	T	0.375
159	LPCA1_5012	5097	C/T	C	0.59019	T	0.40981
160	LPCA1_5017	69	T/C	T	0.72083	C	0.27917
161	LPCA1_5019	320	A/G	A	0.5961	G	0.4039
162	LPCA1_5020	1345	G/A	G	0.62101	A	0.37899
163	LPCA1_5027	797	G/A	G	0.75072	A	0.24928
164	LPCA1_5030	1354	C/A	C	0.51664	A	0.48336
165	LPCA1_5036	2142	C/A	C	0.65801	A	0.34199
166	LPCA1_5038	935	C/A	C	0.56854	A	0.43146
167	LPCA1_5040	1808	A/G	A	0.62609	G	0.37391
168	LPCA1_5041	284	C/T	C	0.60967	T	0.39033
169	LPCA1_5042	4174	C/T	C	0.50649	T	0.49351
170	LPCA1_514	1594	A/T	A	0.61688	T	0.38312
171	LPCA1_516	833	G/A	G	0.66089	A	0.33911
172	LPCA1_517	2875	C/T	C	0.56061	T	0.43939
173	LPCA1_518	6015	C/T	C	0.57887	T	0.42113
174	LPCA1_5200	1453	C/T	C	0.60534	T	0.39466
175	LPCA1_5208	720	T/C	T	0.81746	C	0.18254
176	LPCA1_5209	1182	A/T	A	0.78211	T	0.21789
177	LPCA1_5214	740	G/C	G	0.58876	C	0.41124
178	LPCA1_5217	1813	T/C	T	0.68975	C	0.31025
179	LPCA1_5227	2294	A/G	A	0.61183	G	0.38817
180	LPCA1_524	836	G/C	G	0.55058	C	0.44942
181	LPCA1_529	8935	T/C	T	0.60606	C	0.39394
182	LPCA1_531	1155	G/A	G	0.50145	A	0.49855
183	LPCA1_534	1700	T/C	T	0.55772	C	0.44228
184	LPCA1_535	1923	T/C	T	0.58369	C	0.41631
185	LPCA1_536	5254	T/C	T	0.51381	C	0.48619
186	LPCA1_5403	329	A/T	A	0.56947	T	0.43053
187	LPCA1_5406	2047	G/A	G	0.74494	A	0.25506
188	LPCA1_5411	2731	A/G	A	0.62338	G	0.37662
189	LPCA1_5412	2296	A/G	A	0.72977	G	0.27023
190	LPCA1_5416	2863	A/G	A	0.55123	G	0.44877
191	LPCA1_5417	4640	T/C	T	0.72367	C	0.27633
192	LPCA1_5420	2455	G/A	G	0.51732	A	0.48268
193	LPCA1_5423	1450	A/G	A	0.60766	G	0.39234
194	LPCA1_5438	1253	T/C	T	0.51857	C	0.48143
195	LPCA1_5439	789	C/T	C	0.60967	T	0.39033
196	LPCA1_5443	1527	T/C	T	0.52525	C	0.47475
197	LPCA1_6006	2269	T/C	T	0.61183	C	0.38817
198	LPCA1_6007	1125	A/C	A	0.60189	C	0.39811
199	LPCA1_6017	2940	A/G	A	0.76118	G	0.23882
200	LPCA1_6018	2176	C/T	C	0.73232	T	0.26768
201	LPCA1_6019	3462	C/T	C	0.65873	T	0.34127
202	LPCA1_6020	1027	C/T	C	0.74459	T	0.25541
203	LPCA1_6021	858	C/T	C	0.53175	T	0.46825
204	LPCA1_6027	3757	C/T	C	0.64646	T	0.35354
205	LPCA1_6033	1419	T/C	T	0.57049	C	0.42951
206	LPCA1_6047	3845	G/A	G	0.57475	A	0.42525
207	LPCA1_6049	2777	C/T	C	0.68182	T	0.31818
208	LPCA1_6054	800	C/G	C	0.63965	G	0.36035
209	LPCA1_6055	1161	T/A	T	0.5873	A	0.4127
210	LPCA1_6063	1640	T/C	T	0.5513	C	0.4487
211	LPCA1_6077	1158	T/C	T	0.7785	C	0.2215
212	LPCA1_6079	1019	C/T	C	0.53256	T	0.46744
213	LPCA1_6090	5219	T/C	T	0.62172	C	0.37828
214	LPCA1_6108	1875	T/C	T	0.50145	C	0.49855
215	LPCA1_6115	1127	T/A	T	0.52818	A	0.47182
216	LPCA1_6121	3037	C/T	C	0.52165	T	0.47835
217	LPCA1_6122	3640	T/C	T	0.66306	C	0.33694
218	LPCA1_6129	111	C/T	C	0.67821	T	0.32179
219	LPCA1_6131	357	C/T	C	0.50795	T	0.49205
220	LPCA1_6135	2325	A/G	A	0.73593	G	0.26407
221	LPCA1_6141	2293	T/C	T	0.69725	C	0.30275
222	LPCA1_6142	323	G/C	G	0.557	C	0.443
223	LPCA1_6555	1901	C/T	C	0.52381	T	0.47619
224	LPCA1_6560	1618	A/G	A	0.69769	G	0.30231
225	LPCA1_6562	1619	A/G	A	0.60678	G	0.39322
226	LPCA1_6565	709	G/A	G	0.53019	A	0.46981
227	LPCA1_6569	5698	A/T	A	0.67605	T	0.32395
228	LPCA1_6570	2267	A/T	A	0.55926	T	0.44074
229	LPCA1_6572	5335	G/A	G	0.72569	A	0.27431
230	LPCA1_6573	3915	A/C	A	0.625	C	0.375
231	LPCA1_6575	1717	C/T	C	0.69292	T	0.30708
232	LPCA1_6577	5643	T/C	T	0.84921	C	0.15079
233	LPCA1_6578	6959	C/T	C	0.71098	T	0.28902
234	LPCA1_6580	104	T/C	T	0.62229	C	0.37771
235	LPCA1_6581	967	A/T	A	0.73212	T	0.26788
236	LPCA1_6583	1194	T/C	T	0.74747	C	0.25253
237	LPCA1_6584	253	C/G	C	0.65385	G	0.34615
238	LPCA1_7005	3323	A/G	A	0.75974	G	0.24026
239	LPCA1_7006	5570	C/T	C	0.58658	T	0.41342
240	LPCA1_7523	2229	C/G	C	0.60885	G	0.39115
241	LPCA1_7530	934	T/C	T	0.6185	C	0.3815
242	LPCA1_7536	2596	T/C	T	0.50289	C	0.49711
243	LPCA1_7537	1188	T/C	T	0.52597	C	0.47403
244	LPCA1_7538	663	C/T	C	0.73246	T	0.26754
245	LPCA1_7539	1669	C/A	C	0.80463	A	0.19537
246	LPCA1_7542	2524	C/T	C	0.55556	T	0.44444
247	LPCA1_7545	3527	T/C	T	0.59104	C	0.40896
248	LPCA1_7548	3148	T/C	T	0.70707	C	0.29293
249	LPCA1_7550	1665	T/C	T	0.51876	C	0.48124
250	LPCA1_7553	4349	C/T	C	0.53247	T	0.46753
251	LPCA1_7555	6189	T/A	T	0.57864	A	0.42136
252	LPCA1_7556	1117	G/C	G	0.71501	C	0.28499
253	LPCA1_7561	1449	T/C	T	0.59596	C	0.40404
254	LPCA1_7562	1813	C/T	C	0.65657	T	0.34343
255	LPCA1_7570	1251	G/A	G	0.50722	A	0.49278
256	LPCA1_7571	728	C/T	C	0.53396	T	0.46604
257	LPCA1_7577	1688	C/T	C	0.50216	T	0.49784
258	LPCA1_7579	3354	C/T	C	0.73304	T	0.26696
259	LPCA1_7582	3641	C/T	C	0.614	T	0.386
260	LPCA1_7583	3090	G/A	G	0.52886	A	0.47114
261	LPCA1_7584	2019	G/A	G	0.5938	A	0.4062
262	LPCA1_7585	2792	C/T	C	0.78139	T	0.21861
263	LPCA1_7587	262	T/C	T	0.55123	C	0.44877
264	LPCA1_7590	1204	C/T	C	0.6548	T	0.3452
265	LPCA1_7592	2438	T/C	T	0.53391	C	0.46609
266	LPCA1_7594	3277	G/A	G	0.63025	A	0.36975
267	LPCA1_7596	5990	G/A	G	0.63781	A	0.36219
268	LPCA1_7601	1044	G/C	G	0.50794	C	0.49206
269	LPCA1_7603	1100	G/C	G	0.72391	C	0.27609
270	LPCA1_7609	1573	G/A	G	0.53324	A	0.46676
271	LPCA1_7611	992	G/C	G	0.61544	C	0.38456
272	LPCA1_7614	1257	T/C	T	0.557	C	0.443
273	LPCA1_7615	3055	G/A	G	0.67965	A	0.32035
274	LPCA1_7617	4611	A/G	A	0.55267	G	0.44733
275	LPCA1_7618	1278	A/T	A	0.55051	T	0.44949
276	LPCA1_7619	3002	A/C	A	0.53752	C	0.46248
277	LPCA1_7635	655	A/C	A	0.68931	C	0.31069
278	LPCA1_7636	852	G/T	G	0.50386	T	0.49614
279	LPCA1_77	1192	C/G	C	0.68096	G	0.31904
280	LPCA1_81	892	T/C	T	0.57864	C	0.42136
281	LPCA1_86	2825	G/A	G	0.56061	A	0.43939
282	LPCA1_89	149	T/C	T	0.56566	C	0.43434
283	LPCA1_96	1797	T/C	T	0.5289	C	0.4711
284	LPCA2_3110	1727	T/C	T	0.68254	C	0.31746
285	LPCA2_3148	1567	C/T	C	0.60245	T	0.39755
286	LPCA2_3154	1534	T/C	T	0.73449	C	0.26551
287	LPCA2_3164	4131	A/T	A	0.6342	T	0.3658
288	LPCA2_3169	1021	C/A	C	0.51371	A	0.48629
289	LPCA2_3178	1617	T/C	T	0.6075	C	0.3925
290	LPCA2_3183	227	C/T	C	0.54769	T	0.45231
291	LPCA2_3186	3415	G/A	G	0.65368	A	0.34632
292	LPCA2_3188	621	G/A	G	0.5972	A	0.4028
293	LPCA2_3199	4702	C/A	C	0.67413	A	0.32587
294	LPCA2_3213	511	A/C	A	0.53628	C	0.46372
295	LPCA2_3220	1169	G/A	G	0.64042	A	0.35958
296	LPCA2_3223	4872	C/T	C	0.57287	T	0.42713
297	LPCA2_3229	2130	T/C	T	0.66329	C	0.33671
298	LPCA2_3237	321	G/T	G	0.53685	T	0.46315
299	LPCA2_3240	3971	C/G	C	0.56349	G	0.43651
300	LPCA2_3254	5401	G/A	G	0.60854	A	0.39146
301	LPCA2_3255	4751	C/T	C	0.54113	T	0.45887
302	LPCA2_3268	705	A/G	A	0.61391	G	0.38609
303	LPCA2_3290	3490	T/C	T	0.66234	C	0.33766
304	LPCA2_5229	4150	C/G	C	0.57215	G	0.42785
305	LPCA3_10002	987	G/A	G	0.69336	A	0.30664
306	LPCA3_10004	430	A/G	A	0.54618	G	0.45382
307	LPCA3_9011	824	A/G	A	0.50649	G	0.49351
308	LPCA3_9030	1552	G/C	G	0.58763	C	0.41237
