# Supplementary material for: Low pyrrolizidine alkaloid levels in perennial ryegrass is associated with the absence of a homospermidine synthase gene
Source: BMC Plant Biol. 2018 Apr 6;18:56. doi: 10.1186/s12870-018-1269-6 (PMC5889531; doi:10.1186/s12870-018-1269-6)
Supplement: Supplementary file 7 — Kinship matrix of the association population calculated using 308 SNP markers and the TASSEL kinship centred IBS option. (XLSX 5357 kb) [file 12870_2018_1269_MOESM7_ESM.xlsx]

## Sheet: Kinship_Matrix
Additional file 7
Kinship Matrix of the association population calculated using 308 SNP markers and the TASSEL kinship centred IBS option
	977	377	704	674	1261	1173	1073	262	281	335	418	486	276	732	1274	343	398	248	333	520	522	971	338	123	611	253	139	673	618	719	1259	147	703	140	606	786	375	1139	572	206	285	290	37	544	1041	286	764	946	24
977	1.1753	-0.0988799	0.0354595	0.15923	0.0124877	-0.0355874	0.0588154	0.0390653	0.0903154	0.0195	-0.0511171	-0.059886	0.0935767	-0.0374836	0.100282	0.0565327	-0.080899	-0.102632	-0.0783329	-0.016499	0.0100663	1.14405	0.0203255	0.0559983	-0.0402831	-0.000280783	-0.108421	0.143227	0.059579	-0.111971	-0.0609251	-0.0739334	0.0448703	-0.0980719	-0.0680734	-0.0771588	0.0120786	-0.0379056	0.0288783	0.0425508	0.0977182	0.0395248	-0.0608796	-0.217134	-0.0297503	0.0217702	-0.00658582	-0.0310731	-0.0105531
377	-0.0988799	1.11898	-0.0403871	-0.0297749	-0.0340588	-0.0275954	-0.0399839	0.0237557	-0.0136683	-0.0916173	-0.0127186	-0.0922483	-0.0538913	0.0167486	-0.156768	0.0670014	-0.0373128	0.000723486	-0.032517	-0.0147068	0.0433358	-0.100684	-0.0167438	-0.17122	-0.0572396	-0.0359771	0.0986437	-0.091405	-0.0374227	-0.0455828	0.106752	0.038461	-0.0993523	-0.000823084	0.155413	0.10041	0.256679	-0.200108	-0.022321	-0.0649472	0.0938938	0.0501927	-0.179214	0.0145489	-0.140617	0.0608919	0.00174187	0.00224404	0.079193
704	0.0354595	-0.0403871	1.06384	0.122474	-0.0146314	-0.0163801	0.0135416	-0.0496495	-0.0236081	-0.0228061	0.0901688	0.00358752	-0.0559666	0.0108946	0.0730498	-0.0205072	0.0444196	-0.00216463	0.0552659	0.0388187	0.00518915	0.0304106	0.0720403	0.0303909	0.116165	-0.0529686	0.0040834	0.0326375	-0.0544142	-0.0132124	-0.0371701	-0.0407148	0.0458454	0.0315473	-0.143647	-0.149288	-0.100399	-0.126429	0.0029977	0.0661471	0.121066	0.0896148	-0.0199126	-0.0176074	-0.00081396	-0.0830303	-0.0575599	-0.0427073	0.0622015
674	0.15923	-0.0297749	0.122474	1.34598	0.0241876	0.043594	0.101723	0.0244281	0.0716246	-0.095632	-0.00499454	-0.0492656	0.0455049	0.063817	-0.134941	-0.115671	0.0197733	-0.14669	-0.0187424	0.0846894	-0.0406123	0.139747	0.0332905	0.0974167	-0.0706707	0.0775225	-0.0769766	0.149025	-0.0085435	0.159589	-0.0265579	-0.0230509	0.0353025	0.0915214	-0.245862	-0.166883	0.015989	-0.0100411	0.0136099	0.0485524	0.127678	0.0508651	-0.0304556	0.0342535	0.122626	-0.0794698	-0.0751545	0.0658139	-0.0118068
1261	0.0124877	-0.0340588	-0.0146314	0.0241876	1.09769	-0.117363	-0.038079	0.0918216	0.0968329	0.0413462	0.0697007	-0.0817563	0.0354547	-0.0221214	-0.0406259	0.118268	-0.0482259	-0.0227578	0.102244	-0.0524165	-0.086046	0.0154588	-0.00073551	-0.0267462	-0.0241822	0.0322138	-0.054589	0.0825614	-0.0185937	-0.0634227	0.104551	-0.00514844	0.0957693	-0.0271251	-0.0388446	0.0753932	-0.0167516	-0.0216267	0.0162527	0.0781168	-0.0643073	-0.00854711	-0.0544842	-0.00999377	-0.0311195	-0.0683649	0.0205708	-0.0564958	0.097897
1173	-0.0355874	-0.0275954	-0.0163801	0.043594	-0.117363	1.15994	0.188523	-0.0580129	-0.0178681	-0.0612771	0.0293604	0.178568	0.0343938	0.109913	0.0576346	0.0557498	0.113625	-0.130407	0.0186956	-0.0541652	-0.0105968	-0.0273148	-0.0703056	0.101519	0.0866463	-0.0119702	0.00982335	0.0524809	-0.0204674	0.112407	-0.151309	-0.17729	0.00927511	-0.124902	-0.243682	-0.136496	-0.00138212	-0.0924821	0.0863064	0.00842168	-0.111813	-0.0104208	0.0986546	0.0787432	-0.0331532	-0.063187	0.0257488	-0.00794565	-0.122455
1073	0.0588154	-0.0399839	0.0135416	0.101723	-0.038079	0.188523	1.03644	-0.056298	-0.04436	-0.0395893	0.0381271	0.12387	0.0846579	0.146887	0.0170394	-0.111776	0.108288	-0.12164	0.0486174	-0.0665537	-0.0278672	0.0660723	0.0512884	0.131441	0.00374082	-0.0525654	0.0467968	-0.00926947	-0.0892695	-0.0128091	-0.0367669	-0.139035	0.060352	0.0178471	-0.122089	-0.148885	-0.0208223	-0.133077	0.0034009	0.122964	0.0294616	-0.0157576	0.10037	-0.0806696	0.081389	0.0725104	0.0345155	-0.00623069	-0.0854811
262	0.0390653	0.0237557	-0.0496495	0.0244281	0.0918216	-0.0580129	-0.056298	1.18508	0.555309	-0.166246	-0.0744259	-0.00983843	0.713347	-0.101502	-0.0249966	0.0506873	-0.00426488	-0.0367457	0.0912018	-0.0169175	-0.0254232	0.031088	-0.0824198	-0.0535521	0.0181185	0.603517	-0.0869113	-0.0795123	-0.145409	-0.104207	0.132748	0.0586866	0.0747297	0.109794	0.0262716	0.0911474	0.0765714	-0.0904929	-0.0315834	-0.151778	-0.135088	-0.022535	-0.0121835	-0.0299719	-0.0779523	-0.0823529	0.00658293	0.0141368	0.140448
281	0.0903154	-0.0136683	-0.0236081	0.0716246	0.0968329	-0.0178681	-0.04436	0.555309	1.18075	-0.115966	0.0675258	-0.033159	0.520785	-0.236044	-0.0553689	0.168401	0.0217765	-0.0036526	-0.0650999	-0.0120312	-0.0641037	0.0923879	0.00708694	-0.0134073	0.0512116	0.608404	-0.0961284	0.0593564	-0.119368	-0.0640623	0.0671175	-0.0704096	0.0514091	-0.0193026	-0.138083	0.0114133	0.159026	1.50851e-05	-0.132473	-0.0129097	-0.0923519	0.0176098	0.0491164	-0.0331988	-0.101273	-0.0281046	-0.0731513	-0.0373906	0.286368
335	0.0195	-0.0916173	-0.0228061	-0.095632	0.0413462	-0.0612771	-0.0395893	-0.166246	-0.115966	1.02259	-0.0634211	0.0884077	-0.138117	-0.0350051	0.00273244	-0.0141415	-0.0228148	-0.014886	0.000234231	-0.0272333	0.00456698	0.0336933	0.21944	-0.0382254	0.0179374	-0.11712	0.141349	0.0429719	0.0589094	0.0084391	-0.016701	0.0778587	-0.0183059	0.00970621	0.126418	0.110642	-0.0121994	-0.0780496	-0.0461645	9.5044e-05	0.0748496	-0.0391842	-0.0366027	0.0099134	0.105211	0.0370484	0.037395	-0.0307192	-0.0120845
418	-0.0511171	-0.0127186	0.0901688	-0.00499454	0.0697007	0.0293604	0.0381271	-0.0744259	0.0675258	-0.0634211	1.14257	0.095607	-0.00358075	0.074934	0.0310869	0.134092	-0.121391	-0.0159207	-0.0229568	-0.00711288	-0.00016732	-0.0296244	0.113812	0.0761314	0.17204	0.066372	-0.112365	0.141843	-0.0549525	-0.0701643	0.0398603	-0.107801	0.0805656	-0.0113012	-0.126113	-0.092527	0.0205464	-0.169393	0.109121	0.0272672	0.117445	0.0397145	0.0328796	0.100672	-0.0300532	0.0301443	0.0163875	0.0902427	0.037425
486	-0.059886	-0.0922483	0.00358752	-0.0492656	-0.0817563	0.178568	0.12387	-0.00983843	-0.033159	0.0884077	0.095607	0.967172	0.0469033	-0.0960207	3.35394e-05	-0.0230064	0.0207653	-0.0540258	-0.074164	-0.0906112	-0.0620595	-0.0426057	0.0624893	0.0182757	0.057252	0.0150492	0.0509461	0.114759	-0.0216549	-0.107384	-0.0396693	-0.0784725	0.106812	0.000841295	-0.0474222	0.010402	0.0733947	-0.121876	0.035757	-0.119696	0.012835	0.00249515	0.0622086	0.0927206	0.00208116	0.0272978	-0.0106972	0.0188267	-0.0390216
276	0.0935767	-0.0538913	-0.0559666	0.0455049	0.0354547	0.0343938	0.0846579	0.713347	0.520785	-0.138117	-0.00358075	0.0469033	1.20691	-0.0554039	-0.0101587	0.0161633	-0.0532987	-0.0716761	-0.0495041	-0.0725966	-0.00651614	0.07332	-0.159254	-0.0598693	0.0043432	0.674769	-0.135945	-0.00907352	-0.116468	-0.110931	0.0978179	-0.024731	0.0746514	-0.016809	-0.0368657	-0.0217581	0.134511	0.0367659	-0.0308488	-0.0452682	-0.114011	0.0205098	0.0657134	-0.0159468	0.0217532	0.00924104	-0.00719235	0.127948	0.0354067
732	-0.0374836	0.0167486	0.0108946	0.063817	-0.0221214	0.109913	0.146887	-0.101502	-0.236044	-0.0350051	0.074934	-0.0960207	-0.0554039	1.10476	-0.0531588	0.106899	-0.0340335	-0.193198	0.0313729	0.0292762	0.0129629	-0.0396314	-0.126292	0.0810386	0.00925791	-0.201692	-0.067318	-0.0303528	0.0914278	0.104423	-0.0649019	-0.0909611	0.00970248	-0.112225	-0.0883646	-0.0427903	-0.0555149	-0.146862	0.0316795	-0.0671133	-0.0530314	-0.0943669	-0.0151047	0.121997	0.054673	-0.0117912	0.0771446	0.0885459	-0.108171
1274	0.100282	-0.156768	0.0730498	-0.134941	-0.0406259	0.0576346	0.0170394	-0.0249966	-0.0553689	0.00273244	0.0310869	3.35394e-05	-0.0101587	-0.0531588	0.993269	-0.0593197	0.0620207	-0.0127703	0.129281	0.0352647	0.0567647	0.0973737	-0.0513927	0.0242726	0.0703007	-0.0776777	0.0216846	0.000876743	-0.0438648	-0.0590766	-0.0618792	-0.0782461	0.0563948	0.0562002	-0.0484769	0.0305024	-0.126712	0.13093	0.0417539	0.0555414	0.0510766	0.0296472	0.0470504	-0.0564199	-0.013077	-0.0442741	-0.0399587	-0.0253532	-0.0894383
343	0.0565327	0.0670014	-0.0205072	-0.115671	0.118268	0.0557498	-0.111776	0.0506873	0.168401	-0.0141415	0.134092	-0.0230064	0.0161633	0.106899	-0.0593197	1.15874	-0.123208	-0.169793	-0.126466	-0.065344	-0.0919218	0.0531786	-0.0532775	0.0320038	0.0966227	0.174299	-0.0930276	-0.0292149	-0.0104911	-0.0257029	0.0490632	0.030134	0.0333549	-0.143132	-0.0856203	-0.12652	-0.0298733	-0.174178	0.0257657	0.0325014	-0.0847472	-0.0921166	-0.0747134	0.0414805	-0.0800846	-0.0884691	0.000466648	0.0367952	0.359986
398	-0.080899	-0.0373128	0.0444196	0.0197733	-0.0482259	0.113625	0.108288	-0.00426488	0.0217765	-0.0228148	-0.121391	0.0207653	-0.0532987	-0.0340335	0.0620207	-0.123208	1.07704	0.00796142	0.121806	-0.0638825	-0.048521	-0.0793423	0.00459755	-0.0396161	-0.0782085	-0.00758406	0.0142095	0.0286602	-0.00197792	0.0180688	-0.0834577	-0.0376404	-0.0568558	0.105139	-0.0418486	0.0371307	-0.083221	0.264489	0.0131238	0.125635	0.0461928	-0.0271898	-0.0662002	-0.162619	0.0147064	0.0469747	0.0301349	-0.0390651	-0.0475514
248	-0.102632	0.000723486	-0.00216463	-0.14669	-0.0227578	-0.130407	-0.12164	-0.0367457	-0.0036526	-0.014886	-0.0159207	-0.0540258	-0.0716761	-0.193198	-0.0127703	-0.169793	0.00796142	1.23774	0.0540662	-0.0681565	0.0189786	-0.0977197	0.0708406	-0.177872	-0.0824825	-0.0471166	-0.074685	-0.0743377	-0.126131	-0.120188	-0.0877317	0.0779646	-0.138699	0.0726579	0.0949115	0.0822186	-0.0224251	0.217905	-0.0193571	-0.00556962	0.184222	0.130725	0.0282496	-0.055127	-0.0584272	0.190787	-0.164535	-0.0729286	0.032795
333	-0.0783329	-0.032517	0.0552659	-0.0187424	0.102244	0.0186956	0.0486174	0.0912018	-0.0650999	0.000234231	-0.0229568	-0.074164	-0.0495041	0.0313729	0.129281	-0.126466	0.121806	0.0540662	1.38095	-0.0318811	0.0482023	-0.0674948	0.241098	-0.0323353	-0.138881	-0.039048	0.335331	0.0112996	-0.054597	0.0218634	-0.101819	0.115521	-0.109475	0.75769	0.153343	0.0338736	-0.120735	0.0145646	-0.0757551	0.00955064	-0.0712138	-0.101965	-0.0755079	-0.0459369	-0.0607251	0.0437176	-0.00132904	0.0571558	0.0418648
520	-0.016499	-0.0147068	0.0388187	0.0846894	-0.0524165	-0.0541652	-0.0665537	-0.0169175	-0.0120312	-0.0272333	-0.00711288	-0.0906112	-0.0725966	0.0292762	0.0352647	-0.065344	-0.0638825	-0.0681565	-0.0318811	1.1152	0.380372	-0.00737449	-0.170244	-0.000342489	0.0431213	-0.0554952	-0.11127	0.0371627	0.0840934	0.118244	-0.0608518	-0.0432413	0.0574223	-0.112013	-0.160277	-0.0742458	-0.0747185	-0.136007	0.00752286	-0.126776	0.0840845	0.115295	-0.0153875	0.121962	0.102188	0.0695806	-0.0107245	-0.00940746	-0.0108421
522	0.0100663	0.0433358	0.00518915	-0.0406123	-0.086046	-0.0105968	-0.0278672	-0.0254232	-0.0641037	0.00456698	-0.00016732	-0.0620595	-0.00651614	0.0129629	0.0567647	-0.0919218	-0.048521	0.0189786	0.0482023	0.380372	1.22985	0.00310513	-0.0205295	-0.0533282	-0.0138331	-0.0370506	-0.0986211	0.0194355	0.00598381	-0.084627	-0.108585	-0.0857244	-0.0326209	-0.0257639	-0.0348001	0.0340444	0.0218601	-0.0673149	-0.074583	-0.0528305	0.0788568	0.0442373	-0.0916981	0.102435	0.0967653	0.110066	0.0279619	-0.00994824	-0.103968
971	1.14405	-0.100684	0.0304106	0.139747	0.0154588	-0.0273148	0.0660723	0.031088	0.0923879	0.0336933	-0.0296244	-0.0426057	0.07332	-0.0396314	0.0973737	0.0531786	-0.0793423	-0.0977197	-0.0674948	-0.00737449	0.00310513	1.16185	0.0399505	0.0662539	-0.0428556	-0.000437964	-0.105575	0.155685	0.0263233	-0.115819	-0.0481048	-0.0740857	0.0419624	-0.0922146	-0.069961	-0.0897056	-0.0126095	-0.0587935	0.0273216	0.0340573	0.0975616	0.0434216	-0.0520024	-0.204835	-0.0207047	0.0400174	-0.0120809	-0.032166	-0.0263019
338	0.0203255	-0.0167438	0.0720403	0.0332905	-0.00073551	-0.0703056	0.0512884	-0.0824198	0.00708694	0.21944	0.113812	0.0624893	-0.159254	-0.126292	-0.0513927	-0.0532775	0.00459755	0.0708406	0.241098	-0.170244	-0.0205295	0.0399505	1.2169	0.126474	0.0340326	-0.0786873	0.302743	0.0351257	-0.101288	-0.0741895	-0.105199	0.277819	-0.00102835	0.435983	0.274892	-0.069231	-0.0132901	-0.0957339	0.14652	0.0333767	-0.0601255	-0.0418794	-0.0174245	-0.079646	-0.0437037	-0.101697	-0.0832785	-0.110983	-0.0974995
123	0.0559983	-0.17122	0.0303909	0.0974167	-0.0267462	0.101519	0.131441	-0.0535521	-0.0134073	-0.0382254	0.0761314	0.0182757	-0.0598693	0.0810386	0.0242726	0.0320038	-0.0396161	-0.177872	-0.0323353	-0.000342489	-0.0533282	0.0662539	0.126474	1.00248	0.0981588	-0.0780264	0.100828	0.0639934	0.0731013	0.0816088	-0.132745	-0.110647	0.0772012	0.126369	-0.18986	-0.21922	-0.109749	-0.289035	0.0882029	0.12571	0.000336169	-0.00147258	0.142861	-0.0170227	0.1067	-0.0516745	0.0584164	-0.019218	-0.10389
611	-0.0402831	-0.0572396	0.116165	-0.0706707	-0.0241822	0.0866463	0.00374082	0.0181185	0.0512116	0.0179374	0.17204	0.057252	0.0043432	0.00925791	0.0703007	0.0966227	-0.0782085	-0.0824825	-0.138881	0.0431213	-0.0138331	-0.0428556	0.0340326	0.0981588	1.11476	0.0430061	-0.0409759	-0.0124218	-0.120629	0.0122454	0.0376496	-0.0575673	0.106562	-0.0840291	-0.167551	-0.0956234	0.0237829	-0.25711	0.0355071	-0.00711908	-0.0356813	0.0375038	0.0690104	0.0431088	-0.0393157	-0.0293658	0.0807251	-0.00445508	-0.0110646
253	-0.000280783	-0.0359771	-0.0529686	0.0775225	0.0322138	-0.0119702	-0.0525654	0.603517	0.608404	-0.11712	0.066372	0.0150492	0.674769	-0.201692	-0.0776777	0.174299	-0.00758406	-0.0471166	-0.039048	-0.0554952	-0.0370506	-0.000437964	-0.0786873	-0.0780264	0.0430061	1.23485	-0.104334	0.00178901	-0.0570559	-0.0158541	0.058912	-0.0632304	0.0643588	0.0148022	-0.0616681	-0.0461541	0.138322	0.0119635	-0.0772128	-0.0422702	-0.166614	-0.0188025	0.040911	0.0301742	0.00359604	-0.156189	-0.0249431	0.0815817	0.193542
139	-0.108421	0.0986437	0.0040834	-0.0769766	-0.054589	0.00982335	0.0467968	-0.0869113	-0.0961284	0.141349	-0.112365	0.0509461	-0.135945	-0.067318	0.0216846	-0.0930276	0.0142095	-0.074685	0.335331	-0.11127	-0.0986211	-0.105575	0.302743	0.100828	-0.0409759	-0.104334	1.09509	0.0235825	-0.0846243	-0.0222674	0.0736539	0.3182	0.0367904	0.325716	0.355021	0.130777	0.0934412	-0.142536	0.0150978	0.00773011	-0.212703	-0.138043	-0.021916	-0.025601	-0.0411435	-0.120292	-0.0102013	-0.11466	-0.0173706
673	0.143227	-0.091405	0.0326375	0.149025	0.0825614	0.0524809	-0.00926947	-0.0795123	0.0593564	0.0429719	0.141843	0.114759	-0.00907352	-0.0303528	0.000876743	-0.0292149	0.0286602	-0.0743377	0.0112996	0.0371627	0.0194355	0.155685	0.0351257	0.0639934	-0.0124218	0.00178901	0.0235825	1.18041	0.0779122	0.0203902	-0.0670329	-0.0776293	0.135862	0.0651498	-0.0888892	-0.129789	-0.0315377	-0.0223093	0.0436519	0.0221809	0.0276948	-0.0671787	0.0489484	-0.00409859	0.0322945	-0.0987897	0.110025	0.0687848	0.0111836
618	0.059579	-0.0374227	-0.0544142	-0.0085435	-0.0185937	-0.0204674	-0.0892695	-0.145409	-0.119368	0.0589094	-0.0549525	-0.0216549	-0.116468	0.0914278	-0.0438648	-0.0104911	-0.00197792	-0.126131	-0.054597	0.0840934	0.00598381	0.0263233	-0.101288	0.0731013	-0.120629	-0.0570559	-0.0846243	0.0779122	1.26017	0.243613	0.00810454	-0.0460832	-0.0922243	-0.0642121	-0.0490102	0.00176224	-0.0551241	-0.0741025	0.0623758	-0.0648709	-0.0658979	-0.06961	-0.094517	0.141556	0.0797192	0.0539165	0.0582318	0.037011	0.00170057
719	-0.111971	-0.0455828	-0.0132124	0.159589	-0.0634227	0.112407	-0.0128091	-0.104207	-0.0640623	0.0084391	-0.0701643	-0.107384	-0.110931	0.104423	-0.0590766	-0.0257029	0.0180688	-0.120188	0.0218634	0.118244	-0.084627	-0.115819	-0.0741895	0.0816088	0.0122454	-0.0158541	-0.0222674	0.0203902	0.243613	1.0464	-0.0494175	-0.131812	0.0406497	-0.0582688	-0.155894	-0.0416564	0.000181169	-0.0329007	-0.00219797	-0.0589276	-0.111572	-0.0777701	0.0242536	0.111179	0.0560454	-0.038864	-0.00634191	0.0217992	0.00764389
1259	-0.0609251	0.106752	-0.0371701	-0.0265579	0.104551	-0.151309	-0.0367669	0.132748	0.0671175	-0.016701	0.0398603	-0.0396693	0.0978179	-0.0649019	-0.0618792	0.0490632	-0.0834577	-0.0877317	-0.101819	-0.0608518	-0.108585	-0.0481048	-0.105199	-0.132745	0.0376496	0.058912	0.0736539	-0.0670329	0.00810454	-0.0494175	0.892708	0.0429591	-0.0115149	-0.0610714	0.0175958	-0.0585624	0.215981	-0.0860665	0.0020511	-0.01942	-0.0565086	-0.0946761	0.000295859	-0.0456994	0.0753141	-0.034615	0.0472691	-0.0661179	0.16703
147	-0.0739334	0.038461	-0.0407148	-0.0230509	-0.00514844	-0.17729	-0.139035	0.0586866	-0.0704096	0.0778587	-0.107801	-0.0784725	-0.024731	-0.0909611	-0.0782461	0.030134	-0.0376404	0.0779646	0.115521	-0.0432413	-0.0857244	-0.0740857	0.277819	-0.110647	-0.0575673	-0.0632304	0.3182	-0.0776293	-0.0460832	-0.131812	0.0429591	1.21728	-0.168916	0.261043	0.54421	0.200087	0.0768498	-0.0661736	0.0395355	-0.134511	-0.171406	-0.188612	-0.0103005	-0.0774509	-0.0479916	-0.101625	-0.040896	0.00896808	-0.0705016
703	0.0448703	-0.0993523	0.0458454	0.0353025	0.0957693	0.00927511	0.060352	0.0747297	0.0514091	-0.0183059	0.0805656	0.106812	0.0746514	0.00970248	0.0563948	0.0333549	-0.0568558	-0.138699	-0.109475	0.0574223	-0.0326209	0.0419624	-0.00102835	0.0772012	0.106562	0.0643588	0.0367904	0.135862	-0.0922243	0.0406497	-0.0115149	-0.168916	1.05874	-0.0415213	-0.0545262	-0.0813225	0.103154	-0.0725668	-0.0841743	-0.0492318	0.00573095	-0.0187123	0.019846	0.0302644	-0.0741296	-0.0644268	0.0104056	0.0399295	-0.0531773
140	-0.0980719	-0.000823084	0.0315473	0.0915214	-0.0271251	-0.124902	0.0178471	0.109794	-0.0193026	0.00970621	-0.0113012	0.000841295	-0.016809	-0.112225	0.0562002	-0.143132	0.105139	0.0726579	0.75769	-0.112013	-0.0257639	-0.0922146	0.435983	0.126369	-0.0840291	0.0148022	0.325716	0.0651498	-0.0642121	-0.0582688	-0.0610714	0.261043	-0.0415213	1.30516	0.248502	0.0454135	-0.111801	-0.0516063	-0.0773173	0.084556	-0.0393652	-0.0682689	-0.114331	-0.0697156	0.0213319	-0.0152595	-0.00389246	0.0801683	-0.0322169
606	-0.0680734	0.155413	-0.143647	-0.245862	-0.0388446	-0.243682	-0.122089	0.0262716	-0.138083	0.126418	-0.126113	-0.0474222	-0.0368657	-0.0883646	-0.0484769	-0.0856203	-0.0418486	0.0949115	0.153343	-0.160277	-0.0348001	-0.069961	0.274892	-0.18986	-0.167551	-0.0616681	0.355021	-0.0888892	-0.0490102	-0.155894	0.0175958	0.54421	-0.0545262	0.248502	1.08875	0.138184	0.0796933	0.0562689	0.0436602	-0.118845	-0.1315	-0.144739	-0.0709223	-0.0756688	-0.0819349	-0.0212127	-0.0098457	-0.0228791	-0.0240667
786	-0.0771588	0.10041	-0.149288	-0.166883	0.0753932	-0.136496	-0.148885	0.0911474	0.0114133	0.110642	-0.092527	0.010402	-0.0217581	-0.0427903	0.0305024	-0.12652	0.0371307	0.0822186	0.0338736	-0.0742458	0.0340444	-0.0897056	-0.069231	-0.21922	-0.0956234	-0.0461541	0.130777	-0.129789	0.00176224	-0.0416564	-0.0585624	0.200087	-0.0813225	0.0454135	0.138184	1.01401	0.0897601	0.232971	-0.12417	-0.13859	-0.0528569	-0.0728116	-0.0906669	0.0607856	-0.136691	0.0507149	-0.0436937	-0.0228513	-0.0367596
375	0.0120786	0.256679	-0.100399	0.015989	-0.0167516	-0.00138212	-0.0208223	0.0765714	0.159026	-0.0121994	0.0205464	0.0733947	0.134511	-0.0555149	-0.126712	-0.0298733	-0.083221	-0.0224251	-0.120735	-0.0747185	0.0218601	-0.0126095	-0.0132901	-0.109749	0.0237829	0.138322	0.0934412	-0.0315377	-0.0551241	0.000181169	0.215981	0.0768498	0.103154	-0.111801	0.0796933	0.0897601	1.1192	-0.119086	-0.0172628	-0.133615	-0.0202988	-0.128093	0.00213711	0.0370349	0.0268772	0.0306916	0.00519559	0.0436227	0.116301
1139	-0.0379056	-0.200108	-0.126429	-0.0100411	-0.0216267	-0.0924821	-0.133077	-0.0904929	1.50851e-05	-0.0780496	-0.169393	-0.121876	0.0367659	-0.146862	0.13093	-0.174178	0.264489	0.217905	0.0145646	-0.136007	-0.0673149	-0.0587935	-0.0957339	-0.289035	-0.25711	0.0119635	-0.142536	-0.0223093	-0.0741025	-0.0329007	-0.0860665	-0.0661736	-0.0725668	-0.0516063	0.0562689	0.232971	-0.119086	1.44066	-0.0388469	0.0182519	-0.0622859	-0.00159178	-0.031548	-0.0947106	-0.212556	0.0383155	-0.0984033	-0.0271977	-0.118675
572	0.0288783	-0.022321	0.0029977	0.0136099	0.0162527	0.0863064	0.0034009	-0.0315834	-0.132473	-0.0461645	0.109121	0.035757	-0.0308488	0.0316795	0.0417539	0.0257657	0.0131238	-0.0193571	-0.0757551	0.00752286	-0.074583	0.0273216	0.14652	0.0882029	0.0355071	-0.0772128	0.0150978	0.0436519	0.0623758	-0.00219797	0.0020511	0.0395355	-0.0841743	-0.0773173	0.0436602	-0.12417	-0.0172628	-0.0388469	1.09997	0.0207478	-0.152958	-0.0263015	-0.0512085	-0.0499647	0.142278	-0.114326	0.0310233	-0.0525272	0.0661642
206	0.0425508	-0.0649472	0.0661471	0.0485524	0.0781168	0.00842168	0.122964	-0.151778	-0.0129097	9.5044e-05	0.0272672	-0.119696	-0.0452682	-0.0671133	0.0555414	0.0325014	0.125635	-0.00556962	0.00955064	-0.126776	-0.0528305	0.0340573	0.0333767	0.12571	-0.00711908	-0.0422702	0.00773011	0.0221809	-0.0648709	-0.0589276	-0.01942	-0.134511	-0.0492318	0.084556	-0.118845	-0.13859	-0.133615	0.0182519	0.0207478	0.979464	0.0287049	0.0650547	0.0471994	-0.140891	0.0632304	-0.0793836	0.0800692	-0.0886695	0.0164863
285	0.0977182	0.0938938	0.121066	0.127678	-0.0643073	-0.111813	0.0294616	-0.135088	-0.0923519	0.0748496	0.117445	0.012835	-0.114011	-0.0530314	0.0510766	-0.0847472	0.0461928	0.184222	-0.0712138	0.0840845	0.0788568	0.0975616	-0.0601255	0.000336169	-0.0356813	-0.166614	-0.212703	0.0276948	-0.0658979	-0.111572	-0.0565086	-0.171406	0.00573095	-0.0393652	-0.1315	-0.0528569	-0.0202988	-0.0622859	-0.152958	0.0287049	1.13398	0.548566	-0.0262209	-0.0227992	-0.0122976	0.475914	-0.029792	0.0165456	0.00496977
290	0.0395248	0.0501927	0.0896148	0.0508651	-0.00854711	-0.0104208	-0.0157576	-0.022535	0.0176098	-0.0391842	0.0397145	0.00249515	0.0205098	-0.0943669	0.0296472	-0.0921166	-0.0271898	0.130725	-0.101965	0.115295	0.0442373	0.0434216	-0.0418794	-0.00147258	0.0375038	-0.0188025	-0.138043	-0.0671787	-0.06961	-0.0777701	-0.0946761	-0.188612	-0.0187123	-0.0682689	-0.144739	-0.0728116	-0.128093	-0.00159178	-0.0263015	0.0650547	0.548566	1.05461	0.0354086	-0.0539583	0.0263005	0.303721	-0.108014	-0.0155928	-0.10108
37	-0.0608796	-0.179214	-0.0199126	-0.0304556	-0.0544842	0.0986546	0.10037	-0.0121835	0.0491164	-0.0366027	0.0328796	0.0622086	0.0657134	-0.0151047	0.0470504	-0.0747134	-0.0662002	0.0282496	-0.0755079	-0.0153875	-0.0916981	-0.0520024	-0.0174245	0.142861	0.0690104	0.040911	-0.021916	0.0489484	-0.094517	0.0242536	0.000295859	-0.0103005	0.019846	-0.114331	-0.0709223	-0.0906669	0.00213711	-0.031548	-0.0512085	0.0471994	-0.0262209	0.0354086	1.01184	0.0491268	0.156531	-0.052616	-0.0200939	-0.0467367	-0.111884
544	-0.217134	0.0145489	-0.0176074	0.0342535	-0.00999377	0.0787432	-0.0806696	-0.0299719	-0.0331988	0.0099134	0.100672	0.0927206	-0.0159468	0.121997	-0.0564199	0.0414805	-0.162619	-0.055127	-0.0459369	0.121962	0.102435	-0.204835	-0.079646	-0.0170227	0.0431088	0.0301742	-0.025601	-0.00409859	0.141556	0.111179	-0.0456994	-0.0774509	0.0302644	-0.0697156	-0.0756688	0.0607856	0.0370349	-0.0947106	-0.0499647	-0.140891	-0.0227992	-0.0539583	0.0491268	1.12944	0.0387102	0.0343096	0.0738835	0.110459	-0.15894
1041	-0.0297503	-0.140617	-0.00081396	0.122626	-0.0311195	-0.0331532	0.081389	-0.0779523	-0.101273	0.105211	-0.0300532	0.00208116	0.0217532	0.054673	-0.013077	-0.0800846	0.0147064	-0.0584272	-0.0607251	0.102188	0.0967653	-0.0207047	-0.0437037	0.1067	-0.0393157	0.00359604	-0.0411435	0.0322945	0.0797192	0.0560454	0.0753141	-0.0479916	-0.0741296	0.0213319	-0.0819349	-0.136691	0.0268772	-0.212556	0.142278	0.0632304	-0.0122976	0.0263005	0.156531	0.0387102	1.13869	-0.0408161	0.0481197	-0.0563302	-0.0580205
286	0.0217702	0.0608919	-0.0830303	-0.0794698	-0.0683649	-0.063187	0.0725104	-0.0823529	-0.0281046	0.0370484	0.0301443	0.0272978	0.00924104	-0.0117912	-0.0442741	-0.0884691	0.0469747	0.190787	0.0437176	0.0695806	0.110066	0.0400174	-0.101697	-0.0516745	-0.0293658	-0.156189	-0.120292	-0.0987897	0.0539165	-0.038864	-0.034615	-0.101625	-0.0644268	-0.0152595	-0.0212127	0.0507149	0.0306916	0.0383155	-0.114326	-0.0793836	0.475914	0.303721	-0.052616	0.0343096	-0.0408161	0.970229	0.0296157	0.0653764	0.00834299
764	-0.00658582	0.00174187	-0.0575599	-0.0751545	0.0205708	0.0257488	0.0345155	0.00658293	-0.0731513	0.037395	0.0163875	-0.0106972	-0.00719235	0.0771446	-0.0399587	0.000466648	0.0301349	-0.164535	-0.00132904	-0.0107245	0.0279619	-0.0120809	-0.0832785	0.0584164	0.0807251	-0.0249431	-0.0102013	0.110025	0.0582318	-0.00634191	0.0472691	-0.040896	0.0104056	-0.00389246	-0.0098457	-0.0436937	0.00519559	-0.0984033	0.0310233	0.0800692	-0.029792	-0.108014	-0.0200939	0.0738835	0.0481197	0.0296157	0.562809	0.0564032	-0.0367036
946	-0.0310731	0.00224404	-0.0427073	0.0658139	-0.0564958	-0.00794565	-0.00623069	0.0141368	-0.0373906	-0.0307192	0.0902427	0.0188267	0.127948	0.0885459	-0.0253532	0.0367952	-0.0390651	-0.0729286	0.0571558	-0.00940746	-0.00994824	-0.032166	-0.110983	-0.019218	-0.00445508	0.0815817	-0.11466	0.0687848	0.037011	0.0217992	-0.0661179	0.00896808	0.0399295	0.0801683	-0.0228791	-0.0228513	0.0436227	-0.0271977	-0.0525272	-0.0886695	0.0165456	-0.0155928	-0.0467367	0.110459	-0.0563302	0.0653764	0.0564032	0.979967	-0.0646553
24	-0.0105531	0.079193	0.0622015	-0.0118068	0.097897	-0.122455	-0.0854811	0.140448	0.286368	-0.0120845	0.037425	-0.0390216	0.0354067	-0.108171	-0.0894383	0.359986	-0.0475514	0.032795	0.0418648	-0.0108421	-0.103968	-0.0263019	-0.0974995	-0.10389	-0.0110646	0.193542	-0.0173706	0.0111836	0.00170057	0.00764389	0.16703	-0.0705016	-0.0531773	-0.0322169	-0.0240667	-0.0367596	0.116301	-0.118675	0.0661642	0.0164863	0.00496977	-0.10108	-0.111884	-0.15894	-0.0580205	0.00834299	-0.0367036	-0.0646553	1.14081
589	-0.0632835	-0.0722609	-0.075149	-0.0715885	-0.0265105	0.0645733	-0.0253839	-0.0744715	0.00798348	0.044044	0.0159848	0.0633859	-0.06004	0.179187	-0.121013	-0.0664844	-0.114385	-0.0763487	-0.151899	0.077462	0.0535963	-0.0367217	-0.136126	0.00749197	0.0419809	-0.00727367	-0.0277904	-0.0627016	0.118211	0.0677411	-0.0478888	-0.0245078	-0.0777006	-0.211878	-0.147314	0.0374411	-0.0460475	-0.114991	0.0275376	-0.149071	-0.00957466	0.00132738	0.0892477	0.190277	0.0852868	0.0613885	0.129169	0.0526704	-0.096603
481	-0.0989689	-0.00412681	-0.00701493	-0.038713	0.126119	0.160914	0.0498019	0.0359728	0.125479	-0.0699839	0.0488604	0.0398478	-0.013061	-0.0502095	-0.0599308	0.452959	-0.0674059	-0.0152663	0.00690569	-0.0941619	-0.106636	-0.0884666	0.00957668	0.179478	0.117167	0.117274	-0.0583802	0.0618461	-0.138033	0.0583065	0.00614188	-0.0820233	0.0186403	0.0466525	-0.20611	-0.127131	-0.0852936	-0.0972203	-0.0383108	-0.0738853	-0.119099	-0.127986	0.00224424	-0.0247188	-0.0578832	-0.124339	-0.0142479	0.000357692	0.168979
177	0.0239228	-0.0993921	0.0323738	-0.1051	-0.0459184	0.0451654	0.0311638	-0.0390789	-0.089329	0.0506064	0.0274751	0.0144938	0.0110175	0.150091	0.0496391	0.0830128	-0.0930957	-0.11275	-0.0482682	0.0295114	-0.0988733	0.0211033	-0.0879075	0.0412972	0.105916	0.0223445	-0.0898443	0.0800797	0.0744222	0.025565	-0.00544449	-0.0766119	0.0932875	-0.0504959	-0.0330751	-0.0614845	-0.0600083	-0.0947033	0.0571558	-0.0348324	-0.0732774	-0.0280227	0.0813885	0.122233	0.177004	-0.0596337	0.0732254	-0.0299558	0.00353228
898	0.00666975	0.0226454	-0.0998747	-0.00464205	-0.00929793	0.17383	0.0838728	0.0839001	-0.0381444	0.0696155	0.040127	-0.00389705	0.0210099	0.133315	0.0726169	-0.0423422	0.121555	-0.037609	-0.0431367	0.101851	0.115414	0.00857557	-0.00596136	0.0603351	0.0872782	-0.0813613	0.0107022	-0.0597145	0.0864341	0.120584	0.0115119	-0.0988424	0.010154	-0.0467013	-0.123172	-0.0227902	-0.0018607	-0.118809	-0.00473391	-0.0330097	0.0367274	0.0753256	-0.147029	0.0595285	-0.00994725	0.0505192	0.0266277	-0.0865036	-0.0936159
470	0.0100548	0.05157	-0.070788	0.0667549	-0.016351	-0.152489	-0.207188	0.162596	-0.0148611	-0.0291637	-0.0723275	0.00992294	0.0359932	-0.0871861	0.0159199	0.167762	-0.00565862	0.0126328	-0.123011	-0.115625	-0.198616	0.00954043	0.0417068	-0.0700505	-0.0251764	0.0605527	-0.0191983	-0.0653923	-0.0184616	-0.0139286	0.0189364	0.198327	0.0465395	-0.00583783	0.0540858	0.0403918	0.0197652	-0.0353308	0.0435904	-0.0840654	0.0174748	0.00468718	-0.123993	-0.032018	-0.101629	-0.0752846	-0.0216073	-0.00681536	0.0638968
331	-0.0537098	0.111934	0.0606774	0.0293488	0.00671603	-0.103169	-0.0117772	-0.0177418	-0.15994	0.0507973	-0.0556237	-0.04248	-0.0938375	-0.108672	0.0273887	-0.050537	-0.072165	0.0164155	0.40389	-0.21016	-0.0412848	-0.0558444	0.426799	-0.0362443	-0.197686	-0.0265848	0.633452	-0.07025	-0.0847896	-0.101936	-0.0207735	0.289015	0.0134749	0.570771	0.444758	0.0835961	-0.0569861	0.00827993	0.0112211	0.104761	-0.147759	-0.15415	-0.111631	-0.0580309	-0.060936	-0.150659	-0.0754206	-0.00498885	-0.0403999
1197	-0.00979251	0.13405	-0.0169236	-0.0486217	0.174034	-0.0565769	-0.0548619	0.0300328	-0.0959803	0.0621927	-0.0434352	-0.117261	-0.0264591	-0.0815204	-0.0689538	-0.0435175	-0.023984	0.088538	0.154021	0.069139	-0.00365392	-0.00273444	0.0842885	-0.129685	0.0155858	-0.0407204	0.0908174	-0.00755919	-0.133838	0.00608758	-0.00376678	0.285777	0.00873168	0.0931575	0.260414	0.117707	0.0528836	-0.0770352	0.0654935	-0.00930818	-0.0349281	-0.0180159	0.0104077	-0.0194626	-0.101887	-0.055793	0.0150707	0.0395639	0.00790135
928	-0.0785519	0.0435004	-0.0873798	-0.0355188	-0.0528447	0.319246	-0.0587698	-0.0644858	-0.0183508	0.0188921	0.0450028	0.107569	-0.0641577	0.0676877	-0.00631334	-0.0423953	-0.0208401	-0.0261756	-0.0502414	0.101551	-0.056297	-0.0560043	-0.00838431	0.131808	0.00859494	-0.166529	-0.0953734	-0.0104056	0.0647318	0.0696137	-0.0802133	-0.0850391	-0.0677148	-0.0055056	-0.0890276	-0.0865556	-0.031133	-0.0214464	-0.0139615	-0.0837331	-0.00940345	0.0314068	0.035768	-0.068604	-0.173754	0.0844162	-0.00999233	0.0811201	-0.0312651
1343	0.00537321	-0.109353	-0.0981379	0.0323533	-0.107448	0.0133777	0.0432995	-0.0974604	-0.0996258	0.0140034	-0.0352108	0.0615522	-0.132391	0.0577217	-0.00296795	-0.0401113	0.0389189	-0.014717	0.0296113	0.0897316	0.131501	0.0108065	0.0171776	0.0646361	-0.0938352	-0.1854	-0.0014173	0.0623954	0.0106021	0.0800108	-0.183705	-0.0462154	-0.00901724	0.0683568	-0.043372	-0.0983751	-0.0353824	0.0101058	-0.122382	-0.0169224	0.115609	0.0347522	0.0168969	-0.0795218	0.0258762	0.16533	-0.0136986	-0.0828987	-0.0843333
1232	0.0739016	-0.0161371	0.15808	0.0973626	0.135139	-0.0547827	-0.0538805	0.0388787	0.0155582	0.00849565	0.13598	-0.0704799	-0.0175898	-0.0192561	0.232095	0.0962278	-0.0860615	0.00838839	-0.0550613	-0.0983077	-0.182112	0.0476089	-0.00162076	0.0176309	0.0420975	0.00735273	-0.0135704	0.0145773	-0.0293514	-0.00265933	-0.0407205	-0.0305681	0.112406	-0.0284167	-0.0696285	0.0371513	0.0860405	0.073519	0.0562674	0.00658946	-0.0647448	-0.012253	0.124623	-0.0709262	-0.0617819	-0.199814	-0.0963688	-0.00516869	0.0590575
886	0.0684396	-0.0106576	-0.0537651	0.029358	0.0237861	-0.00332578	0.0477511	-0.129242	-0.00447685	0.120692	-0.119394	-0.0211103	-0.0141524	0.0461475	-0.00100996	-0.0703652	0.0298376	-0.0238954	-0.0138156	0.0801505	0.122814	0.0767122	0.0523207	0.0735328	-0.0550999	-0.102827	-0.00153275	0.136389	0.0518311	0.0316495	-0.110659	0.0340488	-0.105213	0.046691	0.0850418	0.0319528	-0.0543983	0.0144955	-0.041319	-0.00792174	0.0118243	-0.0615313	-0.0652832	0.00707266	0.0127934	0.0398827	0.0190304	0.0407042	-0.00576395
362	0.0620022	-0.0622792	0.160487	-0.0545552	0.0255315	-0.0171172	0.07627	-0.00102454	0.123741	-0.0842221	-0.0476336	0.038109	0.0345621	-0.0815146	0.044106	0.0140143	0.0718894	0.138132	-0.108662	0.0239783	-0.0783694	0.0508287	0.14182	-0.0575309	-0.0256062	0.0591216	-0.116533	0.0177971	-0.0551512	-0.0562596	-0.0379071	-0.0273484	0.00279815	-0.131379	-0.00334975	-0.135922	0.0257949	0.0340221	0.136243	0.0230998	0.0126565	0.117085	0.0498674	0.00174923	0.0111421	-0.0132503	-0.0865037	-0.0567328	0.0614645
239	0.112769	0.192266	-0.164021	-0.101106	0.0393827	0.0350561	-0.046788	-0.0497022	0.102208	0.0546026	-0.14496	-0.0428857	-0.0142749	0.0772818	-0.142664	0.134331	-0.090677	-0.0464034	-0.204946	-0.0529062	-0.0454412	0.0965176	-0.194097	-0.0339416	-0.0081241	0.0821621	0.0110824	-0.0482798	0.0485069	0.070541	0.0793603	0.0284684	-0.0740863	-0.188417	0.0383363	0.111572	0.155537	-0.0379185	-0.0870942	-0.0115818	-0.0731239	-0.129855	0.0366953	-0.0145589	-0.109352	-0.0136274	0.0228976	0.00448725	0.13536
523	-0.0337231	-0.0072432	0.00540146	0.0454028	-0.066336	-0.126787	0.0218313	-0.0576335	-0.0597989	0.00915412	-0.0379412	-0.0633744	0.112183	0.084953	-0.0644292	-0.155669	0.0338713	-0.0183352	0.0299865	0.328189	0.22286	-0.0438501	-0.0750547	-0.072032	0.0456508	-0.0395505	-0.0865979	-0.010852	-0.0776365	0.114215	-0.0171943	0.0499243	0.00965458	-0.0260457	-0.0684397	0.0505326	0.047424	-0.00317582	0.0133575	-0.0252751	-0.00222671	0.0569762	0.0203304	-0.0634142	0.0259942	0.0782266	-0.0655439	-0.0168535	-0.00244317
462	-0.0318485	0.0682774	-0.194342	-0.0415129	-0.0045657	0.0384635	0.00928383	0.0238896	0.0653118	0.0674258	0.107952	0.0559715	0.0451447	-0.151195	-0.042758	0.011999	-0.0160237	0.0642278	-0.0465814	-0.068755	0.0223079	-0.0287554	0.0810648	-0.0805682	-0.0911819	0.0921367	0.0156626	0.0087301	-0.0726423	-0.0724733	0.00111045	0.198983	-0.0133206	-0.0513284	0.162694	0.170107	0.156808	-0.0885575	0.0355039	-0.076457	-0.0872366	-0.107499	-0.0661194	-0.078063	-0.026949	-0.0674103	0.044186	-0.0544158	0.0735526
353	-0.0803459	0.00890619	0.0383723	0.0448371	-0.0229121	0.0934742	0.160107	-0.0426664	-0.0307284	-0.0172752	0.0689451	0.199515	0.0708954	0.0335875	0.0348184	-0.0149763	-0.00791526	-0.0742025	0.0593447	0.0316984	-0.035212	-0.0698341	0.0267571	0.0545126	-0.0616485	-0.0177788	0.036369	0.156595	0.0653961	-0.00768145	0.0262266	-0.0492873	0.0175699	0.0708846	-0.039392	-0.179016	0.070378	-0.171712	0.0593427	-0.0214463	0.0501015	0.0387321	0.0293806	-0.0674287	0.156992	0.076186	-0.00266703	-0.101279	0.0480294
989	-0.00558287	-0.0670289	-0.0472775	-0.0735515	0.000548256	0.00158757	0.023309	-0.0116773	-0.0984632	0.106025	-0.0200154	0.0423039	-0.0250207	0.129331	0.0334532	0.06059	0.0616451	-0.0993961	-0.00507737	0.0635023	0.0643185	0.0119712	0.00423686	-0.00519734	-0.0371445	-0.0714101	0.0988777	0.00043051	0.0388209	-0.00466828	0.0277876	-0.0737367	0.0771037	-0.0371416	-0.0559043	-0.0850725	0.0225317	-0.0685229	0.14756	0.0406539	-0.126797	-0.0910159	-0.058765	0.0425833	0.141755	-0.0317675	0.0305185	0.0369452	-0.0479121
108	-0.0358974	-0.0541563	0.0205244	-0.0464322	-0.0944366	0.103833	0.0914446	-0.119832	0.0401915	-0.0537617	0.101523	0.0673871	-0.112046	0.0673955	-0.0253398	0.0221372	-0.0610218	-0.0864508	-0.0632777	-0.0454675	-0.0512611	-0.0186171	0.0512194	0.385234	0.0671372	-0.0314793	-0.0378926	0.0188684	0.00233368	0.0858457	-0.149663	-0.0205066	-0.101906	-0.0668423	-0.129209	-0.0572816	-0.14077	-0.103938	0.123211	0.073533	-0.0340727	0.0758456	0.0579903	-0.0243249	0.0176077	-0.153213	-0.0290188	-0.0293315	-0.0291364
692	-0.0737594	-0.0172891	-0.0483841	0.0539003	-0.0366644	0.1407	0.00138106	-0.0477066	-0.162699	0.0367327	-0.00661219	-0.057935	-0.11125	0.276469	-0.0166795	-0.0185644	-0.038258	-0.0495837	0.00784676	0.0971752	0.0190656	-0.052267	-0.130516	-0.0477993	0.0334873	-0.142698	-0.0926976	-0.0711952	0.0744593	0.0945061	-0.00702047	-0.171473	-0.0438839	-0.0440786	-0.0147733	-0.0979832	-0.0122309	0.00949637	-0.0585248	0.0257797	0.0299715	0.0421957	0.0313921	0.153576	0.0824346	0.0387915	0.0642619	0.021392	-0.154459
1108	-0.00908636	0.0228723	0.112608	-0.105623	0.00654255	-0.0885221	-0.0647066	-0.0227196	-0.00410611	-0.170032	-0.110359	-0.0895176	0.0137418	-0.166745	-0.00759781	-0.118706	0.048798	0.424227	0.062445	-0.107953	0.194749	-0.00899616	-0.00639991	-0.190823	-0.11281	0.0135839	-0.103084	-0.0644362	-0.194662	-0.0287847	-0.0639747	-0.0639746	-0.112323	0.00277591	0.00345058	0.16263	-0.0688406	0.331587	-0.0358391	0.0706117	0.01915	0.0378784	-0.00574919	-0.106945	-0.194576	0.0330862	-0.185432	-0.0776611	-0.00481455
553	-0.134839	-0.0553006	0.0405351	-0.00526633	-0.0818451	0.108213	0.0323588	-0.0308323	-0.0612046	-0.0944788	-0.0673066	-0.00580217	0.00587579	0.189343	-0.0209604	-0.0636276	-0.00728034	-0.0961748	-0.0040124	0.121101	0.0945233	-0.13964	-0.150428	0.0139495	0.015103	-0.0678822	-0.035041	0.0937649	0.0490234	0.0957491	0.0239572	-0.0642079	0.00119718	-0.0272043	-0.0543127	0.00198367	-0.0235635	-0.044673	0.00618355	0.00586758	-0.0336989	-0.0592811	-0.00661935	0.135192	0.0460805	0.027459	0.0952396	0.0526167	-0.0826985
916	-0.0523595	-0.0666531	0.0714929	0.0397949	-0.00833454	-0.0285427	0.163568	-0.153484	-0.099236	-0.0549414	0.0639029	0.0830971	-0.139459	0.0776602	0.00447361	-0.0608766	-0.0241566	-0.162413	-0.104983	0.111277	0.0966324	-0.0452173	-0.0317945	0.0534868	-0.114601	-0.177958	-0.0574411	-0.000680125	0.257802	0.122711	0.0211844	-0.0528773	-0.0227308	-0.156908	-0.120551	-0.133244	0.0496279	-0.117436	-0.0373717	-0.136412	0.0465774	-0.0283233	0.00318332	0.131358	0.181404	-0.0599343	0.0290014	-0.0190435	-0.0768917
404	-0.0544625	-0.0966275	0.0274151	-0.0395415	0.0845157	0.0472585	0.0066632	-0.0424245	0.0752891	-0.0143988	0.231376	0.0531227	0.000620288	-0.0144201	0.0238611	0.0360797	-0.0682344	-0.0654567	-0.0996984	0.0954056	-0.0228444	-0.0328815	-0.0547172	0.0305641	0.0176143	-0.00343343	-0.101519	0.15269	0.00922442	-0.0130391	0.0335202	-0.0674671	0.21526	-0.0599516	-0.0659048	-0.156166	-0.0140005	-0.133307	-0.0109324	0.0381135	-0.0397672	-0.0300909	0.0507777	0.0178244	0.154003	-0.0264434	0.048389	-0.0633683	0.0412197
551	-0.0607404	-0.0535434	-0.0133085	-0.0810779	-0.0559946	0.133466	0.0991092	-0.153665	-0.169934	0.0737819	-0.0808016	0.00494102	-0.0761512	0.0431738	0.0748097	-0.23735	0.095135	0.0273957	0.0354642	0.00532008	0.0925556	-0.0744179	-0.102492	0.0718967	-0.0376191	-0.171088	0.0195403	0.0547397	0.0954315	-0.0612208	-0.0076098	-0.0666933	-0.0801382	0.075211	0.0481027	-0.0143585	-0.0657976	0.0512172	0.0259127	0.0397002	-0.0264515	0.0631679	0.00964767	0.145529	0.0709689	0.0730543	0.105983	0.162245	-0.161693
204	-0.0044997	-0.103325	-0.0780066	-0.0462393	0.0424343	0.0335089	0.133948	-0.0279672	0.0403844	0.0423687	-0.00802793	-0.0381956	0.0432843	-0.0631812	0.0665252	0.001175	-0.00441524	-0.0509995	-0.0157253	-0.0100161	0.0952187	-0.0113726	0.114878	0.21875	0.144899	0.0674374	-0.0165446	-0.0655592	-0.0468354	0.0155216	0.0197706	-0.186992	0.0886827	0.0109193	-0.171327	-0.184019	0.0129556	-0.105748	-0.024682	0.412208	0.0237161	0.132452	0.0652349	-0.0946491	0.175759	-0.040193	0.0769496	-0.182646	-0.0289436
850	-0.0632892	-0.0251074	-0.0995138	0.0380291	-0.0524106	0.0402086	0.00666502	-0.0212675	-0.0788454	0.0628751	0.0479181	0.00376258	-0.0420945	0.0761415	-0.0466541	-0.0273838	-0.0611809	-0.12892	-0.0572442	0.102459	-0.0501637	-0.067137	0.0651636	0.0340522	0.0166149	-0.0457419	0.0677238	-0.0518078	0.129105	0.0433764	-0.0873582	0.0947239	0.0178137	0.0951877	0.00561528	-0.0010271	0.0363645	-0.0344395	-0.0260353	-0.145229	-0.00573262	-0.038142	-0.0539949	0.051022	-0.0387181	-0.0193899	0.0342874	-0.0203758	-0.155225
633	-0.126385	0.12035	-0.0870379	0.0716601	0.0191746	0.109098	0.0332443	-0.100464	-0.0955776	0.0333374	-0.0593694	-0.0613303	-0.0785742	0.192786	-0.182264	-0.120684	0.148743	0.0034346	-0.0308071	0.0796765	-0.0499648	-0.133231	0.0141741	-0.00439694	-0.089787	-0.124938	-0.0608344	0.0664436	0.289667	0.154576	-0.0879845	-0.0152416	-0.103693	-0.0333705	0.00298649	0.0185005	-0.0367813	0.0272562	0.0227003	-0.0199259	-0.0613506	-0.102234	0.00684171	0.043344	0.0753023	0.0424479	0.07497	0.0765341	-0.05913
628	-0.0678666	0.125743	-0.166266	0.12437	0.0715881	0.0157671	0.0315855	-0.172093	-0.221029	0.0450059	0.0024371	-0.0982476	-0.12281	0.219334	-0.235876	0.0161004	0.0836185	-0.0201555	-0.063264	0.183793	0.0942965	-0.0695555	0.00546362	0.0201063	-0.0279805	-0.13624	-0.0734589	0.0647848	0.245698	0.115067	0.0372873	0.0457888	-0.154714	-0.051724	-0.12897	0.00642252	-0.00318164	-0.0456958	0.0184502	-0.0620258	-0.00568692	-0.0897891	0.0198328	0.130505	0.0806952	0.0619442	0.0566165	0.0610113	-0.0986386
413	-0.0221036	-0.131672	0.00647371	0.00298248	0.0212641	-0.0300966	0.0209803	-0.126831	-0.0161694	-0.0102164	0.186197	0.0603881	-0.0493407	0.0283509	0.00291973	-0.048327	-0.0186588	-0.0440879	-0.0289676	0.0109989	0.0306999	-0.0185644	-0.117969	0.115398	0.0812934	-0.0666851	-0.00963302	0.152904	-0.0187687	0.0576917	-0.0297314	-0.130719	0.208422	-0.0385827	-0.150312	-0.0572288	0.0144201	-0.027318	-0.0812358	0.0947409	-0.0610444	-0.107446	0.00868117	-0.0313239	0.196774	-0.0614882	0.0344993	-0.13424	-0.170118
1345	-0.029971	-0.0687756	-0.0990577	0.0306206	0.0417255	-0.0580593	0.083877	-0.05607	-0.0864423	0.0174218	-0.0607753	0.0672776	-0.0349698	-0.0512336	0.0313707	-0.111548	0.0164375	-0.023095	0.110903	0.011243	0.0491166	-0.0332364	-0.0119491	-0.0279559	0.0811311	-0.017079	0.0254632	0.0113007	-0.032628	0.00816748	-0.0369454	-0.0184602	-0.0107499	0.0881857	0.0187671	-0.00138387	-0.128787	0.0843458	-0.0809916	-0.095411	0.0104807	-0.0296331	-0.0478948	-0.0308311	-0.021832	0.0860289	0.00613018	-0.043383	-0.0570464
448	-0.0292317	0.123809	-0.0198665	-0.15734	0.260981	-0.0947783	-0.0648565	0.0762048	0.0348122	0.00258922	-0.138544	-0.113399	0.0133147	-0.0774029	0.0336318	0.199855	0.0433432	0.0573883	0.17174	-0.0609816	-0.0328809	-0.0484816	0.0246849	-0.118524	0.0192006	0.0198021	0.0946792	-0.0744615	-0.0239537	-0.0885275	0.0210031	0.261432	-0.00150992	0.0685654	0.130046	0.0933623	0.0624396	0.0255505	-0.156546	0.058019	-0.0872329	-0.0703208	-0.0136903	-0.0497979	-0.0991799	-0.0378278	-0.0586363	-0.0761976	0.0538264
575	0.00964384	0.00207116	0.00623476	0.0662089	0.0560337	0.07544	0.0983101	0.0492225	-0.0869254	-0.0892064	0.136596	0.130666	0.0350408	0.061764	0.044991	-0.048566	0.0234125	0.0050351	0.0262058	0.0460184	0.0776532	0.0235069	0.0651366	0.0234872	0.0105373	-0.0246138	0.0676968	-0.1153	-0.0331111	-0.0976848	0.00528815	0.0100764	0.0036832	-0.0247183	-0.0306715	-0.0151576	0.0423879	-0.0426616	0.00314574	-0.0958941	0.00805134	0.0545043	-0.0479714	-0.00441743	-0.0502749	0.0863586	0.0131052	-0.00673289	-0.135098
857	-0.148725	0.0525778	-0.00988769	0.116963	-0.0246665	0.0398679	-0.0131254	-0.00775188	-0.0733827	0.0896085	0.0542506	-0.00558222	-0.0129295	0.195293	-0.0613453	-0.0124098	-0.0194584	-0.0886561	0.024694	0.0719592	0.0417404	-0.132438	-0.0411997	0.109717	0.0466936	-0.0390309	-0.0386395	-0.0526426	0.123418	0.14176	-0.0378298	-0.0639879	0.087743	0.00802713	-0.0737895	-0.00866654	-0.00558229	-0.125136	-0.0453185	-0.0383358	0.0147894	-0.107999	-0.0711456	0.135412	0.0168695	0.0152809	0.0706635	0.0492044	-0.114751
296	0.020478	0.0317278	0.0640982	0.0817621	-0.0918802	-0.0919558	0.0437416	-0.155355	-0.0799518	0.0632888	0.0166387	-0.0623721	-0.125292	-0.00513301	-0.00701325	-0.166995	-0.0426952	0.150479	-0.0641478	0.0177336	0.0775751	0.0153407	0.00904021	-0.00899376	0.00340758	-0.0584225	-0.157641	-0.192947	-0.0428051	-0.0710839	-0.0864621	-0.156036	-0.130377	-0.116469	-0.11537	-0.00522435	-0.0493623	0.0669967	-0.0926967	0.135206	0.559198	0.617526	-0.0349825	-0.0553603	0.0430941	0.368349	-0.0222314	-0.0222971	-0.129652
73	0.0111715	-0.204446	0.0543922	-0.112101	-0.005093	-0.0698816	-0.0619277	-0.0890475	0.0176457	-0.142321	0.105043	-0.0604551	-0.0961541	-0.139148	0.072879	-0.0497705	0.0539771	0.180602	0.196724	-0.134562	-0.104562	0.03251	0.0991906	-0.0846527	-0.139159	0.00944021	-0.106238	-0.0569352	-0.0554707	0.0205833	-0.158512	0.00369485	-0.18873	0.107653	0.0351516	0.0542278	-0.158682	0.254787	-0.0606385	0.118421	-0.0723695	-0.0383724	0.0319551	-0.0981069	-0.153271	-0.0064452	-0.104416	0.0324981	0.156786
365	0.0719203	0.332396	-0.0512843	-0.00227575	-0.0505973	0.017921	-0.050881	0.00894463	-0.084893	-0.0891872	0.0116428	0.00968189	-0.0608379	0.0272536	-0.083045	0.0702076	-0.139882	-0.0462083	-0.226758	-0.0679142	-0.140716	0.0717635	0.00761758	-0.080256	0.009432	-0.0609777	0.0485741	-0.0388368	-0.0271647	-0.134049	0.152269	0.11846	-0.0115256	-0.173909	0.18605	-0.0381942	0.217575	-0.197678	0.107816	-0.0828961	0.0310434	-0.06648	0.0386814	0.0328735	-0.0299781	-0.112194	0.0684135	-0.0146429	-0.00222118
1176	0.0385793	0.0553582	0.0531416	0.00734019	0.0256218	0.157605	0.0461574	-0.101654	-0.117923	0.00862732	0.0949135	-0.0128229	-0.044506	0.0313492	0.112717	0.0544188	0.0276734	0.00929599	-0.179082	-0.0484445	0.0497385	0.0418712	-0.00817129	-0.0142264	0.149116	0.000802205	-0.0056111	-0.0966001	0.020176	-0.0299586	-0.0327612	-0.0725097	-0.104547	0.0151369	0.0229513	-0.0746978	-0.0658427	-0.184484	0.148441	0.12697	-0.0267473	0.122231	0.0271423	-0.0777253	0.0878796	-0.0292595	0.0318053	0.040421	0.0384036
731	-0.067748	0.0361015	-0.100769	0.0367739	0.0464684	0.0742119	-0.0157453	-0.0789364	-0.0740502	-0.107324	-0.00963517	-0.0539063	-0.08566	0.032082	-0.0408576	-0.0497942	0.0574428	-0.130175	-0.0505886	0.0165834	-0.0333193	-0.0764452	-0.204056	-0.00594781	0.0939296	-0.0681522	0.0312101	-0.0460114	0.0573329	0.147897	0.00405997	0.0146187	-0.0187001	-0.0894118	0.0174622	-0.0516443	0.0607103	-0.0348356	0.00191755	0.0791703	-0.0907184	-0.101861	0.0706794	-0.0176261	0.03146	-0.0770587	0.0964975	0.0544424	-0.0799127
1228	0.108628	-0.0825415	0.0288821	0.00342291	-0.0630409	0.112191	0.091602	-0.00603477	0.0482134	0.00867872	0.0953713	0.0753384	0.0150655	-0.0144719	0.349371	0.0372109	0.0312142	-0.0858871	-0.12718	0.0330714	0.0731148	0.0943675	-0.0747411	0.050622	0.0962436	-0.0164057	0.04024	0.0264133	-0.0746007	-0.0334694	-0.00101356	-0.13733	0.131293	-0.0659427	-0.0510767	-0.00104635	0.119032	-0.097324	0.131233	-0.0594792	0.0302094	-0.0642183	0.14351	0.0734949	0.00720639	-0.0613836	0.014191	0.0506072	-0.0845799
511	-0.0615961	-0.085171	-0.00343863	-0.00692986	-0.0592903	0.0657667	0.0533782	-0.157899	-0.188271	0.0844645	-0.0141117	-0.027093	-0.101157	0.0186856	0.0141625	-0.121705	0.0207908	0.00946513	0.00343029	0.0363451	0.209014	-0.0707869	0.0272564	0.0394564	0.0502259	-0.0977525	0.0368683	0.114784	-0.00752592	0.0900896	-0.145419	-0.078447	0.0363201	-0.02734	-0.0544483	-0.0389344	-0.0817173	0.0191833	-0.0135794	-0.0279987	-0.0115574	-0.0468412	-0.029438	0.0574877	-0.0103393	-0.00793521	0.0316386	0.0605946	-0.116565
409	-0.0177956	-0.0551119	-0.0650517	0.121853	-0.00372008	0.0041536	0.0892117	-0.00923792	0.0462876	-0.0394316	0.0781354	0.0369474	-0.0155551	0.030151	-0.0192437	-0.00702516	0.0143141	-0.132271	0.0742462	0.00293881	-0.0831357	-0.012521	0.125278	0.0400313	0.0155423	-0.0676934	0.0246172	0.0743264	-0.0223317	0.00604406	-0.0743273	0.119572	0.0311206	0.0213196	-0.0314409	0.0744679	0.0329623	-0.0356542	-0.0399339	-0.0473016	-0.0649432	-0.0686987	-0.00193355	-0.073581	0.0367769	-0.0791546	-0.0100966	-0.0856389	-0.030092
935	0.0709381	0.105997	0.0539945	-0.0905309	0.0614861	-0.0107826	-0.0795847	0.131994	0.17919	-0.0506461	0.00448581	0.0230414	0.0479484	0.0176132	-0.0414787	0.781439	-0.119471	-0.0882393	-0.0665614	-0.0686581	-0.115505	0.0778243	-0.0283848	0.0641952	0.00138938	0.16418	-0.124548	0.037741	-0.0488167	-0.0569768	0.0384504	-0.0154903	-0.0334246	-0.0620731	-0.103285	-0.136886	-0.0823023	-0.057613	0.0151529	0.00803223	0.00954397	-0.151597	0.0279951	-0.0323506	-0.150839	-0.0353696	-0.0451577	0.0117668	0.328218
1146	-0.0156135	-0.114598	-0.0681241	0.0623671	-0.0112735	-0.125849	-0.088876	-0.0251364	0.0150084	-0.0961312	-0.201759	-0.0988301	0.088019	-0.123569	0.0764078	-0.158183	0.13945	0.170434	0.0435192	-0.0706506	-0.0442687	-0.0367485	-0.0656359	-0.159211	-0.218959	0.0138547	-0.0630757	0.00073698	-0.128625	-0.0944749	-0.0197087	-0.0431273	-0.0636239	-0.0497152	0.0924174	0.171397	-0.10954	1.0042	-0.0430063	-0.0503739	-0.087755	0.0365591	-0.0165547	-0.182429	-0.145542	0.0261032	-0.124719	-0.0472159	-0.124837
512	-0.100687	0.114034	0.0413005	-0.02957	-0.0498097	0.00473022	-0.0714594	-0.0680473	-0.0631611	-0.0463002	0.0407622	-0.0317158	-0.0884679	0.0949763	-0.08952	0.000267364	0.093401	0.0178338	-0.0216822	0.101903	0.06436	-0.0827972	-0.0764261	-0.0280582	-0.0742759	-0.0533492	-0.0848315	-0.00266573	0.107059	0.106286	0.0259147	-0.119104	-0.0670266	-0.0319628	-0.0601831	-0.0309015	0.0633502	-0.0560673	0.00261716	-0.0329573	-0.0147987	-0.0024379	-0.0661816	0.147339	0.061441	-0.0199455	0.0199641	0.162068	-0.0227995
35	-0.103912	-0.0552348	0.0491371	0.0448331	-0.0426609	0.00551512	0.0201849	-0.119762	-0.114876	-0.0775602	0.0631814	-0.0313372	-0.0704551	0.152262	0.00998882	-0.0553614	-0.0190478	-0.00921837	-0.0223049	0.0110163	0.00132687	-0.111032	-0.0544861	0.0522861	0.0953435	-0.0525643	-0.0382289	-0.0520556	0.0655334	0.0502509	-0.0794824	-0.0337357	-0.0106409	-0.116205	-0.0519767	-0.0513084	-0.148229	-0.0559139	-0.067115	0.0453963	0.0414038	0.0336055	0.396472	-0.0169545	0.0697717	0.0716988	-0.0783812	-0.0216248	-0.0502214
1084	0.151678	-0.0774124	-0.094404	0.064294	-0.102304	-0.0604572	0.0470333	0.00499737	0.0662973	0.0851714	0.000698554	-0.0616447	0.026887	0.0264441	0.0289727	-0.113946	0.0426528	0.0242754	-0.0875351	0.00884508	0.0193247	0.148523	0.0068081	0.0965769	0.0227259	-0.0265286	-0.0611488	0.19306	0.134215	-0.00792747	0.0386318	-0.0636367	0.00176835	-0.0689434	-0.117207	-0.0452792	-0.100561	0.0128384	-0.00582082	0.0291217	0.0202399	0.0384861	0.0135791	-0.0606231	0.0242157	-0.000176667	0.0323455	-0.0162673	-0.0947028
641	-0.146528	-0.0228975	-0.151903	0.0200851	-0.0620175	0.0884225	-0.00935581	-0.0948558	-0.0688144	0.000353284	0.00228927	0.0189627	-0.0667038	0.102634	-0.0734447	-0.0374633	0.0244494	0.048469	0.0116631	0.0429743	0.0204656	-0.159164	-0.0205614	0.0092387	0.0493971	-0.0558647	0.00979919	-0.0415884	0.0741078	0.159778	0.0159844	-0.0610913	0.0563267	-0.0210303	-0.0693372	0.0137232	0.0314793	-0.0123298	-0.122342	-0.0142744	-0.0792001	-0.0780348	-0.0609945	0.0336813	0.0369428	0.0120714	0.05906	-0.0677749	-0.0887804
397	-0.0272043	-0.147274	-0.0091281	-0.111343	0.0816957	0.0459738	0.0970507	-0.0366575	0.0669527	0.0223614	0.00135395	0.00247611	0.013439	0.0691627	0.100145	-0.0709806	0.402945	-0.0455863	-0.00830966	-0.0610166	-0.00117504	-0.00595934	-0.0489501	0.0126118	-0.0118772	-0.0258732	-0.0463899	0.0949915	0.0361465	0.0350382	-0.0241781	-0.195683	-0.0539899	-0.068288	-0.0812929	-0.0375721	-0.121061	0.0427019	0.00188629	0.0720874	-0.0310579	0.0179864	0.0142345	-0.0821842	0.00346897	0.00753045	0.00479406	-0.121634	0.0328833
284	-0.0391983	0.044985	-0.113041	0.0103989	-0.119405	0.0971988	0.0918621	0.028671	-0.0369598	-0.0291061	0.0274552	-0.0027125	0.00825041	0.0273562	0.0173878	-0.111428	0.0945332	-0.00141295	-0.057811	0.0466221	0.00865303	-0.0393548	0.0163783	0.183716	0.102813	-0.108631	-0.0445268	-0.0159727	0.0450614	0.0721598	0.0129435	-0.0906062	-0.0591785	0.0393507	-0.114688	-0.085071	-0.0996471	-0.112575	0.0108011	-0.081187	0.192043	0.273711	-0.0332644	-0.00381377	0.0281446	0.164531	0.0419157	-0.00751193	-0.0780809
1206	-0.163708	-0.0374879	-0.0967897	0.0125463	0.381878	-0.0870811	-0.0924178	0.062994	0.0216013	-0.0317768	-0.15856	-0.0419896	0.119329	-0.0960676	-0.0712512	-0.0528666	0.0160289	0.142654	0.0459485	0.05979	-0.0249367	-0.167221	-0.0801981	-0.0755686	-0.0642803	0.126223	-0.0243073	-0.02396	-0.192549	-0.0596751	0.113815	0.122572	-0.0288242	-0.0290189	0.117082	0.016686	0.0153277	0.0475981	-0.0143726	0.0730149	-0.053541	-0.0132616	0.015162	-0.0418537	-0.00662389	-0.0510387	-0.0788989	-0.0471069	0.15369
911	-0.031461	0.0409369	-0.0888819	0.0165402	-0.0699855	0.0296853	0.0596071	-0.0145496	-0.157749	-0.121634	0.0273757	-0.00676063	-0.035783	0.130443	-0.0853842	-0.0167519	-0.0576007	-0.0979094	-0.0890647	0.141298	0.037206	-0.0292995	-0.0652386	-0.021694	-0.0281656	-0.147937	-0.00312696	-0.041176	0.0762718	0.0963185	0.0512056	-0.0729941	0.0496007	-0.0422662	-0.0842541	-0.0123265	0.0459951	-0.0740878	0.0561149	-0.0499767	-0.000619105	-0.0547157	0.0222389	0.0739061	0.0562872	0.0688108	0.101333	0.00934802	-0.0750773
1008	0.07082	0.0246547	-0.0275953	0.0707751	-0.0497238	0.0486617	0.00101472	-0.0660903	-0.131721	-0.0443432	-0.0563405	-0.0724047	-0.0728138	0.0493361	-0.0311493	0.0233795	-0.0668312	0.0127391	0.0779975	0.0333435	0.0169551	0.0742973	0.0383582	-0.0687472	-0.157275	-0.0161336	0.0863664	0.0694726	0.024731	0.0518295	0.0631302	0.0222698	0.00511166	0.0401755	0.0475496	0.027805	0.107282	0.0506641	-0.0659429	-0.108569	-0.0714834	-0.0357394	-0.00109494	0.108047	-0.0500097	0.00316664	-0.0630351	0.0434897	-0.0631527
1216	0.0280635	0.0284821	-0.0449231	-0.00610408	-0.00358621	-0.0321314	-0.0374682	-0.0160388	-0.0746179	0.107628	-0.0626479	0.00193966	0.027006	-0.107913	-0.0414253	0.132982	-0.133521	-0.0531744	-0.0864149	-0.0756564	-0.03697	0.021711	0.119754	-0.0347223	0.00874146	0.0582108	0.122315	-0.095941	-0.0983723	-0.0783256	0.0881127	0.233935	-0.0192678	-0.0194625	0.214342	-0.00285005	0.0954011	-0.0988687	0.107125	-0.0201213	0.0371779	-0.0389637	0.0278014	-0.00515189	0.0167889	-0.0564714	-0.0310009	-0.0589526	0.0605537
563	0.0120371	-0.0962947	-0.10963	-0.0970127	-0.0427258	-0.00926337	0.0163194	0.0595279	-0.0768932	0.0219497	-0.0542522	-0.0722916	0.0458134	0.0286761	-0.00751736	-0.0770176	0.0431752	-0.107473	-0.0403813	0.0707057	0.035973	-0.0162272	-0.106786	0.0683812	0.0998504	-0.0464716	-0.0438169	0.0985523	0.078299	0.0822827	0.032837	-0.00929216	0.0526083	-0.0330079	-0.016851	0.0333163	-0.0118185	-0.0568384	0.0117488	0.0166355	-0.0785585	-0.150129	0.037448	0.0455908	0.0755916	-0.0490187	0.423132	0.0806661	-0.107869
549	-0.199759	0.0166709	0.0490413	-0.0672772	-0.0928411	0.0829881	0.0423928	0.021512	-0.0300154	-0.120886	0.0414513	0.131163	-0.0976325	0.117068	0.00317711	-0.111535	0.0732708	-0.079089	0.0206517	0.0465148	-0.0364767	-0.180496	-0.11066	0.0451386	-0.0383282	-0.0170657	-0.0375825	-0.00902832	0.044954	0.0297422	0.0339913	-0.0413515	0.0182829	-0.00306683	-0.0865888	0.027649	0.0130729	0.0152496	-0.0386682	-0.0953978	-0.075737	-0.0930852	0.0583005	0.24395	0.0686901	0.0233896	0.0629635	0.0838059	-0.0570331
498	0.0426638	-0.0121163	-0.0220562	-0.011444	-0.0298313	-0.093885	0.0770709	-0.014327	-0.108165	0.138265	0.0479226	-0.0175037	0.000104544	0.04943	0.0519586	-0.231994	0.009225	0.054313	-0.022239	0.0882446	0.125132	0.065733	-0.0266197	-0.127247	-0.0741672	-0.137525	-0.122783	-0.0730741	-0.0402469	-0.0695621	-0.00889935	-0.0534731	-0.00345261	0.0668698	-0.0660141	0.0482237	-0.105782	0.155703	-0.0815588	-0.0607197	0.300365	0.251868	0.00835812	0.0610867	0.00489135	0.220257	0.0271245	0.0278737	-0.149286
474	0.0207478	-0.0696127	-0.0372423	-0.0768069	0.00280919	-0.127488	-0.182187	0.0127971	0.172821	-0.0111034	-0.0518841	-0.062646	-0.0209121	-0.122183	-0.0715674	0.43765	-0.162848	0.0921613	0.03583	-0.0319023	-0.150152	-0.000564444	0.0940997	-0.0320525	0.072021	0.108202	-0.0435593	0.0183302	0.0610668	0.00610909	0.0244616	0.0390415	-0.0812892	-0.0408034	-0.0521786	-0.0902206	0.0106201	-0.0109478	-0.0279773	0.0651283	-0.0861966	-0.0832092	-0.0720428	-0.0415308	-0.0814073	-0.0981526	-0.0859707	-0.0929939	0.272734
964	-0.0159961	0.137939	-0.0945724	-0.165443	0.13575	-0.0324622	-0.0659624	-0.0132318	-0.0295007	0.090096	-0.105246	-0.0789563	-0.0556203	-0.0021348	-0.0479225	-0.00128736	-0.0492312	-0.0784329	0.00898182	-0.107277	-0.187131	-0.03499	0.148559	-0.0581556	0.114186	-0.061999	0.249012	-0.138582	-0.0281861	-0.109946	0.00320485	0.246536	0.0761289	0.00850032	0.284681	0.211606	0.0825714	0.0098553	0.0442146	-0.013357	-0.0794987	-0.138018	-0.0782069	-0.0113316	-0.104584	-0.186729	0.0462804	-0.0660447	0.0179126
972	-0.0386643	0.0339806	-0.113154	-0.0249736	-0.00629973	-0.0211876	0.00168244	-0.154787	-0.183553	0.113845	0.0642063	-0.071737	-0.108936	-0.0206413	0.0627971	0.018602	0.0325604	0.0282864	0.0629553	0.124077	0.126749	-0.0221524	0.0390259	0.0839202	0.0126336	-0.212914	0.133258	-0.0410805	-0.0255696	-0.104247	-0.0403711	0.037817	-0.0365308	0.0956504	0.0137349	-0.0185066	0.00378033	0.124231	0.0280035	0.0206358	0.0739936	0.113014	0.0230354	-0.0511668	-0.0425883	0.0759579	-0.0466575	-0.0355119	-0.12595
300	0.0934099	0.0387884	-0.0346167	-0.0663148	-0.0409815	-0.0359285	-0.0271618	-0.0974046	-0.0854666	0.0591558	-0.0523415	-0.0230125	-0.0473081	-0.132619	0.0182429	-0.159935	0.0742332	0.168683	-0.070058	0.0827357	0.206043	0.130741	0.0101817	-0.0667262	0.0331512	-0.0866204	-0.03662	-0.113841	-0.0316523	-0.0891743	-0.0637701	-0.0320563	-0.114737	-0.0726215	-0.00805765	-0.0419056	-0.0548772	0.0726256	-0.080016	-0.03097	0.290439	0.267514	0.0169527	0.00515447	-0.0347127	0.412196	-0.0277463	0.00882927	-0.0913292
203	0.042505	0.0225955	-0.0578614	0.0303196	-0.0375546	0.121088	0.122803	-0.151939	0.0746331	0.0365407	-0.0914246	-0.0594749	-0.0806875	0.0131307	0.0875561	-0.0491968	0.0902158	-0.065227	-0.00779656	-0.0282124	0.0519624	0.0197931	-0.034218	0.108881	0.101579	-0.0322963	-0.0488443	-0.0273418	-0.0690004	-0.0207468	0.0187608	-0.179544	0.00305243	-0.0465042	-0.168368	-0.0572129	-0.00376212	0.000904747	0.066866	0.379908	-0.0114672	-0.0236952	0.0681938	-0.0544101	0.116678	-0.0473689	0.0517016	-0.199636	0.0445323
214	0.0152275	-0.0128344	-0.0183205	0.00899307	-0.00993923	-0.0179702	0.00583581	0.0827429	0.186353	-0.0764282	-0.0135911	0.0493344	0.133755	-0.0712113	-0.0131607	0.0642719	0.000112867	-0.0551416	-0.0752799	0.0355232	0.0415491	0.00689597	0.035235	-0.00641435	0.087667	0.0935271	-0.0401799	0.044338	-0.0190404	0.0271014	0.123066	-0.0659782	0.0858395	-0.0214297	-0.0468761	-0.0952338	0.0030748	-0.0772712	-0.0321455	0.16503	0.020494	0.00340426	0.0257908	-0.0417226	0.102877	-0.00777767	-0.00844566	-0.0712474	0.124077
334	-0.0507925	0.0854325	-0.0161795	-0.0972395	-0.0508761	-0.00338787	-0.0580866	0.0902735	0.017591	-0.0270002	0.00135423	-0.0750924	0.0130329	-0.0593741	0.0225767	-0.113291	0.0997221	0.00377594	0.273759	0.0941212	0.0340838	-0.0623727	0.127343	-0.0059788	0.0304333	0.0375924	0.15811	-0.0883526	-0.0202668	0.020935	-0.0594364	0.282553	-0.0892481	0.227884	0.264241	0.0893589	0.0113174	-0.105384	0.0300934	-0.0336879	-0.0448686	-0.0525304	-0.0492306	0.0447468	0.0119313	0.000479014	-0.00225738	0.0828653	-0.0164784
582	0.00129094	0.0445648	0.0347285	0.161903	-0.041005	-0.00786743	0.0154416	0.00594736	-0.0651287	-0.0268701	0.0111521	-0.0550072	0.0725708	0.163259	-0.124566	0.00179219	-0.0481818	-0.0383524	-0.0334533	0.0238985	0.0613548	-0.0128806	-0.10154	-0.014074	0.0107725	-0.0310239	-0.0923341	-0.00808942	0.133853	-0.0554941	-0.0575874	0.0201925	-0.0740568	-0.117762	0.0894426	-0.03039	0.121039	-0.126002	0.122708	-0.0654393	-0.0386236	-0.116659	0.0468169	0.0850357	0.136816	-0.0731436	0.0361019	0.05395	-0.0568879
116	0.0587417	0.0679199	-0.0336921	0.0544888	0.0358516	-0.026029	-0.0666243	0.291364	0.232785	-0.0287083	-0.0201271	-0.0246522	0.221175	-0.0747165	-0.117379	0.221782	-0.0543372	0.0048542	-0.00274368	-0.029167	-0.027538	0.0374294	-0.120953	-0.0488426	-0.0082344	0.344458	-0.0337722	-0.119969	0.0231217	-0.081198	0.0640851	0.108619	0.00606656	-0.022335	-0.105857	0.0833854	0.0415622	-0.0478918	-0.0816556	-0.107614	-0.0309856	-0.136073	-0.0834109	-0.0165789	0.0849275	-0.0452404	-0.0409251	0.0162377	0.149353
435	0.0102927	0.0998094	-0.0996079	-0.081944	0.074054	-0.129126	-0.0642819	-0.00784107	-0.045265	0.0300227	-0.0120511	0.0104732	-0.127145	-0.0920725	-0.0684861	0.0845195	-0.0124959	0.0328391	0.00615629	-0.0815621	0.0135379	0.00145488	0.135004	-0.00478668	-0.0182306	0.0596038	0.0458918	-0.0100858	0.00140882	-0.175656	-0.00971217	0.241187	-0.0671479	0.0170308	0.116517	0.131943	0.125337	-0.0342573	0.0234039	0.0515418	-0.0795473	-0.0869326	-0.0409868	-0.00294444	0.0305479	-0.0835321	-0.0365708	-0.0149049	0.0402975
980	0.360259	-0.117549	0.0317962	0.0312092	0.000128842	0.0234327	0.188789	-0.0562943	0.174247	-0.0367724	0.0271104	-0.039768	0.0780162	0.021072	0.0352939	0.0842231	-0.0285948	-0.0384684	-0.129575	0.0251222	-0.0651131	0.374899	-0.113801	0.0524239	0.00229236	0.00385187	-0.132396	0.178226	-0.0116971	-0.0706713	-0.00855642	-0.0994548	-0.0454199	-0.154294	-0.194054	-0.284316	-0.00831971	-0.127925	-0.0459574	0.14827	-0.000193896	-0.00310262	0.163839	-0.0105396	0.10197	-0.0291141	-0.0233466	0.0115298	0.0767118
419	0.0275186	-0.0375105	0.0935838	-0.0227347	0.129529	0.0570135	0.0516768	0.0237442	0.0427339	-0.0429853	0.583582	0.133395	0.0385822	0.0501422	0.0195128	0.236231	-0.0514277	-0.112115	0.113555	-0.0499768	-0.0937411	0.0403389	0.0467101	0.0563458	0.119042	-0.000730077	-0.0565053	0.0496176	-0.0303825	-0.116111	0.0785338	-0.12951	0.0134635	0.0344239	-0.126667	-0.132308	-0.00584995	-0.159812	0.139857	0.0267135	-0.00881367	-0.0273875	0.0746362	0.026518	-0.0195865	-0.0237401	-0.00532132	-0.0403247	0.107388
90	0.117124	-0.0679427	0.0653747	-0.0940668	0.020275	-0.122102	-0.114148	-0.0679302	-0.0207337	-0.0136928	0.0291714	-0.171648	-0.13145	-0.184136	0.123876	-0.00635012	0.0102187	0.0285101	-0.0146027	-0.17691	-0.0252956	0.108631	0.0438871	0.00364806	-0.0576598	0.0768364	-0.0456313	0.0770093	-0.0515398	-0.124982	-0.0981675	-0.054167	-0.0226101	0.0805565	0.125376	0.0135524	-0.106799	0.108336	-0.0307968	0.122614	0.0118774	-0.0908552	-0.010393	-0.15059	-0.18407	-0.116227	-0.0339368	-0.0197377	0.0721276
352	-0.071914	-0.117141	0.025223	-0.00542083	0.068332	-0.0312923	0.111121	0.0708074	0.131193	-0.0175136	-0.0262052	0.0229518	0.0730718	-0.0421094	-0.0805688	-0.126867	-0.0564309	0.0928029	-0.060321	0.0886183	-0.0991937	-0.038795	0.107317	-0.0820733	0.0271828	0.0302523	-0.0162388	0.0686695	0.0367122	0.0167349	-0.0101143	0.122415	-0.00979483	-0.00010711	0.0163887	0.0117416	0.00424948	-0.0763007	-0.0314549	-0.0537679	-0.039837	-0.0105227	0.0301414	0.120239	0.100265	0.0294197	-0.0170675	-0.0337337	0.015436
560	-0.111317	0.092071	0.0881215	-0.015155	0.0323948	-0.0905443	-0.0595611	-0.0723289	-0.0261938	0.0322042	-0.040409	0.00100182	-0.0230452	0.00367808	-0.169294	-0.0925485	-0.0357349	-0.0904322	-0.0580845	0.150122	0.102389	-0.0920541	-0.0796927	0.00408579	0.0148553	-0.0474412	-0.00449256	0.00290645	0.190871	0.0688224	0.0459261	-0.0576236	-0.0332476	-0.119124	-0.0968706	0.00432526	-0.0178209	-0.149168	-0.0147528	-0.119783	-0.0175389	0.0588223	-0.042592	0.0786905	0.0175084	-0.0574092	0.0174232	0.0884424	-0.137832
212	0.107095	-0.00388018	-0.0347281	-0.0498242	0.0699521	0.106464	0.16004	-0.0444324	-0.0364631	-0.0367984	-0.0758371	-0.0647955	0.0171096	0.0151175	-0.0633517	0.0721663	0.0848952	-0.0748537	-0.08288	0.0394826	-0.0685688	0.0942928	-0.0677454	0.042841	0.0325458	-0.0373698	0.0163522	-0.0636148	0.0200968	-0.100891	0.0721054	-0.0682576	0.0284372	-0.115537	-0.115023	-0.0625335	-0.138715	0.0177405	0.122265	0.306569	-0.0397445	0.12387	0.0162568	-0.0762644	0.0859047	-0.038586	0.0136211	-0.0454355	0.0530681
316	-0.0478028	-0.12572	0.0970461	0.164072	-0.0645812	0.0816309	0.0903975	0.0554133	-0.0102175	0.0126253	0.104445	0.0733917	0.0557414	0.0172335	0.121699	0.0140385	-0.104379	-0.0451877	0.00519109	-0.124083	-0.196425	-0.0619744	0.0290172	0.118786	0.178917	0.0238873	0.00337057	0.0319247	-0.0621787	0.0424884	-0.0237795	-0.000398513	0.00987404	0.00262766	-0.116153	-0.0583287	0.0133202	-0.0636764	-0.0329737	0.0019689	-0.0235642	-0.00982189	0.402477	0.0874553	0.0830937	0.0149807	-0.0159625	0.0262821	-0.0583903
332	-0.0566931	-0.102549	0.0434611	0.0391571	-0.0146137	0.0703128	-0.0768275	-0.160404	-0.0215356	0.32213	0.102899	0.061754	-0.209821	-0.048099	0.0539672	-0.0818567	0.208275	-0.0850322	0.19	0.0126844	0.0152995	-0.0317517	0.299811	0.180593	0.0261588	-0.184879	0.153879	0.111466	0.0111236	0.122436	-0.0213572	0.0945273	0.103606	0.124972	0.00614847	-0.0422093	-0.0497771	-0.0410567	0.0967424	0.018901	0.0574954	0.0211703	0.0170554	-0.00321897	-0.0288527	0.00998833	-0.00648845	0.000411976	-0.0908635
617	-0.0954331	0.0270952	-0.024342	0.0559744	-0.0808815	0.0942252	0.0246103	-0.0730265	-0.152761	0.0274898	-0.0424732	0.0221143	-0.15065	0.0717316	-0.140723	-0.0438843	-0.0498809	-0.0259481	-0.0309817	0.114166	0.0484333	-0.0783998	-0.0289056	0.0820183	0.0359678	-0.0481389	-0.0338035	-0.047966	0.190174	0.181607	-0.0256951	-0.037979	-0.112327	-0.0274947	-0.0475513	-0.0183404	0.0109983	-0.149211	-0.0133277	-0.0489021	-0.0188778	-0.0183827	-0.0507478	0.0780817	0.0322226	0.0479173	0.052639	0.0733221	-0.0528477
604	-0.101264	0.101268	-0.112488	0.00102564	0.0500161	-0.257708	-0.184039	0.11216	-0.0582452	0.111051	-0.114522	-0.0320509	-0.013165	-0.00222057	-0.102186	-0.0352375	-0.0772763	-0.108073	-0.08769	-0.0123601	-0.0642707	-0.0947087	0.113971	-0.0609783	-0.0391637	0.0597258	0.301312	-0.0582245	-0.00374805	-0.0077305	0.0966212	0.74854	0.0257474	0.114104	0.456122	0.287538	0.175319	-0.106948	-0.0550441	-0.250123	-0.153872	-0.221794	-0.133309	0.0610787	-0.0578458	-0.145438	-0.0212442	-0.00931764	-0.0573031
564	-0.116478	-0.0516053	-0.0645308	-0.0385572	-0.10103	0.0435569	0.00296162	-0.0130145	-0.15232	0.0621007	-0.184827	-0.00443514	-0.0489216	0.0570898	0.0823633	-0.151832	0.165581	-0.0690835	0.00648761	0.0762642	0.0686529	-0.118176	-0.177287	0.0743245	-0.0237398	-0.176012	-0.0306098	0.0408186	0.132454	0.158099	0.0183791	0.0601771	-0.0244785	0.0466863	-0.0794247	0.117342	-0.0675044	0.0444724	-0.098491	0.0589439	-0.00190988	-0.0130095	-0.0339479	0.0882586	0.159473	0.0049413	0.102848	0.0210812	-0.0741732
369	-0.104114	0.358879	-0.0318531	-0.0463099	0.0181958	-0.0331648	-0.0455533	0.1271	0.0332621	-0.0415492	0.0733841	0.163095	0.0643689	0.0396331	-0.155286	0.0543803	-0.0992958	-0.104346	-0.0521898	-0.0343796	0.00564565	-0.113305	0.0270488	-0.12429	-0.0557573	0.0712808	0.0609535	0.00174943	-0.0288887	-0.121669	0.199907	0.0968619	-0.0203012	-0.112168	0.156119	0.0870126	0.461056	-0.206454	-0.0349421	-0.0987234	0.0600742	-0.0752557	-0.0406113	-0.0372446	-0.0317021	-0.0504531	0.0455344	0.0329951	0.179399
482	-0.0626735	-0.00923616	0.0066674	-0.122872	0.0397922	0.00290933	-0.0529717	-0.0171932	-0.00217225	-0.0585581	-0.0478811	-0.0511899	-0.130099	-0.0502409	0.0542464	0.22646	0.0414945	0.0502615	-0.0584187	-0.0858863	-0.0470342	-0.0461618	-0.0390753	-0.0124278	-0.0126786	-0.0174294	-0.0897984	0.0618407	-0.0882097	-0.134834	0.0687634	-0.00619085	-0.0661085	-0.00367613	-0.0199382	0.0487365	-0.117008	0.163145	0.0336791	0.0432492	-0.0286618	-0.0769747	0.0213703	-0.0981015	-0.143945	-0.0530644	-0.0322782	-0.0370513	0.0735026
325	-0.0204237	0.0108582	0.141495	-0.0382884	0.012763	-0.0290572	0.086399	-0.00499893	0.0210424	0.0848528	0.00788868	-0.022279	-0.060678	-0.197871	0.053778	-0.0186239	0.222139	0.0349772	0.33876	-0.170849	0.0406182	0.00454406	0.575052	0.128434	-0.00183075	-0.00877507	0.238673	-0.0717117	-0.21472	-0.0818461	-0.112856	0.118044	0.0472718	0.343706	0.161917	-0.0134223	-0.140369	-0.0192269	-0.00217067	0.0750821	-0.0168868	0.0562396	0.0101775	-0.107396	0.0337171	-0.0247333	-0.112547	-0.0689199	0.0217746
384	-0.109294	-0.0832329	-0.00150052	-0.131922	-0.115301	0.124118	0.0341612	-0.0360816	-0.0241436	-0.0162899	-0.023194	-0.0745168	-0.071012	0.0949795	0.00904891	-0.0210427	0.445831	-0.0168036	-0.0802533	-0.0815958	-0.0539298	-0.0970556	0.0291945	-0.0265583	-0.117077	-0.0746593	-0.109279	-0.0313633	0.0508258	0.0708726	-0.0518091	-0.0707383	-0.053414	-0.0606604	-0.0595619	0.0546759	-0.0993298	0.175258	0.00951387	-0.00490551	0.0185875	0.0256139	-0.0768618	-0.110877	-0.0732769	-0.0059971	-0.0228369	0.0845028	-0.0511613
599	0.0436321	-0.0804023	-0.0480319	-0.030368	-0.0827284	0.105794	0.0299401	-0.0826129	-0.105933	0.0782128	0.141826	0.0270377	-0.103034	0.00910385	0.0259829	0.0946151	-0.0943194	-0.0985934	-0.0623181	0.0693206	0.0427427	0.0327056	0.0320251	0.10769	0.0408912	-0.0788804	0.0275336	0.0349326	0.138277	0.151272	0.0215386	-0.144195	-0.0787902	-0.0225713	-0.141352	0.0434031	-0.0205349	-0.102979	0.0264479	-0.0373334	0.0287188	0.0495996	0.0176409	0.00584274	0.0294409	-0.0313733	0.0364073	-0.0344224	0.0151346
456	-0.0801831	0.0624007	0.0665643	-0.0427026	0.134823	-0.146299	-0.08817	0.0319832	0.0650763	-0.0559014	-0.00757415	0.0711167	-0.00959251	-0.152923	-0.049817	0.166901	-0.0784472	0.0653646	-0.096809	-0.0769964	-0.106657	-0.0854045	0.174828	-0.0713208	0.000349807	0.0427674	0.015199	-0.0761258	0.00606332	-0.114924	0.107928	0.237084	-0.062918	0.0356112	0.16364	0.0169651	-0.0556291	-0.0175906	0.105785	0.020849	-0.0878299	-0.0473554	-0.0793141	-0.0135435	-0.042128	-0.107173	-0.10991	-0.0459421	0.157938
1263	0.0534964	0.0916426	0.053743	-0.0414204	0.109061	-0.0815512	-0.206767	0.00481147	0.178939	0.0939379	-0.0460133	-0.0124686	-0.0580787	-0.0444972	-0.0276268	0.195896	0.0354152	0.0243365	-0.0527095	-0.104168	-0.0553469	0.0423142	0.0277773	-0.152736	-0.0905343	-0.0194158	-0.0824898	0.0163344	-0.077275	-0.06428	0.16513	-0.0227935	-0.104193	-0.118738	0.030446	-0.0525168	0.0514286	0.0761179	0.0854184	0.0430393	0.051786	0.0103404	-0.0568769	-0.104181	-0.0960876	-0.0215177	-0.0313058	-0.0809718	0.236294
598	-0.0149244	-0.0425623	0.0730577	-0.156088	-0.0195878	-0.112969	0.0734609	0.101942	-0.0637835	0.0534732	-0.0323705	0.0282483	0.0801506	0.0949349	-0.0517461	0.0125762	-0.135419	-0.0480209	-0.0765818	0.133997	0.142192	-0.0168166	0.026184	0.112836	-0.0905097	-0.0706181	-0.0192469	0.0136172	-0.000175727	-0.0379135	-0.00408675	0.0840408	-0.0154852	-0.0297832	0.0516257	0.0234586	-0.026376	-0.208915	0.0206068	-0.0770622	0.0595939	0.0662845	-0.000932688	0.0490541	0.129336	0.0417252	0.0883508	0.0798743	-0.0880595
1182	-0.054064	0.00835931	0.195867	0.00903167	0.00462281	0.0817282	0.062288	-0.127834	-0.129999	0.111446	0.00581852	0.24273	-0.141609	-0.010876	0.100641	0.0423426	0.0438041	-0.0380387	0.0465974	0.0734617	0.00545929	-0.0477737	0.0432179	0.100292	0.0450323	-0.109998	0.0739849	0.032022	-0.0691332	0.00732723	-0.0871476	-0.113129	0.200367	0.0379835	-0.0243834	-0.00181771	0.0275209	-0.128046	0.00943388	-0.0049855	0.000279463	-0.094345	-0.0839935	-0.0263361	0.0183153	-0.0272322	0.0193933	-0.0143011	0.0333792
1147	-0.0025516	-0.0634661	-0.0532521	-0.000329653	-0.00486351	-0.151365	-0.114391	-0.0243678	0.0238299	-0.056799	-0.15263	-0.100626	0.0817359	-0.163434	-0.00295666	-0.101001	0.116499	0.189794	0.0261992	-0.0910371	0.0340687	-0.0163878	-0.041789	-0.210438	-0.226243	-0.0629455	-0.0180737	-0.0125978	-0.151576	-0.15012	-0.0269931	0.00443893	-0.0346485	0.000415339	0.0871355	0.233066	-0.079563	0.918928	-0.0458032	-0.0496053	-0.116376	-0.0508582	-0.0102974	-0.142916	-0.188741	0.0409752	-0.109847	-0.0174863	-0.0948599
275	0.029276	-0.110213	-0.0214292	0.137269	-0.0421474	0.00546584	-0.0139743	0.56454	0.837391	-0.123922	0.130087	0.0747954	0.600533	-0.171759	-0.0108798	0.00839048	-0.0606651	0.0337848	-0.0135591	-0.00985235	-0.1122	0.0311015	0.0304209	0.00287491	-0.080592	0.617634	-0.0798462	0.153207	-0.0819301	0.0156853	0.0128827	0.0458777	0.0888465	0.102755	-0.093594	-0.0146147	0.148706	-0.0260129	-0.123242	-0.0248342	-0.0478629	0.0973574	0.058347	-0.0521751	-0.0776918	-0.068236	-0.0709724	0.0488409	0.126358
1235	-0.0762323	-0.0362576	-0.0532491	-0.102964	0.0601402	-0.149316	-0.126446	0.0744138	0.230469	0.0321428	-0.00924363	-0.0196041	-0.00947209	-0.147165	-0.0136072	0.040036	0.0666212	0.121953	0.307091	-0.115272	-0.128514	-0.0884219	0.0973249	-0.0878681	-0.00663626	0.141557	0.163405	0.0195806	0.111905	-0.0584448	0.0938901	0.18521	-0.17568	0.148504	0.110485	0.0312437	0.0854706	0.0611545	-0.041349	-0.0315303	-0.169977	-0.13191	-0.0439352	-0.0325567	-0.109512	-0.0427566	-9.97305e-05	-0.0800731	0.211334
1349	0.0460103	-0.123579	0.0145666	0.116851	0.099624	0.0978753	-0.0625989	-0.00591103	-0.0644901	0.0401867	-0.0877786	-0.0302428	0.0085205	0.0123228	0.025116	-0.0966478	0.0105892	-0.000736451	0.0768479	0.0684537	0.0952065	0.0177354	-0.060514	0.106824	-0.023441	-0.0938507	0.0125633	0.0481691	0.102152	0.136302	-0.127414	-0.0674934	0.0261185	-0.00228303	-0.085805	-0.0420842	-0.162436	0.0573424	0.0185293	-0.00999351	-0.0863409	-0.0217843	-0.0184845	-0.00806611	0.0429245	0.01007	-0.0561317	-0.0976927	-0.0774044
601	-0.0305854	-0.0206374	0.0751983	-0.069327	-0.0807876	-0.0248373	-0.0372257	-0.00169295	-0.158996	0.0585082	0.0574736	0.0444923	0.0127386	0.0195068	-0.0129761	0.0133459	-0.0980199	0.109257	-0.0740715	0.0374133	0.0972548	-0.0203568	0.0283246	0.10399	0.142966	-0.0825809	-0.0255289	-0.0251815	-0.0346645	-0.0428246	-0.00331702	-0.0337873	0.136112	-0.0615303	-0.0815869	-0.0801764	-0.0226309	-0.164094	0.0439025	-0.0692408	0.106783	-0.0175662	0.00688875	0.11497	-0.00387676	0.0495466	0.0186034	-0.0435449	-0.108445
312	0.129598	-0.115331	0.00165947	0.146254	0.0235015	-0.0631176	-0.0331959	0.0446472	0.112999	-0.0333994	0.157144	0.0203154	0.0167685	-0.00467016	0.216708	-0.0460896	-0.0869383	-0.00659188	-0.054937	-0.0220222	0.0678251	0.117656	-0.143938	-0.03045	0.1611	0.0695348	-0.0638092	0.084624	-0.0658931	-0.0458464	-0.0345457	-0.0733488	-0.000892083	-0.0998106	-0.183333	0.0366808	-0.071172	0.115954	-0.0225847	0.00530618	0.0361433	0.099291	0.229521	0.104896	-0.00548824	-0.0239922	-0.0126252	-0.012123	-0.0691564
282	0.115488	0.0206272	-0.0316228	0.0283513	0.0112494	-0.047038	-0.0876333	0.709484	0.742577	-0.145136	0.0806661	0.0222916	0.618546	-0.189251	-0.077487	0.139231	-0.0567553	-0.0398742	-0.0035988	0.0152126	0.0217235	0.11258	-0.0220829	0.0349915	0.0502485	0.600389	-0.0829881	-0.0121237	-0.0216067	-0.121439	0.101413	0.00619616	0.00108414	0.0996134	0.00198795	0.0104502	0.136908	-0.0654146	-0.00650503	-0.0843897	-0.131501	-0.0186118	-0.0576222	-0.0271102	-0.0528739	-0.0361194	-0.00359727	0.0110083	0.243095
1249	0.0667078	0.0808678	0.021566	0.0744884	0.0122556	-0.0714179	0.0360726	0.0998123	0.182267	-0.00614444	-0.0353859	0.0543254	0.156554	-0.0923927	-0.0736601	0.121903	-0.151652	-0.127719	-0.0269774	-0.0303224	-0.063952	0.0529416	-0.0958248	-0.102216	0.0822823	0.131752	0.0548213	-0.050607	0.0738924	-0.0259399	0.232171	0.0395111	-0.0585543	-0.108111	-0.0999607	-0.0421365	0.0968204	-0.117	-0.101402	-0.0170975	-0.067443	-0.141716	-0.060847	-0.143162	-0.0521147	-0.067551	-0.0138738	0.000484791	0.169353
514	0.00150625	0.0383986	-0.0138514	0.0743295	-0.0216265	0.0130436	0.0641205	-0.0554842	-0.121115	0.0768381	0.16984	0.040063	-0.0344074	0.198669	-0.0526639	0.00891657	-0.137708	-0.156085	-0.0291389	0.0611908	0.00729179	-0.00363097	0.0732572	0.160462	0.0468648	-0.164579	-0.0652167	0.069113	0.0173198	0.0585217	-0.0430048	-0.0536012	0.0118038	-0.080063	-0.0296026	-0.0140886	-0.0270602	-0.0839029	0.159352	-0.0102047	-0.0484323	-0.127771	-0.00459228	0.0530651	-0.00100732	-0.124124	0.11995	0.071337	-0.134029
891	0.0765494	-0.0548676	0.069175	0.0899767	-0.0573187	0.025553	0.0343197	0.0236283	0.0214629	-0.022777	0.0545333	0.0173139	0.0239565	-0.0304332	-0.0401545	-0.0138326	0.0369908	-0.0033178	-0.0428338	0.00318313	-0.0435818	0.0793955	-0.0341124	-0.0399297	-0.0111428	-0.0180872	-0.113035	-0.0453083	-0.0477396	0.141548	0.0470733	-0.0995627	-0.0814624	-0.131019	-0.10249	-0.058769	-0.0145508	0.0144533	-0.0396896	-0.138729	0.104841	-0.00948611	0.0110549	-0.0148467	0.0197171	-0.00583861	0.00552842	-0.0143097	-0.0439511
1327	0.00318466	0.00644298	0.0106066	-0.0351949	0.131172	0.0445533	0.116785	-0.0733364	-0.0755019	0.0111029	-0.032242	0.00105566	-0.0584985	0.152363	0.0282077	-0.00188395	0.0418877	-0.0470067	0.011425	0.0503903	0.0167607	0.0137753	-0.0926808	0.0419624	0.0572194	-0.133069	-0.0196036	0.0160023	-0.0569461	-0.0792096	-0.039702	-0.0137586	-0.104772	-0.0203465	-0.019248	0.0103694	-0.187551	-0.0362873	-0.098258	0.0354084	-0.0565758	0.00951419	-0.0224445	0.0302841	-0.024748	-0.000941714	0.017477	-0.0658264	-0.0390542
555	-0.117733	-0.0295751	-0.0417811	0.0596732	-0.0392919	0.0961664	0.0299689	0.0535812	-0.0442574	0.04664	0.0787467	0.0602692	0.0902245	0.0444397	0.0643684	-0.0854649	-0.0134387	-0.144129	0.0419357	0.175757	0.130143	-0.111225	0.0311101	0.0284528	-0.0165281	-0.0762043	0.0225126	0.0677096	0.105735	0.0487218	0.0383015	-0.0136217	-0.018545	0.0301287	-0.133969	0.00403559	0.0118201	-0.223524	0.0592814	-0.124658	-0.126209	-0.0944449	-0.00205843	0.152744	0.0711331	-0.0821888	0.0226433	0.131369	-0.169927
159	0.105218	0.131252	-0.0197221	0.0684589	-0.0050567	-0.0986026	-0.167405	0.114938	0.289065	-0.0909251	-0.0273121	-0.0433764	-0.00501947	-0.13504	-0.0373795	-0.0392643	0.060921	0.0143368	-0.0189036	-0.0645588	-0.0157377	0.103326	-0.0665958	-0.0306765	-0.0224712	0.153929	-0.078139	0.0138805	0.0537594	-0.0742797	0.0921586	0.0546366	0.0411917	0.104462	-0.0354732	-0.00585585	0.182463	-0.0525125	-0.114483	-0.00902365	-0.0372349	-0.0419696	-0.0739283	-0.0564582	0.0648024	-0.0735806	-0.026955	-0.0123495	-0.00591751
278	0.0849713	0.0092744	-0.0427286	-0.0250647	0.0409214	0.132252	0.0846053	0.218615	0.223501	0.0057003	0.0197043	-0.0243197	0.282249	-0.00154114	-0.0183228	0.106476	-0.0822115	-0.192014	-0.142129	0.0532217	0.12808	0.0939285	-0.17447	0.115558	-0.00366155	0.0956638	-0.157806	-0.0942406	0.0730631	-0.0126658	0.00519265	-0.125036	0.0884552	-0.116486	-0.150646	-0.00090261	-0.0434385	-0.0556122	-0.102725	-0.0534323	-0.0156323	0.0478512	-0.0546246	-0.00214303	-0.051525	0.0159931	0.0132567	0.0349227	0.0481506
178	-0.0217082	-0.016988	0.0647444	-0.0233673	0.064021	0.105743	0.0298891	0.00900822	0.0279979	0.0750788	0.0258645	0.0551935	-0.0537226	0.176934	0.0329836	0.0240471	-0.059112	-0.105696	0.00814797	-0.036506	-0.00270153	-0.023759	0.0178707	0.05379	0.0972538	-0.107138	0.0274826	0.0207782	-0.0310151	0.0454453	0.0214876	-0.171172	0.118606	-0.00146717	-0.120248	-0.0624235	-0.0699479	-0.173547	0.0122934	0.0401843	-0.0748089	-0.0421236	-0.0599788	0.152816	0.105795	-0.0525795	0.0927699	-0.0114416	0.029187
392	-0.155282	-0.1171	0.0351491	-0.067066	-0.00659916	0.0761476	0.0214489	-0.126363	-0.00159739	-0.0179818	-0.0178342	-0.0378671	-0.111525	0.0697703	0.0950605	-0.0690136	0.419016	0.0903631	-0.0506554	0.0326226	-0.0111417	-0.15913	-0.0187763	0.0498373	0.131124	-0.00275114	-0.0796815	0.0546482	0.00990672	0.10047	-0.00810772	-0.0738365	0.0114424	-0.0240107	-0.100481	0.0419636	-0.0431295	0.127287	0.0461635	0.0035373	0.0722676	-0.0153052	-0.0261088	-0.0238036	0.0494036	0.0165491	0.00676104	0.0224285	-0.00745998
576	-0.0914551	-0.0683841	0.211803	0.0118718	0.0581102	0.00699956	0.0429657	0.0774911	0.0269711	-0.114154	0.0963621	0.0904326	0.021812	-0.0487397	0.0601636	-0.0464894	0.108095	0.0554662	0.014179	0.0198882	-0.0178318	-0.0953029	0.0672132	-0.0440375	0.0690276	0.125549	-0.0652164	0.0338548	-0.143862	0.0373668	-0.100426	-0.0546083	-0.0506539	-0.0236491	-0.101127	-0.0221475	-0.128396	0.0702275	-0.00283679	-0.0595664	0.0740606	0.0414701	0.0377182	-0.0889761	-0.0842172	-0.0112961	-0.112756	-0.0467195	0.0422636
1018	-0.0467885	0.0777223	-0.00978623	0.0290328	-0.0471785	0.0946776	0.103444	0.0190981	-0.109998	0.0189169	0.0319857	0.121697	-0.085943	0.0264414	0.0148666	0.0411886	-0.0913323	-0.15202	-0.00191608	0.00884234	-0.052994	-0.0489277	0.0914258	0.155552	0.156706	-0.0124279	0.0164173	-0.0960627	-0.00682181	0.0484835	0.0597842	-0.0706911	0.065231	-0.00548075	-0.0537442	-0.122851	0.0529692	-0.190663	0.0646935	-0.0272946	-0.0353299	-0.0390854	0.0488349	0.08746	0.0933197	-0.113007	0.025291	-0.086787	-0.059447
1174	0.00412877	-0.0498844	0.0106928	0.000149918	-0.132475	0.279269	0.118795	-0.0379916	-0.0331054	-0.0814432	0.0141232	0.0197328	-0.0733284	0.075444	0.018678	0.0757711	-0.0311073	0.0351358	-0.177963	-0.104661	0.0940449	0.0324525	0.0644662	0.0378526	0.0784608	-0.0483625	-0.0810595	-0.0685319	-0.122889	-0.0297613	-0.0748742	-0.0752126	0.0857101	-0.147191	0.00904509	-0.0837808	-0.0659813	-0.004508	0.00503958	-0.0279707	-0.0588107	0.0211396	0.00328434	0.0186315	-0.0695455	-0.000855431	-0.0317986	0.0183125	-0.137692
103	0.0734536	-0.0781545	0.166774	0.0818322	-0.0257534	0.0633849	0.134653	0.039027	0.0861465	-0.0505083	0.111243	0.143529	0.118745	-0.00365948	0.0750302	-0.0447477	0.072222	-0.0113166	0.12733	0.0198599	-0.00558596	0.0844018	0.195421	0.16013	-0.00577944	0.113143	0.0669602	-0.0228801	-0.0350315	0.0568715	-0.0271034	-0.0209522	0.0506256	0.194918	-0.167754	-0.0789895	-0.0125137	-0.145461	-0.0312224	0.0677206	-0.0851959	-0.031809	0.0507733	-0.063618	-0.00206587	-0.0498721	-0.0662635	-0.021705	0.0237198
1361	-0.0183313	0.0642314	0.103654	-0.00561331	-0.0170739	0.0811866	0.104057	-0.177737	-0.0741271	-0.00589107	0.0929805	0.108206	-0.0297297	0.111674	0.0930478	0.0770596	-0.125978	-0.0244768	-0.0657702	0.0165065	0.0763481	-0.0201084	-0.0348924	0.0689798	0.0515425	-0.0400223	-0.0957975	0.00327363	0.0643077	0.070251	-0.0171721	-0.0405907	0.115205	-0.082437	-0.04608	-0.0587729	0.04653	-0.0923274	0.0441508	0.00857635	-0.0356074	0.0249924	-0.0351731	0.0588042	0.0459806	0.0638984	0.0682137	0.0681481	-0.150507
23	0.312928	0.150795	0.0703384	0.116209	0.056672	-0.114318	-0.0350339	0.0710159	0.202833	0.0806728	0.116079	-0.0872983	0.155558	-0.013807	-0.130663	0.361071	-0.215707	-0.0436885	-0.127292	-0.0661705	-0.0535211	0.299162	-0.110518	-0.159219	0.074641	0.152317	-0.157319	0.0616308	-0.0113176	0.0157808	0.0834952	-0.0610835	-0.0591438	-0.172166	-0.10055	-0.0356743	0.159696	-0.210263	0.0813528	0.0175715	0.0525332	-0.0153744	-0.167212	0.0385311	-0.0498836	-0.0258303	0.027847	0.0641755	0.408521
1148	0.0346253	-0.0661244	-0.00820035	0.0720451	0.0214375	-0.0239583	-0.174445	0.00328161	0.0107869	-0.126511	-0.159076	-0.137534	-0.00289289	-0.146043	0.0176571	-0.0900095	-0.0341935	0.179611	0.127205	-0.10929	0.0406238	0.0253965	-0.00537511	-0.0830788	-0.172953	0.0149474	-0.217512	-0.0882226	-0.0970713	-0.0479981	-0.0202036	-0.0757657	-0.195155	0.0484767	-0.0499517	-0.00946512	-0.177759	0.282231	-0.0435365	0.0760663	0.0979371	0.0789857	0.0557275	-0.156506	-0.126604	0.0251671	-0.0417046	-0.00416711	-0.0282332
940	0.00809315	-0.0552273	-0.0369603	-0.0192964	-0.0743525	-0.0805822	0.0269083	-0.078593	-0.108965	-0.00825711	-0.0798088	-0.00420094	-0.0218513	0.108388	-0.0405142	-0.091761	-0.0973513	-0.0381599	-0.0794533	0.115651	0.0163861	0.00851872	-0.0203687	-0.0549663	-0.00445084	-0.131274	-0.0107568	-0.0527197	0.170504	0.0354128	-0.0308552	-0.0638878	-0.0395118	-0.074965	-0.0315563	-0.0371975	-0.0588253	-0.0566486	0.00931265	-0.0403653	-0.0970475	-0.0662595	0.0428159	0.0532343	0.0585999	-0.0414568	0.0192721	0.0626523	-0.0513625
1288	-0.0372294	-0.0969596	-0.0738472	-0.0960073	-0.0480094	-0.0762241	-0.0566383	0.00461503	0.0314416	-0.0274043	-0.161933	-0.100775	0.0834101	-0.137451	0.0267886	-0.179745	0.126484	0.150633	0.13897	-0.0832094	0.0115371	-0.0329976	-0.00917484	-0.249605	-0.190831	0.00941268	-0.106719	-0.0586976	-0.0796693	-0.0421729	-0.0272931	-0.0189898	-0.210366	0.0122008	-0.020742	0.304309	-0.045011	0.775273	-0.17751	-0.0160423	0.00676565	0.0555701	0.0382457	-0.0841906	-0.139402	0.0167003	-0.15554	-0.0675547	-0.0356524
308	-0.00370604	-0.0270339	0.125216	0.00184525	-0.0378221	0.0322316	0.0974119	0.00601396	0.0532105	-0.0748189	0.0863356	0.0028373	-0.0214583	0.00445212	0.0934547	0.063363	0.0154625	-0.0381734	-0.0593129	0.0310168	0.0040681	-0.00559817	-0.126158	0.163623	0.122466	0.0943669	-0.0319254	0.038939	-0.132733	0.0353993	0.025545	-0.202373	0.221388	-0.0256165	-0.144397	-0.100676	-0.014924	-0.0576633	0.037506	0.135914	0.00829202	0.0465544	0.0286991	0.00385889	0.0672955	-0.048522	-0.0159999	-0.100118	0.0332445
895	-0.0835073	-0.05708	-0.0882914	-0.104879	-0.153027	0.171175	0.0108357	-0.0604334	-0.0982209	0.0315884	-0.105503	0.00892174	-0.0755607	0.13931	0.0475708	0.0212094	0.0265839	-0.039901	-0.103207	-0.00543717	0.101616	-0.0726561	-0.0704832	0.0718223	0.0168474	-0.146339	-0.102818	-0.0422223	0.00895156	0.0548269	-0.152606	-0.114646	0.0286536	-0.0292091	-0.139204	-0.0470165	-0.144362	-0.0259846	-0.0422844	-0.0409825	0.134389	0.0882797	-0.105412	0.0606203	0.0298034	0.0282148	0.0257066	0.0391732	-0.193261
169	0.0443008	0.163532	0.0385097	-0.0778089	0.00453341	-0.114342	0.0909874	0.142422	0.0626881	-0.0227697	0.0988963	-0.0582021	0.112338	0.0605791	0.00375151	0.0687863	-0.0605942	0.152393	-0.123065	-0.0411287	-0.0213419	0.044391	0.0437105	-0.0503221	-0.0183974	0.0822325	-0.0670136	-0.0600715	-0.0690975	-0.0790563	0.0257153	-0.0554587	0.115326	0.00981228	-0.0150404	0.084637	0.102179	-0.063203	-0.0187374	-0.00315121	0.170129	0.154299	-0.0892109	0.107682	-0.0537549	-0.0112945	-0.0233383	0.0635831	0.070472
579	0.0358684	-0.112897	-0.0382168	-0.0346563	0.0723518	0.164971	0.0750137	0.0611846	0.0801742	0.0818619	0.0608544	0.0650596	-0.00941078	0.065315	-0.00651223	0.0973785	0.127047	0.0028938	0.108685	-0.146519	-0.153226	0.0284173	-0.00752178	0.0469884	-0.062121	-0.076117	0.0444004	0.0165409	-0.0634592	-0.00110222	-0.0673702	0.0361419	0.0509038	0.100071	-0.0187094	0.0320631	-0.0334795	0.152645	0.00100441	0.233395	-0.134788	-0.0322575	0.00630089	-0.112334	-0.076145	-0.0145066	0.0603258	0.0892818	-0.0103088
526	0.0476108	0.101689	0.183422	0.17993	-0.0558994	0.10851	0.0608628	0.0540854	0.0973132	-0.0136609	0.0299793	0.0337223	-0.0161036	-0.0303734	0.230115	0.029897	0.00712028	-0.0989606	-0.0979437	0.057933	0.0366718	0.0213181	-0.00448626	0.0398892	0.096052	-0.037823	-0.0191125	0.00944165	-0.0886305	0.0583469	-0.000869338	-0.0780141	0.0821462	-0.0238241	0.0094499	-0.0133777	0.140401	-0.0539839	0.00492561	0.0288478	0.00650594	0.0836053	0.133184	0.0469002	0.0989522	-0.116361	-0.0172904	0.0782139	0.0249022
135	-0.0843365	0.0945215	-0.0987626	-0.0528919	0.0470645	-0.0789193	-0.0560492	-0.0205164	-0.121406	0.0838957	-0.0358356	-0.0377965	-0.0902989	-0.0486786	-0.0529547	0.0509361	-0.0251712	-0.128169	0.146863	-0.00961699	0.0131671	-0.0885422	0.326828	0.080679	0.0113156	-0.0802492	0.428112	0.0617706	-0.0816948	-0.0334412	0.06248	0.278819	0.0326682	0.356852	0.195761	0.0702411	0.0540605	-0.175866	0.0180273	0.0811767	-0.0123256	-0.0434414	-0.0824518	-0.0226715	0.081665	-0.0891558	0.0561936	-0.104679	-0.0708547
657	-0.0480187	-0.0203332	0.131916	0.0649596	-0.0225344	0.00367374	0.111164	-0.0648541	0.00349752	0.00311719	0.152533	0.0871067	-0.10643	0.131032	-0.0267753	0.00659838	-0.0271987	-0.0808346	-0.00325023	-0.0610064	0.0393465	-0.0271043	0.155559	0.0735231	0.171477	-0.0681733	-0.0111212	0.0597431	-0.126032	0.00684153	0.0110906	-0.0770745	0.0941061	-0.040071	-0.0248691	-0.0657688	-0.0591897	-0.0298075	0.121775	0.0156839	0.010416	0.0250482	0.0424515	0.0236016	-0.0656276	-0.0700281	0.0471145	-0.0370038	-0.0376236
189	0.0530455	0.0268661	0.126849	-0.0153222	-0.0413207	-0.0135734	0.0178005	0.059914	0.0289913	-0.107105	0.0793028	0.0315658	0.0324417	0.101226	0.0149555	0.0100353	0.0921008	-0.0723598	0.17145	-0.0908254	-0.045459	0.0377842	0.0460898	0.0561869	0.0544848	0.0283879	-0.0430222	0.025919	-0.0173817	0.0596404	-0.0263306	-0.0114553	-0.0355377	0.117602	-0.0561402	-0.0366893	-0.00388465	-0.00768013	-0.0803992	-0.0034864	-0.0726369	-0.0798547	-0.0257408	-0.0460428	-0.065666	-0.0392861	0.0299467	0.09866	0.0876949
1275	0.0519492	-0.0151505	0.0101682	0.056039	0.0164966	-0.026402	0.00351974	-0.116085	-0.0829919	0.0882333	-0.039732	0.0217724	-0.129454	-0.0246152	0.0277694	-0.0516842	-0.0149642	0.00191689	-0.0323248	0.0146934	-0.0541947	0.0626989	0.104329	-0.00783785	0.0426777	-0.0982491	0.163302	0.100184	-0.113798	0.0261277	0.00216993	0.0774752	0.106341	0.0497322	0.0508307	0.0733964	0.0517686	-0.0659337	0.0141309	0.0490735	0.0390751	0.0584378	-0.0581414	-0.104137	-0.00568855	-0.100104	-0.0182198	-0.102585	-0.0253891
917	-0.0752719	-0.0977172	-0.0230366	-0.0574845	0.00130535	0.063022	0.0310304	-0.0180573	-0.0217747	0.0848029	-0.0490319	-0.0141822	-0.0318325	0.037096	0.00866797	-0.0962426	-0.073626	-0.0708483	-0.0758819	0.125273	0.0514649	-0.086083	-0.0134967	0.107229	0.030628	-0.1201	-0.123764	-0.0599511	0.0406433	-0.011379	-0.119957	-0.0685569	0.00536854	-0.068093	-0.0387877	-0.0937908	0.000158511	-0.0389738	-0.040229	-0.118114	0.0356446	0.0350345	0.0735929	0.0601063	0.0476315	-0.00637803	0.0966612	0.0108549	-0.107956
330	-0.00555171	-0.0267823	0.033795	-0.103679	0.0203785	-0.0732924	0.0341982	0.1473	0.032307	0.0833566	-0.0152197	-0.00396277	0.0563621	-0.023256	-0.0402761	-0.105626	-0.0195443	0.103112	0.18875	-0.0251452	-0.081214	0.00170517	0.0997485	0.00873717	-0.0112644	0.122825	0.0388433	0.0109838	-0.0337577	-0.0348661	0.0469518	0.150464	-0.0251702	0.20029	0.173181	0.0335578	0.00487826	-0.105772	-0.0609662	0.03039	-0.0698282	-0.129487	-0.0204112	-0.101665	0.0268943	0.0786603	-0.00164483	0.0202595	0.146323
478	-0.016249	0.0664272	-0.0555271	-0.0368069	0.195492	-0.028632	-0.0418333	0.0694898	0.119278	0.0558014	0.0422521	-0.0443293	0.0341764	-0.0549644	-0.0757757	0.359545	-0.109273	-0.198167	-0.108069	-0.0580536	-0.130346	-0.0371986	0.0315816	0.0668058	0.0682481	0.143739	0.104252	0.0336763	0.0602646	-0.120134	0.0912057	0.136617	0.0327807	-0.0260125	0.11612	-0.0521167	0.0416741	-0.188449	0.0234131	-0.0288561	-0.0729005	-0.127136	0.00714804	-0.0588789	-0.0412726	-0.11725	0.0541213	-0.116553	0.202496
924	0.0133362	-0.0099917	0.0012236	-0.0234228	-0.0361687	0.147998	0.0368853	-0.16734	-0.0919365	0.0498996	0.0147887	-0.00832732	-0.124295	0.157083	-0.00233038	0.038095	-0.0380123	-0.0634414	-0.0694763	0.0339556	0.103932	0.0396509	0.0107635	-0.00267908	0.0125779	-0.198866	-0.0148831	-0.148518	-0.0099154	-0.053334	-0.0843435	-0.0737847	-0.0295348	-0.0438329	-0.0709412	0.0150898	0.00916993	0.0802591	-0.121744	-0.0656468	0.073893	0.155269	-0.158758	0.0138494	-0.0581067	0.102503	-0.147043	-0.0266623	-0.0695923
979	0.221306	-0.11572	0.0442532	0.202951	0.0504565	0.127562	0.100734	0.0445948	-0.00693254	0.00210349	0.0296114	0.0205989	0.122085	0.0504205	0.0333117	-0.109607	-0.0658356	-0.133575	-0.0972995	0.175373	0.0994335	0.216327	-0.129887	0.0826607	0.0415041	0.0694825	-0.028603	0.141321	-0.00281594	0.109239	0.014764	0.019888	0.161581	-0.078372	-0.197488	-0.0976897	-0.0340255	-0.208477	-0.0367404	-0.0159013	0.0398806	0.0146182	-0.0311081	0.0212847	0.119644	0.0605759	0.0299685	0.0312855	-0.125622
329	-0.0386386	0.0911008	0.0882127	-0.155037	-0.0196966	-0.0501645	0.0502744	-0.0481752	-0.153033	0.202588	0.0123392	0.0231338	-0.146165	-0.12447	0.0220791	-0.114674	0.151669	0.116106	0.428399	-0.0725343	-0.0585371	0.00367799	0.422131	-0.00147024	-0.0767256	-0.147135	0.329936	-0.0716638	-0.0428053	-0.0791722	-0.0396646	0.207569	-0.0694763	0.212397	0.245671	0.0324475	-0.0519268	-0.127036	0.0789577	-0.0734128	-0.0147481	0.0307067	-0.0607487	-0.0694638	0.00748024	0.056395	-0.0631374	-0.108346	0.0143138
504	-0.0249464	0.0116098	-0.10584	-0.0938254	-0.0399533	-0.0349003	-0.063127	-0.0526633	-0.112977	0.0707249	0.00818335	0.00622248	-0.0809484	0.0273762	-0.0318257	-0.21532	-0.0305142	0.239452	-0.0442928	0.129656	0.20841	-0.00394784	-0.0734106	-0.125837	-0.0468591	-0.10143	-0.00598211	-0.045766	-0.0306241	-0.109301	0.0359819	-0.0181545	-0.0731335	-0.0962181	-0.108264	0.0500186	0.000829751	0.108136	-0.050781	-0.0880903	0.324352	0.215711	-0.0370299	0.158468	-0.0140173	0.2493	-0.0143495	-0.0118655	-0.141398
1143	-0.0831291	-0.0859511	-0.0606324	-0.0153121	0.00382038	-0.158745	-0.100616	0.0176139	-0.0979293	-0.0777322	-0.117249	-0.0656958	0.00383856	-0.107596	0.0883869	-0.235312	0.0950152	0.161809	0.131053	-0.0414534	0.0407918	-0.0665291	0.0349008	-0.224419	-0.176759	-0.0491707	-0.082418	0.0358851	-0.137251	-0.0728797	0.00188638	-0.12282	-0.0989929	0.0217923	-0.00531604	0.190428	-0.130805	0.854541	-0.0239754	-0.0287788	-0.109652	0.0626417	-0.0539374	-0.022364	-0.109787	0.0482488	-0.0955217	0.0164598	-0.116794
561	0.00796512	0.0766448	-0.0743291	-0.0566653	-0.0682508	0.00192786	-0.0175123	-0.123014	-0.174541	-0.137298	-0.103074	-0.0063113	-0.0944787	-0.0754606	-0.056728	-0.0515611	-0.0218929	-0.00501174	-0.102719	0.0571267	0.0424825	0.00640836	-0.0083756	0.0365186	-0.0559231	-0.168643	-0.0340222	-0.0971403	0.231859	0.117923	0.0657584	-0.0589464	-0.140346	-0.0700237	-0.0830286	-0.0675146	0.011186	-0.0517072	0.0213057	-0.0495273	-0.0883173	-0.00490446	-0.00160464	0.0934342	0.0155896	0.00579474	0.0171618	0.109089	-0.109887
429	0.00937735	0.0697339	0.00362745	-0.105639	0.152028	-0.0258911	0.0322375	-0.0241489	-0.012211	0.0861326	-0.0608703	-0.0766875	-0.00906397	-0.0452508	0.0491884	0.0964184	-0.0499589	-0.0328307	-0.0323079	-0.111973	-0.0116206	-0.014853	0.132799	-0.0945117	-0.00666743	-0.0272211	0.135359	-0.0337812	0.0489021	-0.213119	0.0656521	0.190566	0.0290357	0.0497491	0.248295	-0.00390848	0.0788818	0.0118989	-0.0352142	-2.45842e-05	-0.108945	-0.0820854	-0.0646821	0.0350385	0.0667584	-0.0504781	-0.0320594	-0.0871473	0.00283452
627	-0.0589427	0.0448878	0.00561732	0.00917779	-0.0788132	0.00485787	0.0361505	-0.127935	-0.138523	0.117501	-0.150553	-0.0561068	-0.122085	0.0996964	-0.150205	-0.161134	0.118708	-0.0404568	-0.0156624	0.122723	0.00581404	-0.0520568	-0.0184252	-0.00816225	-0.0103584	-0.131007	-0.0920628	0.164286	0.120216	0.113249	-0.029711	-0.00159551	-0.111379	-0.0130973	-0.00220534	-0.0397414	0.00651196	0.0170054	-0.0146334	0.0174396	0.00442533	-0.0530821	-0.0215754	-0.00110389	0.0701192	0.0727616	0.0841286	0.0545058	-0.106632
865	-0.166521	0.0499054	0.0329139	-0.210335	-0.0102447	0.0143724	0.0372858	-0.0471038	-0.137858	-0.0137181	-0.00770108	0.0101887	-0.0824406	0.130797	-0.012108	-0.205231	0.0469653	0.0749536	0.0699199	0.118933	0.201278	-0.12919	0.00719529	-0.0375371	-0.0403956	-0.181322	-0.134362	-0.112903	-0.0276304	0.0276749	-0.031498	-0.0394503	-0.0119045	0.0302111	-0.0141271	0.0547175	0.0196617	-0.0483094	-0.209091	-0.0652463	0.0654973	-0.0669457	0.0179349	0.113977	0.0102091	0.106915	0.00144282	0.00421313	-0.118597
1220	-0.0633607	0.164375	0.0839184	-0.0896286	0.0208901	-0.0646643	-0.0135874	0.0281823	0.0401202	0.060895	-0.00124037	-0.0588	-0.00552687	-0.0156898	-0.0465662	0.156863	-0.0955367	-0.0309233	-0.134052	0.054	0.0887177	-0.0813389	-0.174506	-0.118247	0.10151	0.102432	-0.0300973	-0.107319	-0.00560416	0.0144426	0.272553	-0.0686586	0.0398715	-0.145297	0.0548787	0.0828664	0.0769717	-0.126981	-0.0664415	-0.00410701	-0.00261565	-0.0441046	0.0939925	0.00568695	-0.00703487	-0.0334054	-0.0141718	0.0913852	0.224654
830	-0.0175545	0.214029	0.00161933	-0.0212477	-0.0268384	0.0138654	-0.0419819	0.0821219	0.0164911	-0.175043	0.000844596	0.044277	0.0256534	-0.148056	-0.0516324	-0.025856	-0.130577	0.143188	-0.0693671	-0.0511506	0.00613401	-0.0142626	0.0249268	-0.0946164	-0.0123866	0.0615615	0.0264198	0.00240356	-0.0459954	-0.0753812	0.0840054	0.0783328	-0.0478539	-0.0302857	0.188304	-0.0117288	0.198603	-0.0999535	0.082815	-0.0802358	0.0369979	0.0034442	0.101483	0.0488243	-0.133429	0.0133306	-0.00656566	0.021984	0.0850595
1191	-0.0920857	0.182409	-0.0179264	-0.109952	0.0799491	-0.0968069	-0.116247	-7.73694e-06	-0.150259	0.0774347	-0.162582	-0.0979944	-0.0419898	-0.131638	-0.106101	-0.0304169	-0.00780036	0.0999768	0.285114	-0.0134012	-0.0892863	-0.0852747	0.189061	-0.148186	-0.0982443	-0.0487749	0.201811	-0.0830478	0.0132448	0.0967569	-0.0259247	0.337724	-0.0768916	0.11331	0.318132	0.136198	0.0589324	0.0673847	-0.0351188	-0.162366	-0.0178112	-0.131846	-0.0125812	0.0531894	-0.153415	-0.0294747	-0.011056	0.0599633	-0.0746389
766	-0.162107	-0.0207408	-0.0729908	0.064552	-0.100761	0.0200818	0.0733284	0.0475656	-0.0999734	0.0945767	0.00403959	0.0845294	-0.0675097	0.0544149	0.0059059	-0.141895	0.0174162	-0.123552	-0.0379151	-0.0332071	0.0916806	-0.156612	-0.0352441	-0.0816275	-0.0144443	0.0117001	-0.0115288	0.0148556	0.0335794	0.0346408	0.0882518	0.00713838	-0.103749	-0.00521999	-0.0182249	0.0607544	0.0228534	-0.0123982	-0.0337696	-0.120876	-0.0863508	-0.196132	0.0377044	0.151186	0.0747519	0.016897	0.157364	0.13565	-0.066238
757	0.0444964	0.00230319	-0.0628331	-0.0719278	-0.0319455	-0.0556449	-0.0754209	-0.0167392	-0.103525	0.0763559	-0.075311	0.0335805	0.067803	0.0701067	0.0430403	-0.135683	0.0521872	0.0325505	-0.000431925	-0.0269949	0.0218073	0.0530161	0.00983638	-0.0594951	0.0262789	0.0222518	-0.0760225	0.0132686	0.0184767	0.144635	-0.0133054	-0.130054	-0.00372415	-0.016763	-0.049265	0.0261254	0.008033	0.0231073	-0.0309994	-0.168907	-0.0411312	-0.0288138	0.0453389	0.115088	-0.0178485	0.0786155	0.0885134	0.152481	-0.160743
1333	-0.0516333	0.0509537	0.0128071	0.0445744	0.0204208	-0.0308583	0.189503	-0.0359208	-0.0733447	-0.0431102	0.0334239	0.0667649	-0.0148439	-0.0797061	-0.0824624	-0.0560971	-0.00531707	0.0257543	-0.107211	-0.00386624	0.0118661	-0.0474895	0.022347	0.0531378	0.0946351	-0.0603951	-0.0879201	0.004056	-0.0406855	0.05693	-0.00224293	-0.0833997	0.123126	-0.0533611	-0.122823	-0.0156369	0.0348135	-0.0773549	0.00262299	-0.0470115	0.143073	0.0539816	0.0784799	-0.00978223	0.0267711	0.0506642	0.0267292	-0.014264	-0.0227937
154	0.0568991	0.0228192	-0.0706812	-0.0890887	0.0754964	-0.0296827	-0.0569874	0.261179	0.421203	-0.010144	0.00544874	-0.0315236	0.0780272	-0.102024	-0.109741	0.141989	-0.00479496	-0.0511321	0.0400616	-0.0805065	-0.055823	0.0651631	0.100801	-0.0277862	0.0878584	0.300417	0.102955	-0.137109	0.0169037	-0.0198696	0.0826092	0.0648018	-0.0601892	0.0878613	0.0184427	0.0690559	0.0319672	0.0278548	-0.0390058	-0.0743332	-0.158115	0.00579518	-0.0547767	-0.0802704	-0.157046	0.029538	-0.000998856	-0.0651747	0.238801
318	0.127487	0.0215214	-0.0307286	0.120918	0.125096	-0.144868	-0.086739	-0.0229994	0.172283	-0.00907715	0.102715	-0.0825897	0.167318	-0.0441099	-0.1048	0.379883	-0.0911196	-0.0319283	-0.115532	-0.00504833	-0.0809881	0.120526	-0.0917058	-0.0910449	0.093453	0.291008	-0.0750422	0.101598	0.0215977	0.0204894	0.0952555	0.0211938	-0.00507333	-0.111044	-0.0817383	-0.157896	0.053182	-0.0645203	0.0508028	0.0363834	0.0639859	0.017541	-0.113142	-0.0202257	0.131365	-0.0211218	0.103073	0.00566569	0.272196
970	0.0497886	-0.0537519	0.198404	-0.0507149	-0.0138709	0.219429	0.0789279	-0.0265734	-0.0922042	-0.00966656	0.187731	0.118336	-0.082659	-0.0185418	0.0185571	-0.025638	-0.0735385	0.000938586	-0.0272526	-0.0568019	0.0230124	0.0816934	0.0739611	0.155296	0.00644084	-0.0369443	-0.106823	-0.0359586	-0.107725	-0.0524194	-0.105766	-0.113899	0.0900765	-0.121669	-0.00187416	-0.120343	-0.0557454	-0.0491228	0.195315	-0.0365253	-0.0671671	0.0339397	-0.00270601	-0.016748	-0.0207703	0.0599247	-0.055639	-0.0345962	-0.0204981
495	-0.0861178	0.0192207	-0.179834	-0.0987048	0.0125301	-0.0484446	-0.0948104	-0.101588	-0.13196	0.127953	0.0774577	0.0080628	-0.135643	-0.0378308	0.0294443	-0.108985	0.0629983	0.242069	-0.0155452	0.0644491	0.0431211	-0.0580675	-0.0940065	-0.120271	-0.00629051	-0.181195	-0.0606772	-0.0193008	0.019297	-0.0523285	0.0166671	-0.0430584	-0.117639	-0.0120582	-0.0603216	0.0962264	-0.0590604	0.105983	-0.0361184	-0.0691306	0.301455	0.123578	-0.0154374	0.0563235	0.0119942	0.351599	0.0174325	0.0103151	-0.0262765
965	0.0817278	0.192991	-0.148379	-0.148732	0.0764276	-0.156742	-0.183234	-0.00352926	-0.0762118	0.10989	-0.16302	-0.0874125	0.0109023	-0.0985416	-0.0391053	-0.0409902	-0.0888907	0.0470933	-0.0135778	-0.101543	-0.139087	0.0663413	0.136178	-0.120937	0.0181132	-0.0311414	0.2406	-0.192345	-0.0396386	-0.0689538	0.012864	0.390616	0.0253625	0.0322195	0.420386	0.2314	0.201892	-0.0479628	0.0600835	-0.102422	-0.154504	-0.100109	-0.121878	-0.0550463	-0.107822	-0.0753064	0.0136293	-0.0574475	0.0417186
1171	-0.0232466	0.0140509	0.0887315	-0.098104	-0.0177675	0.101523	0.0115659	0.0188919	-0.0819974	-0.00480896	0.102297	0.00161184	-0.114356	0.0382382	0.049919	0.0621376	-0.0633317	-0.0041403	-0.0524854	-0.0266223	-0.00383823	-0.0138753	0.0277544	-0.0562053	0.114189	-0.0831511	-0.0825127	-0.103321	-0.0422865	-0.0222397	-0.081456	-0.128592	0.107335	-0.0973591	-0.0751055	-0.0595915	-0.0616687	-0.107249	0.276039	-0.0416042	-0.0583408	0.0805874	-0.0430434	-0.00547971	-0.0963662	-0.0497475	0.0109815	0.0120515	0.0954843
603	-0.136727	0.042666	-0.0166357	0.142062	-0.0653107	0.116035	0.0472328	0.00519688	-0.138003	0.0289572	-0.0202571	0.121899	-0.00857842	0.129206	0.0855859	-0.0432296	0.0216972	-0.0883524	-0.0168185	0.0795616	-0.0347197	-0.140398	-0.0705612	-0.0699003	0.142804	-0.0474842	-0.0397941	0.00286341	-0.0700849	0.0557374	0.0388313	-0.0493338	-0.103808	0.00882489	-0.109956	0.032489	0.0461198	-0.106841	0.0155338	-0.118765	-0.0523331	-0.0529866	0.027882	0.121859	0.0328773	-0.0775459	0.0889586	0.20172	-0.00988286
920	-0.00448965	-0.127557	0.151623	0.0846664	-0.0324448	0.0445356	0.0885608	-0.0380956	-0.089623	0.0663165	-0.0463631	0.0997618	0.0539047	0.117086	-0.0564305	-0.114729	-0.0427504	-0.032921	-0.201145	0.0785794	0.0590532	0.0067059	-0.0715434	-0.00998149	-0.0274188	-0.0978284	0.0156372	-0.0404291	0.133432	0.0900136	-0.117288	-0.000954096	0.015089	-0.12614	-0.110938	-0.0249069	-0.0519819	-0.0514097	-0.0630172	-0.0633332	0.0832149	0.0518067	-0.0224622	0.0785669	0.093703	0.0484025	-0.0319026	0.0963451	-0.173054
497	-0.073568	-0.0209454	-0.149827	-0.115511	-0.014484	-0.116505	-0.0683207	-0.0638554	-0.105439	0.083195	-0.0314236	-0.0263486	0.00833372	0.0223065	-0.0847545	-0.181861	-0.0560336	0.130089	-0.0045038	0.029116	0.0600531	-0.0716535	-0.0405773	-0.0838427	-0.0486753	-0.0662371	-0.0300279	-0.135768	0.0188768	-0.0870538	-0.0600387	-0.062318	-0.0837363	-0.00193872	-0.0934499	0.0791406	-0.0864043	0.0913822	-0.049031	-0.0670003	0.244718	0.270292	-0.0225794	0.132315	0.0759789	0.324255	0.00419201	-0.0295025	-0.150126
841	0.0149811	-0.00859409	-0.152516	0.0343885	0.0707545	-0.0339491	-0.0392858	0.165488	0.106909	0.0512971	0.0443931	-0.0492399	0.101944	-0.0105131	-0.0714498	0.0465443	-0.00135617	0.00142155	0.0366957	-0.0986292	-0.09917	-0.00126176	0.110885	0.0384645	-0.0424381	0.105755	0.106393	-0.0342933	-0.121345	-0.037833	0.0580882	0.274428	0.0423799	0.070392	0.00802516	0.0164874	0.0442215	0.0312936	-0.000467827	-0.043094	-0.0868986	-0.139505	0.068294	-0.0623218	-0.0282553	-0.142909	-0.0257669	-0.0469877	0.0234775
1010	-0.0249352	-0.104835	0.0615174	0.00866425	0.0452803	0.0390505	0.0478172	-0.036529	-0.0669012	0.0338069	0.0609791	0.101328	-0.134518	0.1189	0.0791186	0.0772337	-0.012977	-0.13713	-0.00918242	0.0307841	-0.108621	-0.0340377	0.0287471	0.142235	0.0376132	-0.0539516	-0.0321581	-0.116431	0.0433267	0.0281149	0.0605708	-0.0263131	0.0519142	0.0305644	-0.0882161	-0.0727022	-0.0395208	-0.0921533	0.0725318	0.0510607	0.0055114	-0.0524022	-0.0138439	0.031833	0.143468	-0.105168	0.00492252	-0.143229	0.0541669
149	-0.027027	0.0800513	0.10537	0.0384134	0.0918285	0.181627	0.183342	-0.0208833	-0.0230487	0.0632594	0.0352002	0.00414688	-0.0421167	0.0640288	0.137075	-0.0269996	-0.0466932	-0.100329	0.084032	-0.0452424	-0.00746922	-0.0254437	-0.0825379	0.101467	0.0673623	-0.0947195	0.0892632	0.00499009	-0.0538548	0.0367089	0.0268546	-0.0542588	0.0534565	0.0109516	-0.0796221	-0.00769452	-0.0927876	-0.0483007	0.0811258	0.0243962	-0.0546669	0.00555371	-0.0405084	-0.0512452	-0.0778233	0.0656149	0.0910853	-0.0429628	-0.0571181
676	0.119759	-0.0344381	0.146018	0.0508548	0.0125977	0.0389308	0.160525	-0.0366487	-0.0529176	0.106991	0.0577763	0.0447951	0.0478935	0.0553151	0.0366886	-0.0216099	-0.0130967	0.060198	-0.0314585	0.087078	0.0270405	0.113928	-0.00663116	0.122884	-0.0330236	-0.0188128	-0.0534329	0.0385866	-0.0414135	-0.0213667	-0.144048	-0.047588	0.0235876	-0.138796	-0.0530774	-0.0798736	-0.0787418	-0.184946	0.0724121	-0.0477829	0.089209	0.0885121	0.127071	-0.010597	-0.0724337	0.106263	-0.0586625	-0.0147883	-0.0587802
2	0.0234061	0.119957	-0.0310167	-0.0736803	-0.0530202	-0.0534835	-0.0870271	0.106781	0.104616	-0.0174897	-0.0306693	0.0158461	0.0224886	0.00175102	-0.0275189	0.0552167	-0.00678721	0.206766	0.0322659	-0.0335432	-0.0674888	0.0426691	-0.000321646	-0.0740918	-0.0831277	0.029807	-0.0721924	-0.0256209	-0.0492074	-0.0291606	-0.0108082	0.111802	-0.0476716	-0.0337629	0.121697	0.101952	-0.0246748	0.0472428	-0.0482091	-0.0626285	0.0624721	-0.0109539	-0.00451631	0.0411606	-0.201764	0.154883	-0.0735081	0.0390064	0.0815118
483	0.0189166	0.115379	0.0426454	-0.0384146	0.140521	-0.085597	-0.00664912	0.0711939	0.132494	-0.0582826	0.091469	-0.0162674	-0.0695121	-0.078365	0.0458073	0.502283	-0.0251331	-0.0576139	0.0280234	-0.0800959	-0.0996221	0.0172715	0.0306944	0.0387427	-0.00241394	0.124288	-0.00200394	0.0550928	-0.0678891	-0.0192997	0.104828	-0.0336441	0.0683007	0.068106	0.0195067	-0.113401	-0.00903094	-0.167775	0.0462723	0.0248012	-0.00453295	-0.0998169	0.016646	-0.0931504	-0.100814	-0.0961694	-0.049208	0.0215642	0.436906
1196	-0.104015	0.0867127	0.121036	-0.053649	0.109648	-0.0949097	-0.151561	0.123729	0.0118196	-0.195514	-0.111928	-0.00240938	-0.00246687	-0.149172	-0.0790798	-0.0132864	-0.00785623	0.280958	0.180106	-0.0064054	-0.193001	-0.099434	0.0863128	-0.0571435	-0.0388035	-0.0316444	0.0998934	-0.104259	-0.0401417	0.0433704	-0.0511044	0.308957	-0.116175	0.104187	0.107301	0.0915248	0.0212539	0.0368152	0.0252076	-0.098956	-0.043785	-0.0230433	0.0406388	-0.0597485	-0.135495	-0.0819755	-0.0937792	0.0350306	0.0663393
501	-0.0219728	0.0764022	-0.0878623	-0.0569078	-0.14734	-0.0554434	-0.0827481	0.0100112	-0.069723	-0.0164032	-0.0511077	-0.0217787	-0.0237744	0.0819413	-0.0929442	-0.135611	-0.00915347	0.155813	0.0505281	0.0561691	0.180833	-0.00793761	-0.0461196	-0.0631628	-0.0713906	-0.00588356	-0.015759	-0.0777556	0.0475566	-0.0330548	-0.0554847	-0.0664874	-0.0715994	-0.0431809	-0.027979	0.0349626	-0.0752049	0.0239709	-0.02349	-0.136633	0.230089	0.17901	-0.156578	0.112819	-0.0468114	0.321351	0.0369529	-0.0120663	-0.0630101
1184	-0.0377215	-0.0270442	0.0120803	-0.136547	0.00452398	0.00447924	0.0370117	-0.0542091	-0.0621531	0.0465378	0.254996	0.117037	-0.172237	-0.0265339	-0.0315841	0.085874	0.0282402	-0.0700615	-0.0179364	-0.0645437	0.050428	-0.0277485	0.0264869	0.114374	0.0377007	-0.034853	0.00144209	0.0658461	-0.0328853	-0.12486	0.0316672	0.013868	0.051934	-0.0551164	-0.00549612	0.012416	0.0952899	-0.136641	0.0972638	0.077388	0.0163873	-0.148762	0.000197239	-0.0407462	0.0864773	0.0209964	0.115469	0.0381343	0.0752598
845	-0.011024	0.208881	-0.0972302	0.0473644	0.065646	-0.154956	-0.153241	0.0162745	5.68601e-06	0.0357695	-0.0616244	-0.113833	0.093765	-0.202037	-0.100784	-0.0251003	-0.0447939	0.204793	-0.0833096	-0.135015	-0.0408285	-0.0235444	0.0886023	-0.291529	-0.121134	0.146938	0.0982142	-0.0495243	-0.0801624	-0.137684	0.0992709	0.202783	-0.0363164	0.0128509	0.310121	0.0929286	0.0854042	0.0805292	0.06187	-0.0512733	0.0277868	-0.0278055	-0.12323	0.00600631	-0.0618207	-0.0312097	0.0013124	0.0373201	0.0294016
385	-0.0281995	-0.0850506	0.0088534	-0.121569	0.0477576	0.0219703	0.0813801	-0.00457254	0.128851	-0.0327318	0.0350453	0.0432192	0.0355082	-0.00391493	0.0803105	-0.00875708	0.542412	0.00220851	-0.0535136	-0.0994487	-0.0866448	-0.0283563	-0.0376951	-0.0145979	-0.0628063	0.128978	-0.0678311	0.0597722	0.00348496	0.00942828	-0.0241388	-0.0995742	-0.00491394	0.00738834	-0.00401014	0.0272137	-0.03961	0.148797	0.0429546	0.0804595	-0.0358148	-0.045765	0.0251643	-0.163988	-0.0161187	-0.0135854	-0.0374769	-0.0673326	0.0159315
472	0.0747939	0.10504	0.116255	-6.32079e-05	0.0152727	-0.131866	-0.0666858	0.14514	0.00899176	-0.0947995	-0.0182654	-0.027278	0.081596	-0.0839303	-0.00717765	0.230695	-0.00760104	0.0304352	0.0596589	-0.104874	-0.103245	0.0700621	-0.0152389	-0.000474646	0.0500409	0.0571999	0.0155281	-0.00527967	-0.0429695	-0.015871	0.0236365	0.0341953	-0.0273303	-0.0204733	-0.0898919	-0.0884813	-0.0200415	-0.0515188	-0.0208161	0.0282299	0.0458535	-0.0117678	-0.0155196	-0.153187	-0.0702527	-0.015172	-0.0813737	0.0317087	0.101853
277	-0.0149129	-0.0726914	0.00198923	0.0760668	-0.0256556	-0.0134259	-0.0892797	0.51039	0.515276	-0.093452	0.09004	-0.0428202	0.631003	-0.00569983	-0.043875	0.0811709	-0.0795569	-0.0697275	-0.0747611	0.0417729	-0.0464714	-0.0371523	-0.080143	-0.0442237	0.097964	0.648104	-0.0705312	0.11316	0.0331605	-0.0455167	0.0856631	-0.0576345	0.0770064	-0.0501189	-0.0560722	-0.104024	0.115711	-0.0660598	-0.0081515	-0.0789845	-0.13022	-0.0343617	0.0606103	-0.0135918	0.0162437	-0.115335	0.0582216	0.123251	0.121569
1083	0.0131729	0.0857293	-0.00177933	-0.0123223	-0.0377612	0.00396062	-0.0436863	0.00594984	-0.0737844	-0.0447755	-0.0516796	0.0168766	-0.0505421	0.0958131	-0.118161	-0.0283732	-0.00575669	-0.0946512	-0.16315	0.108521	0.0466851	0.0507514	-0.098015	-0.005682	0.0589369	-0.1243	-0.0249378	0.0670817	-0.0270217	0.0141801	0.0536877	0.0161657	0.0732379	-0.131456	-0.0386856	-0.0231716	0.0766841	-0.147397	-0.0330752	-0.012236	0.0352958	0.0605936	-0.0277787	0.0602084	0.0881395	0.00782751	-0.0231157	0.111937	-0.114905
257	0.0532778	-0.0730008	-0.0335787	0.0978936	-0.0100244	0.0234854	-0.0604012	0.468751	0.559239	-0.0826455	0.0514845	0.0565754	0.632656	-0.0983067	-0.0855135	0.172534	-0.0920075	-0.140554	-0.123451	0.0635998	-0.0638717	0.0410882	-0.066349	-0.0858622	0.0281187	0.790791	-0.0919956	0.127936	0.0136582	-0.0810846	0.114542	-0.0297371	0.140162	-0.0715834	-0.0836073	-0.124507	0.171815	-0.0291484	-0.0860296	-0.0561766	-0.129548	-0.03369	0.0552114	-0.0129201	0.00888257	-0.149921	0.0236348	0.0735797	0.220965
1001	-0.0850227	-0.00987374	-0.00571014	0.0190054	-0.0573308	0.04234	-0.0123587	-0.068498	0.0210087	0.0509032	-0.0476731	-0.0152611	-0.138687	0.0516726	-0.0586261	-0.081666	0.025571	0.112969	0.0716758	0.0904872	0.0837804	-0.0871619	0.0602434	-0.00512537	-0.0578212	-0.0647655	0.119217	0.0278924	0.0677713	0.0455078	-0.0912772	-0.066615	-0.0928822	0.0197504	-0.0214613	0.10688	-0.124694	0.122687	-0.00174746	-0.0725805	0.0457608	0.0425594	0.0106007	0.0612064	-0.163517	-0.0172584	-0.104615	-0.082711	-0.00600901
1286	-0.0702349	-0.145457	-0.041212	0.0103531	-0.0632874	-0.0918857	-0.152279	0.0101847	0.000967502	-0.0423696	-0.159386	-0.170642	0.06652	-0.191542	0.00595321	-0.270948	0.088793	0.198704	0.129203	-0.0846915	0.0897762	-0.0874052	-0.0823914	-0.249614	-0.218896	0.0844342	-0.0220602	-0.0640232	0.0124716	-0.030947	-0.0505676	0.0599962	-0.149539	0.0900241	0.0545068	0.281572	-0.0505781	0.744351	-0.155771	0.116215	0.0308292	0.0436733	0.00194838	-0.0906943	-0.190504	0.0896311	-0.161272	0.00220855	-0.133183
768	-0.0704676	-0.0159143	0.096248	0.0234207	-0.158284	-0.00461449	-0.060126	-0.138845	-0.0634416	-0.0293762	-0.0507887	-0.0944764	-0.145951	0.00362148	0.0811679	-0.0349546	0.0340403	0.202411	0.00921892	-0.10679	0.043006	-0.0539563	0.0465536	-0.0275207	-0.043954	-0.0786987	-0.0641199	-0.0291639	-0.0680347	0.0348158	-0.0441453	-0.113685	-0.10257	0.0197577	0.0172086	0.0041093	-0.00540887	0.0797318	-0.035182	0.0587514	0.10927	0.0779881	0.0667781	-0.017005	-0.022525	0.00831196	-0.118955	0.112785	-0.0360394
74	-0.115014	-0.168542	0.0559911	-0.0258817	-0.0239102	-0.0499483	0.0646951	-0.0230693	-0.0433069	-0.0274377	-0.0405301	0.046423	-0.0583827	-0.138713	0.172248	-0.219776	0.0753208	0.0980379	0.181399	-0.0972473	-0.0857757	-0.0933183	0.0565725	0.0429235	-0.115948	0.00444437	0.0410829	0.0292841	-0.025208	-0.0140297	-0.0929908	0.0765956	-0.0460972	0.205612	0.0292024	-0.0015403	-0.148923	0.0222695	-0.0670446	-0.0233777	0.00951066	0.0835625	0.0551661	-0.0184823	-0.0726603	-0.0678547	-0.0957654	0.0405809	-0.0456577
787	0.132366	0.0216655	0.153573	0.00823439	0.123705	-0.0221087	-0.0141548	0.0202676	0.0392573	0.12012	-0.0236648	-0.0916553	0.0343162	0.022076	0.246178	0.112875	-0.100185	-0.00573527	-0.113058	-0.00409151	-0.0808441	0.118106	-0.0535672	0.0679051	0.0164346	-0.0253618	0.0966724	-0.00403378	-0.0293716	-0.000115345	-0.00291798	0.0117218	0.100846	-0.117545	0.0245877	0.00187247	0.0251192	-0.0383273	0.0139369	-0.0120217	-0.042228	-0.0404801	0.0258786	-0.056843	-0.0592379	-0.140857	-0.0444629	0.0616555	0.0122396
960	-0.0207966	0.0915894	-0.136895	0.0100249	-0.0246903	-0.131155	-0.0808906	0.0429662	-0.219111	0.0298243	-0.0970245	-0.0342717	0.00789982	-0.0239901	-0.0701786	-0.100517	-0.113319	-0.00529446	-0.0743704	-0.026841	-0.0440421	-0.0423594	0.182673	-0.115582	-0.148597	-0.0760711	0.258482	-0.00587516	-0.0493098	-0.142497	0.050653	0.429247	0.000528025	0.148579	0.474281	0.192462	-0.0386923	-0.00273288	-0.0639102	-0.0982365	-0.0842806	-0.10373	-0.0815927	0.0319454	-0.0808154	-0.121296	0.0315116	-0.00264133	-0.101428
263	0.0484496	-0.00617218	-0.0564691	0.022707	0.0408636	-0.0366258	-0.100329	0.598064	0.800398	-0.178987	0.0609184	0.0307507	0.584695	-0.207046	-0.0177129	0.204104	-0.0906064	0.0320503	0.0238712	-0.0821039	-0.163359	0.0575738	-0.0065721	0.0152439	-0.0118094	0.735779	-0.0815807	-0.0530265	-0.0343027	-0.0424628	0.116924	0.0063224	-0.0257153	0.102974	-0.0248115	-0.0234009	0.145367	-0.00659225	-0.068563	-0.0547755	-0.149295	-0.00310096	0.0989227	0.00849434	-0.0777203	-0.0629188	-0.0495987	0.0186526	0.300916
373	-0.0365059	0.322694	-0.0891934	-0.0221676	0.00304074	-0.0270398	-0.0464799	0.0454665	-0.0131126	0.0288173	-0.0262664	-0.0705375	-0.0807297	0.024603	0.0200799	0.0746087	-0.0508605	-0.0269277	0.0295016	-0.00709946	0.0438915	-0.0507661	0.0190704	-0.032195	-0.0496322	0.00688877	0.0639408	-0.13316	0.0548051	-0.129648	0.142566	0.146073	0.0210823	-0.0214226	0.12071	0.0727586	0.227423	-0.13809	-0.0922824	-0.0925984	0.0458025	-0.0479755	-0.0869859	0.0926734	-0.0326287	-0.0302246	0.0305043	0.0242018	0.115007
417	-0.143372	-0.0326377	-0.0180922	-0.00803045	-0.0312053	0.0370097	0.0105178	-0.102282	-0.0415328	-0.0415308	0.0900691	0.0113369	-0.0660421	-0.0458153	0.0354058	-0.00286998	-0.0787303	-0.0288763	-0.0575616	0.0189117	0.0764039	-0.127694	0.0550009	0.101821	0.0415795	-0.0983027	-0.00987274	0.0426727	0.0559397	-0.0122676	0.0721393	-0.0488708	0.11651	0.049735	-0.0752119	-0.0639698	0.0300094	-0.11913	-0.0560484	0.0769796	0.00601843	0.0583842	-0.089485	-0.0380649	0.13021	-0.0535754	0.0102367	-0.0671072	-0.12411
790	0.0618542	0.0433896	-0.0864292	-0.0413734	-0.0520191	0.0611597	-0.0781594	-0.0645966	-0.0808655	-0.0941669	-0.0164505	-0.0175965	-0.0281951	0.0166085	-0.0617764	-0.0557946	-0.0402298	0.00322846	-0.0585916	0.00353128	0.0360793	0.0515368	-0.112148	-0.0302456	0.0157824	-0.138433	-0.0664625	0.0185052	0.0849613	0.0556461	-0.081139	-0.0486102	-0.0740625	0.022837	0.0114618	-0.0310676	-0.0949804	0.0895141	-0.0181863	-0.0404723	0.00187698	0.0746677	-0.0269932	0.0740358	-0.0944194	0.0289532	0.00587657	0.0688764	-0.185452
146	-0.020247	0.150702	-0.0435834	-0.0541264	0.0189085	-0.164774	-0.113697	-0.106371	-0.241518	0.123071	-0.0411543	-0.0742895	-0.14876	-0.0360567	-0.0753442	0.00033969	-0.12513	0.145613	0.0692032	-0.109575	-0.146288	-0.0182583	0.156352	-0.117081	-0.117851	-0.201363	0.243533	-0.108705	-0.00536048	-0.00646886	-0.052583	0.510291	-0.0672901	0.0241874	0.555165	0.181834	0.0679307	-0.0913364	0.00873995	-0.124557	-0.0360807	-0.137349	-0.0685816	0.079807	-0.137009	-0.0762868	-0.0508164	-0.0574266	-0.0499328
383	-0.0545837	-0.01473	0.0156578	-0.0654022	0.122568	0.0656906	0.0442678	0.0214043	0.0353249	0.0279748	0.0241572	0.043348	0.0922495	0.113497	0.038328	0.0172707	0.239318	-0.103438	-0.0550421	-0.0805236	-0.0136303	-0.0516905	-0.0664745	0.0257991	-0.00824643	0.0643607	-0.0407765	-0.0192741	0.0186222	-0.0247964	-0.076961	-0.134937	-0.00297984	-0.106967	-0.110938	0.0808686	-0.0257578	0.0120555	0.0357065	0.0565457	0.00546954	0.0125828	0.0319686	-0.048364	0.00203068	0.023282	-0.0460062	-0.0333833	-0.0390721
672	0.252658	-0.074909	0.183116	0.172573	0.0991825	0.0407701	0.218778	-0.133533	-0.0158197	0.00495508	0.0768021	-0.0168309	0.0567845	0.0216489	0.0878899	-0.0973393	-0.0253608	-0.0155314	-0.190807	0.00429685	0.0319629	0.24975	-0.0471021	0.0734378	0.0322811	-0.0310769	-0.0163351	0.251977	-0.117143	0.0721447	-0.0646403	-0.244478	0.180564	-0.115802	-0.121755	-0.197913	0.0484237	-0.083382	0.130665	-0.0318401	0.106517	0.0974032	-0.0473828	-0.102553	0.0983995	0.0728439	-0.00746129	0.0150108	-0.120406
208	0.0635801	-0.121487	0.129487	-0.000935324	0.00324285	0.114071	0.0593728	0.0314402	0.156205	-0.096854	-0.033241	0.0353152	0.0247166	-0.0845554	0.154139	0.0323756	0.273595	0.0436665	0.0587867	-0.0704877	-0.0731982	0.0762417	-0.016111	0.0832737	-0.0425034	0.0845346	0.0428628	-0.0555137	-0.00858308	-0.00969147	0.0157127	-0.172457	0.00705606	0.0985335	-0.126023	-0.004733	-0.110981	0.138005	-0.120412	0.302374	0.0818979	0.128394	0.0118151	-0.119862	0.00245991	-0.00899238	-0.0892975	-0.0190932	0.129188
269	0.138136	-0.071415	-0.0471599	0.0772869	0.148822	-0.0151155	0.032883	0.779631	0.632458	-0.0528313	-0.0244768	0.0189556	0.658415	-0.120217	0.0359776	0.0935847	-0.0148151	-0.00895906	0.0333044	-0.0515888	-0.0160795	0.12234	-0.0627485	-0.0257655	0.0427705	0.688725	-0.0732281	-0.0164671	-0.113705	-0.0975755	0.0446293	-0.0576393	0.00978055	0.0699729	-0.0830026	0.0100801	0.0801245	0.0167649	-0.0975399	0.0199522	-0.106966	0.0878011	0.0790685	-0.0475739	-0.068164	-0.0284304	-0.0382185	0.0390359	0.0906656
129	0.0167445	-0.0283934	0.0540105	-0.104618	0.0459854	-0.0582053	-0.035671	-0.12194	-0.0183303	-0.138789	-0.0170449	-0.0286217	-0.0934055	-0.0927894	0.0546082	-0.0222811	0.0823916	0.176842	-0.085619	-0.0969376	-0.194032	0.00491728	0.15681	-0.0175536	0.0230546	-0.0970528	-0.0451293	-0.0322659	-0.0308814	-0.0290897	-0.0600992	-0.115234	-0.0402132	-0.0333562	0.00266504	-0.0270313	-0.0790772	0.0525773	0.104435	0.184252	0.0214311	0.191052	0.0183952	-0.0441622	-0.103058	0.00686793	-0.0519463	-0.0370937	0.0886344
505	-0.0900354	-0.011279	0.0140397	0.0559965	-0.0587361	0.033883	0.0497014	-0.0879207	-0.0971378	-0.037081	0.0073353	0.0750058	-0.0879989	0.113486	-0.0247728	-0.0266577	0.0382691	-0.185384	-0.0929199	0.00446143	0.132705	-0.0815155	0.0165279	0.133154	0.095911	-0.0802742	0.0151741	0.0687973	-0.0112027	0.0864128	-0.0292172	-0.0957221	0.110212	-0.101534	-0.016591	-0.0998009	0.0485883	-0.0356328	0.0462092	0.0247381	-0.0135763	-0.00115611	0.0828503	0.0629389	0.0675366	0.0448016	0.0632203	0.106848	-0.0708796
735	0.0402037	-0.0182943	0.0211278	0.109309	0.0710517	0.0127643	0.00742758	-0.00640157	-0.0720324	0.0568826	-0.0569793	-0.0589402	-0.0558418	0.231795	-0.109357	-0.0125179	-0.0815735	-0.114054	-0.020364	0.13848	0.097799	0.0242965	-0.180883	-0.0347011	-0.0309833	-0.0731861	-0.12191	-0.0439936	0.122816	0.121708	-0.113801	-0.123116	0.0326796	-0.0944457	-0.0792438	-0.000264533	-0.0359957	-0.0962832	0.0109871	-0.00343233	0.0215788	0.0270871	-0.0612852	0.15151	-0.0494853	0.0236829	0.0279982	0.169534	-0.0849467
548	-0.13026	0.0197063	0.0309216	0.013327	-0.0898057	0.0437133	-0.0180371	-0.0953316	-0.160962	0.0302357	-0.0330821	-0.0703014	-0.0945971	0.0652958	-0.0713562	-0.0309308	-0.0224177	-0.0478468	0.00253202	0.169429	0.112475	-0.128099	-0.164038	0.0481741	0.0281725	-0.070444	0.000711495	-0.0341997	0.0973514	0.110346	0.0158716	-0.128707	0.0424735	0.0070203	-0.06945	0.0236327	0.0302118	-0.0663354	-0.0567878	-0.0430004	-0.0165803	0.0157259	-0.037388	0.246985	0.036467	0.146304	0.0448438	0.100945	-0.180928
428	0.177464	0.0808671	-0.0207448	-0.0594946	0.17598	-0.127832	-0.0767552	0.0645531	0.168163	0.00677601	0.0210271	-0.0373474	0.0652876	-0.10489	0.0109597	0.0795919	-0.123446	-0.0289962	0.0646941	-0.164305	-0.0590707	0.17282	-0.0112049	-0.0810611	-0.0305456	0.103544	-0.0156964	-0.0224008	-0.0107287	-0.195181	-0.0146397	0.0536138	-0.143175	0.0117675	0.0551762	0.0706902	0.117975	0.0240335	-0.0167821	0.109833	-0.0148036	-0.0218372	-0.00443397	-0.0878106	0.0339154	-0.011138	0.00728073	-0.069218	0.112939
1	0.109518	-0.00411477	-0.0920803	-0.0744164	-0.107985	-0.0651852	-0.182435	0.0717003	-0.000982187	0.0233043	-0.101839	-0.0302002	-0.012592	-0.0840595	-0.0105569	0.0792305	0.0238213	0.266814	0.0195629	-0.171719	-0.00781431	0.10945	0.0594076	-0.0205215	-0.00270028	0.0115105	-0.0583682	-0.0232192	0.0453235	-0.110922	-0.141932	-0.0168077	-0.0523216	-0.0943696	0.0129614	0.013915	-0.118479	0.162247	-0.00304019	0.0389541	0.120226	0.182301	-0.0188988	-0.00142879	-0.0162673	0.0942761	-0.057003	-0.077409	-0.00730174
666	-0.0158778	0.0899544	-0.0884135	-0.0433556	0.045193	-0.0615185	-0.0606163	0.0674015	0.312046	0.0609599	0.0767996	0.0849735	0.159019	-0.123603	-0.0637607	0.315147	-0.128056	0.0087043	-0.109157	-0.0979918	-0.0812733	-0.029644	-0.163494	-0.120523	0.119982	0.205116	-0.097875	-0.119089	-0.00788034	-0.0869639	0.0794744	0.0812939	-0.00715743	-0.162083	-0.0693126	0.150294	0.206235	-0.0722485	-0.0280372	-0.0636117	0.0947089	0.0374248	-0.0654574	0.0281136	-0.131067	0.110777	0.00972268	0.0307265	0.249769
16	-0.00816618	-0.00121625	-0.0464146	-0.0428541	-0.0191812	0.00163559	-0.0812699	-0.109202	-0.0972645	-0.0329972	-0.110418	-0.126483	-0.122978	0.0443732	0.00644507	-0.0730085	-0.0785988	0.0087994	0.0178692	-0.0348377	0.049242	-0.015039	-0.121495	-0.057369	-0.042112	-0.183039	-0.0202111	-0.104484	0.048222	0.0259585	-0.103775	-0.0355213	-0.0137076	-0.0632642	0.0083513	-0.018445	-0.04552	0.0970875	-0.0777104	0.0206975	-0.0657097	0.072372	-0.00189691	0.0497702	-0.0479209	-0.0368078	0.0168695	-0.0319903	-0.124282
293	0.118222	0.0665036	-0.040234	0.0904497	0.016099	-0.097665	-0.0479313	-0.10614	-0.149608	0.0978284	0.0216784	0.0983482	-0.0472149	-0.0457947	0.0246183	-0.0587839	0.00284731	0.103974	-0.106947	0.027468	0.105658	0.132161	0.0371917	0.0310893	0.0327562	-0.183238	-0.0380094	-0.0148903	-0.0251731	0.00677754	-0.0665157	-0.0686627	0.0348305	0.0176483	-0.0232769	-0.0533195	-0.0638194	-0.0734361	-0.0746006	-0.0120191	0.41139	0.268613	0.00509851	0.109	0.0582987	0.284589	-0.0061168	0.0651977	-0.0655736
7	-0.0609463	-0.0264172	0.0380463	0.0401458	0.0196807	-0.0556092	0.11657	-0.170138	-0.0474286	-0.0301501	-0.0454826	-0.0491646	-0.122617	0.0256257	-0.0156659	-0.101602	0.0471631	0.0586789	-0.00277516	0.0735899	-0.0651646	-0.0572714	-0.0406872	0.0444599	0.034634	-0.15145	-0.121035	0.0390995	-0.00496254	0.00599177	-0.060308	-0.164767	-0.0392624	-0.0227564	-0.0879524	-0.0938095	-0.0402674	-0.00379932	-0.0886453	0.0183313	0.0361916	0.0289954	0.0383603	0.0365193	0.00187776	0.0165878	0.0462358	0.0430177	-0.0440892
313	0.0588289	-0.138105	-0.00102085	-0.0549354	-0.0498208	-0.0316008	0.0487443	-0.105058	0.00454289	0.0335517	0.194827	0.0811004	-0.118426	0.0287224	0.242235	-0.0688636	-0.0543601	-0.102006	-0.0152468	0.0609794	-0.0241818	0.0797167	-0.048956	0.0514901	0.0808505	-0.143635	0.0191924	0.0477465	-0.067512	0.0360937	0.0837144	-0.123048	0.110316	-0.0601807	-0.0449788	-0.0143	-0.0114484	-0.00760698	0.0230355	0.0660912	0.0761524	0.124817	0.0798168	0.0530135	0.0550498	0.0720513	0.0058496	-0.0918043	-0.064785
1141	0.0622808	-0.168457	-0.0224461	-0.0549569	-0.00871848	-0.0942749	-0.0369591	-0.0852339	-0.0521408	-0.0371626	-0.107126	-0.0465068	-0.0218234	-0.0644406	-0.0048449	-0.119557	0.0577906	0.201602	0.116998	-0.0179209	0.0429068	0.0574786	0.00824896	-0.205206	-0.173687	-0.0956048	-0.12358	-0.00375976	-0.132309	-0.0844618	-0.0943161	-0.0476241	-0.138638	0.0519701	-0.0103968	0.216262	-0.207313	0.774456	-0.0819487	0.00235577	-0.000579571	0.0892889	-0.0982138	-0.059995	-0.0648523	0.0286582	-0.121758	-0.093455	-0.0650551
100	0.0536296	-0.146511	0.0692039	-0.11058	-0.0458821	-0.0973801	0.0101105	-0.116546	-0.0944733	-0.084386	0.0708992	-0.129857	-0.101708	-0.107973	0.108846	-0.027907	0.0691953	0.0970968	0.0427012	-0.169112	-0.110092	0.0692897	0.0857955	0.0340114	-0.0886827	-0.0462651	-0.0839682	-0.0906726	-0.139383	-0.0206122	-0.122139	-0.0217096	-0.0602783	-0.0463696	0.191404	-0.184009	-0.162608	0.100764	0.0528972	0.16144	-0.00738294	-0.00240549	0.0965352	-0.138896	-0.095902	-0.0472343	-0.0116291	-0.0706944	-0.0258501
558	0.0480127	-0.0264127	-0.0786628	-0.0578611	-0.0145104	-0.0799745	-0.0853113	-0.0818992	0.0146592	-0.0326636	0.0516983	-0.0176966	-0.0674677	0.126312	-0.0116997	-0.0699981	-0.0262265	-0.0806385	-0.0083285	0.0175346	-0.00410655	0.0584884	-0.160795	-0.0396817	-0.0743601	-0.0813045	0.0141439	0.0536637	0.171111	0.134744	-0.00909231	-0.0345682	-0.0459558	-0.0673056	0.0669992	-0.0444175	-0.105975	-0.134386	0.0310755	0.0307595	-0.0615604	-0.00923807	-0.0662658	-0.00754695	0.0761317	0.0226162	0.0833452	0.0632601	-0.0648582
350	-0.0801918	-0.0667702	0.0290655	0.0415468	0.0172888	0.196995	0.142296	0.111772	0.0346293	-0.0170137	-0.0168661	0.132342	0.0274798	0.0406781	0.0511271	0.056294	0.0462433	-0.0426512	0.117964	0.0617975	-0.03392	-0.0646205	0.0386054	0.0385711	0.0404198	0.0238325	0.0200105	0.0908749	-0.0525905	0.0424337	-0.0282947	-0.0869718	0.0476691	0.0801417	-0.0950525	-0.0724868	-0.0931279	-0.032933	-0.0400801	0.0768916	-0.0223744	0.00681805	-0.0277319	0.00537137	-0.0161614	-0.116465	0.0121896	-0.0666535	0.0261754
713	-0.0222017	0.0107254	-0.0979383	-0.0591193	-0.0439084	-0.0569398	-0.0199663	-0.125468	-0.148788	-0.00108272	-0.042063	-0.0369721	-0.0546224	0.121634	-0.00982009	-0.0328601	0.00385993	0.0136894	0.0640681	-0.0369995	-0.00716369	-0.0454076	-0.0319847	-0.0787627	-0.0583772	-0.14289	-0.0153211	0.0625949	0.257611	0.164831	0.0985628	0.00334605	-0.1428	0.0403496	-0.029069	-0.062917	0.0212308	0.136235	0.0470585	-0.0026194	-0.0764413	-0.0567204	-0.0463689	-0.0359506	0.0897881	-0.0107627	0.0499663	0.0569523	-0.119392
444	0.0194707	0.0728283	0.0847738	-0.161208	0.118583	-0.14725	-0.0409085	0.0708387	-0.0784113	-0.0511618	0.00367577	0.00803998	-0.0347447	-0.126313	0.0634695	0.0824927	0.0445487	0.133412	0.182221	-0.231675	-0.145289	-0.00743519	0.0866792	-0.0450639	-0.0498718	-0.0481985	0.0567122	-0.069339	-0.101336	-0.137773	-0.0856574	0.170119	-0.100188	0.116386	0.225143	0.0840228	-0.0513346	0.10976	-0.0611804	0.105929	-0.0496762	-0.0899606	-0.0110741	-0.0681743	-0.14072	-0.0954172	-0.0601591	-0.00969155	0.107795
19	-0.0571614	-0.147451	0.1324	0.016082	-0.0378138	0.00107502	-0.0116492	-0.0889437	-0.0739227	-0.099094	-0.0210418	-0.137178	-0.137571	-0.0852333	0.0377242	-0.141339	0.061539	0.0330268	0.105562	0.0770932	0.0325071	-0.0652973	0.0499324	-0.00408017	-0.0748481	-0.0750765	-0.0211075	0.000730774	-0.0345476	0.00699004	-0.136847	-0.0585181	-0.0182369	0.087344	-0.0560104	-0.0650704	-0.101016	0.170677	0.0311375	0.0691631	-0.0762765	0.0393001	-0.0659228	-0.0971903	-0.102237	-0.0760457	0.037464	0.0765548	-0.0476098
800	-0.0329823	-0.00927043	-0.0119115	0.0692177	0.156234	0.20538	0.136577	-0.0396879	-0.0277499	0.00919625	0.157183	0.147532	-0.0254157	0.101399	0.0548045	0.0174141	0.0120709	-0.189404	0.0921859	0.0699354	0.0610588	-0.0374437	0.0114848	0.120091	0.0906209	-0.0991737	0.162131	0.155179	-0.0089471	-0.00300377	0.000751221	-0.122425	0.203893	-0.0433586	-0.0634153	-0.11112	-0.0760867	-0.173882	0.00566051	-0.114287	0.0251636	0.0786683	0.0326062	0.0628712	-0.0700699	0.0256551	0.0581772	-0.0321692	-0.0691181
38	0.0879717	-0.0891197	0.161854	0.02438	-0.0560623	0.0446316	0.10276	0.152396	-0.0511855	-0.117485	0.0577733	0.103826	0.124924	0.0426967	0.152134	-0.0128261	-0.0497062	-0.00770129	-0.0630981	-0.00594517	-0.0483615	0.098474	-0.103623	0.0490923	0.166156	0.060488	-0.0336288	-0.0614883	-0.131354	0.00152042	-0.0153856	-0.0431684	0.0464748	-0.0524438	-0.0826352	-0.204187	-0.120924	-0.096707	0.0256679	0.0354866	0.067506	0.0549857	0.196237	0.0394356	0.0348269	-0.039205	0.00345181	-0.0344584	-0.109493
467	-0.0824971	-0.00380811	-0.0324853	-0.0208658	-0.0757648	-0.113179	-0.0701613	0.0729603	0.100009	-0.0747708	0.0111796	-0.0847494	-0.102598	-0.0779364	0.174102	-0.0115306	0.102154	0.248383	0.148863	-0.0340045	-0.0135119	-0.0871405	0.0598617	-0.0403626	-0.0624339	-0.0200162	-0.0725678	-0.0482447	-0.0849272	-0.0108845	-0.0485427	-0.0111875	-0.111598	0.102982	-0.0153957	0.25398	-0.0160623	0.297994	-0.0581398	-0.0316593	0.00556901	0.0651462	0.0543426	-0.164024	-0.0917806	0.00532833	-0.0749768	-0.0181155	0.0729914
31	0.0345175	0.199868	0.000592042	0.116167	0.0422794	-0.205219	-0.0491795	0.0997463	0.245667	-0.00820549	-0.0220019	0.0256462	0.0787834	-0.175623	-0.165398	0.248521	-0.109814	-0.0151174	-0.106267	-0.00923322	-0.0789341	0.0306607	-0.102942	-0.0315175	-0.13704	0.181295	-0.00911641	-0.0869913	-0.0175986	-0.0402685	0.217348	0.0149149	0.0181358	-0.0383132	-0.0372147	0.0768638	0.217672	-0.0197497	-0.0170945	0.0110434	0.0272547	0.0418099	-0.145693	-0.0301522	-0.0702594	-0.0190678	-0.0707597	0.0139652	0.317126
297	0.10653	0.0590487	-0.0355116	0.0526693	-0.147652	0.0689522	0.0706671	-0.0841961	-0.128672	0.0011289	9.4232e-05	-0.0309591	-0.0270479	0.0357275	0.0455549	-0.0409504	0.0169246	0.0197024	0.0620282	0.0324789	-0.0214201	0.0945878	-0.0400751	0.158033	0.0604631	-0.122774	0.011847	-0.114736	0.0450216	0.0862234	-0.0223548	-0.0951354	-0.0380632	0.0181558	-0.0794696	-0.007542	-0.0644283	-0.0773563	-0.0244972	0.017497	0.164892	0.189051	-0.103821	0.0243532	0.0560645	0.291422	0.0489276	0.0556666	-0.0146554
678	0.174504	-0.067436	0.0427502	0.137983	-0.0556588	0.0343867	0.155981	-0.0343881	0.0480669	-0.0145965	0.182752	0.131676	0.106815	0.120803	-0.0456713	0.0509207	-0.102508	-0.0712768	-0.029445	-0.115161	-0.14879	0.172356	0.0590947	0.212576	0.124127	0.0401084	0.0757583	-0.00876184	-0.0389059	-0.14579	-0.0362593	0.0803221	0.152779	-0.00985206	0.0476601	-0.155182	0.0295414	-0.175634	0.0532705	0.00383961	0.11028	-0.0147558	0.122526	-0.0164495	-0.0139979	0.05211	0.0493736	0.0295441	-0.0144564
400	-0.0752972	-0.107659	0.12921	-0.0505734	0.0381002	0.0644333	-0.0396273	-0.145129	-0.0133117	0.0298005	0.0440516	0.0279873	-0.0249215	0.0648607	0.0269326	-0.0172625	0.181647	0.0363386	-0.0341628	-0.0143502	-0.0479798	-0.0721203	-0.044594	0.0451747	0.0418409	0.0560516	-0.0490855	0.0711408	0.0475544	0.0817045	-0.0268737	-0.0855508	0.0208833	-0.0780353	-0.161557	-0.0261643	-0.0477921	0.080314	0.0203458	0.0693918	0.0605533	0.0505493	0.0256423	0.0491026	0.0515456	0.00483484	0.00209847	-0.0177396	0.0301877
517	-0.0665982	0.0995429	-0.100793	0.0155948	-0.0168959	0.0389294	-0.0087176	-0.156529	-0.137539	0.0364721	-0.00569047	0.0730004	-0.0574772	0.0903251	-0.0761401	-0.0357147	-0.132977	-0.144303	-0.00930361	0.00950777	0.11166	-0.0482623	-0.0771497	0.11583	-0.0682835	-0.0822796	-0.0816412	0.0315334	0.0714124	0.0562006	-0.0382742	-0.0841291	0.051793	-0.0330222	-0.0742339	-0.0375648	-0.0293813	-0.127533	-0.00515813	-0.0195775	-0.0383947	-0.03842	0.0283452	0.101167	0.00347626	0.0427963	0.0682667	0.0546654	-0.13635
485	0.0767674	0.201772	0.0507985	-0.0725718	0.09085	0.0565384	-0.0475222	0.0444242	0.126879	-0.0627148	0.0643635	0.0130407	0.0235972	0.0512735	-0.0232726	0.856306	-0.094213	-0.183107	-0.132729	-0.0504519	-0.048823	0.082174	-0.0383855	0.00458556	-0.015416	0.125725	-0.127497	0.0632459	-0.0238059	-0.0883796	0.0569036	-0.0395944	-0.0434252	-0.100034	-0.0566249	-0.132783	-0.0361364	-0.145182	0.0688646	0.0262384	-0.0345967	-0.0772246	-0.0598214	0.0140623	-0.0933994	-0.0594737	0.00830698	-0.0117781	0.297309
144	0.00660747	0.172055	-0.0282809	-0.106203	0.147288	-0.093058	-0.147757	-0.0949827	-0.139458	0.0971877	-0.0640777	-0.0730903	-0.0452926	-0.126283	-0.0953002	0.0579525	-0.152137	0.146036	0.0350017	-0.12248	-0.117713	-0.0110087	0.136397	-0.141873	0.0253837	-0.0379743	0.226715	-0.00173003	-0.109937	-0.181562	0.0906515	0.292111	0.0114778	0.0959036	0.343036	0.11174	0.0892837	0.0429269	-0.0384216	-0.0880995	0.0225619	-0.0364249	-0.0652458	-0.0135787	-0.128511	-0.0116223	-0.000255297	-0.0561668	0.048989
803	0.0377068	-0.121065	-0.032281	-0.0780825	-0.0472328	0.0298726	0.0174841	0.0318618	-0.0126139	0.0939637	-0.018716	0.0427885	-0.101386	0.190636	-0.035835	0.0257455	-0.000999874	-0.160411	-0.0878762	0.183795	0.0633755	0.0484565	-0.114413	0.0856185	0.00728009	-0.119543	-0.0342844	-0.0621439	0.111717	0.089454	0.00908259	-0.0579274	-0.048936	-0.0984926	-0.118549	-0.00431141	-0.0611977	-0.0721232	0.0210436	-0.0920997	-0.0869215	-0.0333734	-0.0230219	0.190834	0.0505861	-0.0085708	0.0944684	0.0233916	-0.131304
39	-0.15787	-0.0188934	0.00642532	-0.0323244	-0.0353229	0.0262687	0.091449	-0.0634143	-0.0514763	-0.0157124	-0.0284859	0.0250812	-0.0207759	-0.00126374	0.00287133	0.00803821	0.0518099	-0.051188	-0.029016	0.0180022	-0.0380666	-0.17375	-0.0404484	0.101247	0.0882967	-0.0173715	-0.0167331	0.0188727	-0.0752307	0.114057	0.0125304	-0.117945	0.0250289	-0.0597862	-0.136257	-0.0431738	0.0355268	-0.0555732	-0.0248705	0.0523823	0.0144905	0.07585	0.283649	0.0754648	0.112352	0.107704	-0.0149111	0.0422518	-0.0714423
106	0.0837407	-0.096345	0.20399	0.00305123	-0.0449532	0.111006	0.0915661	0.00721993	0.0614681	-0.0778783	0.0774068	0.0886637	-0.0555109	0.0463618	0.136971	0.106879	0.0589787	-0.12864	0.0839284	0.00401592	0.0396193	0.115487	0.100703	0.359712	0.060207	-0.0243061	-0.00956427	0.00488647	0.0377137	-0.02686	-0.0719729	-0.0979538	0.025146	0.0672616	-0.185501	-0.141781	-0.0489766	-0.125973	0.0246086	0.0242926	-0.0150516	0.104174	0.00874991	-0.0665136	0.0318326	0.00204588	0.0416197	0.0342553	0.0556055
701	0.025561	0.0694789	0.0620427	0.0842547	-0.0162159	0.0985552	0.0572295	-0.0271167	-0.0292822	0.0401361	0.065473	0.0441883	-0.0906604	0.0102975	-0.1704	0.0662214	-0.104124	-0.0610183	0.0477565	0.0633337	0.0439587	0.0337705	0.0119348	0.05814	0.105421	0.0823913	0.0305808	0.106514	-0.0478202	0.0971749	0.0142999	-0.209129	0.0703604	-0.0829895	-0.0395807	-0.0381702	0.0680067	-0.156345	-0.132694	-0.106786	-0.0410698	-0.182042	0.00967175	0.0571904	0.0808724	0.00620183	-0.00990742	4.95458e-05	0.136078
421	-0.083808	-0.0724856	0.051557	0.132686	0.0381405	0.0824207	0.077084	0.00684118	0.0289139	0.0613386	0.264803	0.0922537	-0.0206311	0.14779	0.133509	0.0179113	-0.0542273	-0.132101	0.107672	0.0812059	0.0648266	-0.0682363	0.0752003	0.102908	0.0629113	0.0207084	0.0958326	-0.0166474	-0.079461	-0.00300064	-0.0340101	-0.0605117	0.0490054	0.0840693	-0.0942079	-0.102932	-0.112947	-0.215057	0.0564053	0.00275872	0.037326	0.149188	-0.0339391	0.0560696	0.00915072	-0.00141589	-0.0363278	0.00875277	-0.0646522
216	-0.0923193	-0.00350023	0.0147668	-0.0733449	-0.148396	0.013455	0.0645319	-0.0409694	-0.0783934	-0.182185	-0.0774437	-0.0653012	-0.0617964	-0.0286749	0.053523	-0.14581	0.0601514	0.119343	0.0790506	0.0333953	-0.0870244	-0.101943	-0.00390014	0.0224033	-0.0584994	-0.128909	-0.0224951	-0.0503546	-0.0527859	-0.0538942	0.0279236	0.0243789	-0.0583018	0.026124	-0.0150878	0.0568398	-0.0266488	0.0383899	0.0398846	0.0254652	0.0642005	0.0841915	0.0874913	0.00411459	-0.0857105	0.0807873	-0.126449	-0.0204179	-0.0278423
477	0.0280345	0.0148717	0.0613455	-0.00561104	0.0521601	0.0952923	-0.00171661	-0.0367009	0.00344392	-0.0721405	-0.00970985	0.0729497	-0.0363727	-0.030964	-0.0550357	0.429647	-0.133028	0.010784	-0.108078	-0.0822151	-0.059431	0.0292558	-0.00668332	0.156167	0.0585964	-0.00476153	-0.0675885	0.0032759	-0.055569	0.00678793	-0.0453766	-0.0418696	0.00943205	-0.10359	-0.102491	-0.192753	-0.115657	-0.176946	0.0300497	0.022682	-0.0722292	-0.116039	-0.0281192	-0.0670628	-0.0470997	-0.112392	-0.0234562	-0.0148404	0.173874
433	0.160209	0.0174523	0.0216159	0.0110729	0.126543	-0.0995749	0.0502259	-0.0482237	-0.00102722	-0.0566389	0.00697411	-0.00909016	0.0371313	-0.0199723	-0.00309323	0.150159	-0.10224	-0.0783077	-0.0853438	-0.128996	-0.0215919	0.13056	0.0875694	-0.0835749	-0.0939605	0.0189741	0.0407677	0.0129082	0.0668905	-0.237441	0.098238	0.103026	-0.0302976	-0.00228547	0.0834335	-0.0138799	-0.0159571	0.0432366	-0.00967998	0.0887279	-0.0782185	-0.0570453	-0.0678489	0.0109637	0.161144	-0.0886563	-0.0279273	-0.111231	-0.0139415
322	-0.0932122	-0.13758	0.0499277	-0.0311323	0.0576664	-0.0360045	-0.0977549	-0.0199119	0.0343363	0.0010621	-0.0422828	0.0756353	-0.0896944	-0.0564852	0.0604771	0.0374372	-0.0245667	-0.000633876	-0.0207721	0.0191943	-0.0214869	-0.0949894	-0.0251529	0.106926	0.0471786	-0.0161794	0.0408727	0.12584	-0.0669869	0.0165252	-0.0567945	0.0185108	0.357651	0.0612849	-0.0574956	-0.0842919	-0.0424543	-0.0402777	-0.00252326	-0.00283923	0.00390047	0.0488353	0.03098	-0.0372318	0.0853373	-0.0814996	-0.034874	-0.0975902	0.00731861
646	0.0584815	-0.0231273	-0.0824291	-0.0545757	-0.118536	0.0502416	0.0660599	-0.0927173	-0.0737276	0.00659865	-0.118226	0.0772609	-0.0434336	0.00155403	-0.0507245	-0.0949196	0.0828345	0.0707326	-0.0332499	-0.00738686	-0.0167235	0.0476704	-0.00942384	-0.0716548	-0.000557721	-0.155588	-0.024881	-0.0558783	0.153242	0.00404742	-0.0622206	-0.0466674	0.0278467	0.0417554	0.0984914	-0.0340805	0.0242411	0.172123	-0.0573113	-0.156351	0.101593	0.0786678	-0.0136185	0.00279012	-0.0413782	0.124626	0.0584238	0.0247293	-0.146193
163	0.0584855	0.053226	0.00802764	0.0680018	0.0860334	-0.0779046	-0.0691379	0.0439636	0.182832	0.00734166	0.085058	-0.0297301	0.050937	-0.0547156	-0.101302	0.094261	-0.0805702	0.126707	-0.0757744	-0.0791194	-0.100815	0.0464549	-0.0811563	-0.129857	0.0757956	0.125265	-0.0785961	-0.0853005	-0.0736284	-0.117047	0.0141327	0.0612312	0.0125278	-0.135753	-0.134654	0.0218939	0.0371291	-0.0106594	-0.0937853	-0.108205	0.0848651	0.0562972	-0.0250234	-0.00755338	-0.168361	0.0317379	-0.0344638	0.0295037	-0.0275298
837	0.0783378	0.0792026	-0.00125427	0.108082	-0.0937748	0.124365	0.0485109	-0.0640422	-0.122621	0.0192149	0.0193625	-0.0601671	-0.0288619	0.32224	-0.0118599	-0.056055	-0.0263868	-0.0588675	0.0136676	0.101995	0.101454	0.0583281	-0.0904382	0.0134339	0.0524103	-0.0885165	-0.0949298	-0.0311171	0.121589	0.0711188	-0.0515628	-0.0339523	0.0667112	-0.039259	-0.179195	-0.00149146	0.089708	-0.153924	-0.0184467	-0.0681246	0.0217174	-0.065812	-0.0343053	0.095992	0.117118	0.100025	0.0408747	0.125182	-0.100277
150	0.0289457	-0.0803221	0.0155136	0.117248	0.0576509	0.0917707	0.0652788	0.0443979	-0.0429384	-0.0300152	-0.016865	0.048273	0.0517778	0.0903445	0.0613216	0.0171265	-0.0166705	-0.0768077	-0.0475841	0.0135375	0.0446218	0.0474396	-0.109479	0.0533708	-0.0230444	-0.0505934	-0.255005	0.0626692	0.00492509	0.0737833	-0.0488983	-0.1595	0.0265151	-0.0289924	-0.147773	-0.0622923	-0.195693	-0.0388828	0.0829417	0.0614706	0.158072	0.120197	0.0177211	-0.0504907	0.0848277	0.0045158	0.00177941	0.0502956	-0.0477001
95	-0.148272	-0.167542	0.0401195	-0.0903024	-0.00444945	-0.0599161	-0.17808	-0.0720303	0.0255293	-0.148176	-0.0209167	-0.131621	-0.120658	-0.179615	0.135289	-0.17687	0.064349	0.179954	0.223423	-0.131648	0.017696	-0.124951	0.0496594	-0.0897919	-0.111717	0.0304261	0.00285766	-0.0743638	-0.231933	-0.0708517	-0.0323454	-0.00540081	-0.0964144	0.100839	0.131145	0.131554	-0.0426051	0.225073	-0.0556429	0.0296628	0.0285629	0.122646	0.0221731	-0.126671	-0.19575	0.0356229	-0.129303	0.0192246	0.0126151
1181	-0.0042487	0.0649523	-0.0328209	0.0909115	-0.0849386	0.108986	0.0117919	-0.0463551	-0.138293	0.0559614	0.0252536	0.213367	-0.113266	-0.0382849	-0.132222	0.0145432	-0.119921	-0.0885562	-0.0400768	0.0847811	0.0266855	-0.0118148	-0.0353217	0.120477	0.0790484	-0.0409513	0.122376	-0.00287245	0.0552416	0.0817542	0.0331388	-0.149401	0.128402	-0.127261	-0.082289	-0.050544	0.0707163	-0.211735	-0.0110642	-0.0465953	0.0568293	-0.0746605	-0.0580711	-0.0360851	0.0833728	0.0505593	0.0480076	0.059987	0.123809
356	-0.0292443	-0.0858488	0.0311421	-0.021711	-0.00625014	0.0932957	0.116166	0.0106645	0.057861	0.0215037	0.0627793	0.197884	0.0317413	0.0373094	-0.0922908	-0.00250351	-0.0363006	0.135718	-0.0546624	-0.0560049	-0.144249	-0.000947658	0.0124752	-0.0458419	-0.0209689	0.0567072	-0.0413782	0.114107	0.0764168	-0.0304672	0.0584023	-0.0297628	0.000383747	-0.0562246	-0.00576416	-0.0043536	0.0884504	-0.095323	-0.0142571	0.0488922	-0.00116089	0.00889464	0.0827115	0.0345933	0.0282254	0.0125421	0.00980574	-0.0672609	0.143671
581	-0.0918707	-0.0373831	0.00909072	-0.0578659	-0.00573607	0.0148307	0.030649	0.0450267	-0.0558626	-0.0327232	-0.00555102	0.0136432	0.122924	0.189697	-0.0156184	-0.0668651	-0.0301452	-0.0978845	0.0159596	0.119391	-0.0270654	-0.100568	-0.122403	0.0263432	0.0557035	0.0135007	-0.0281711	0.0779518	-0.00909998	0.137877	0.170333	0.039858	0.0417977	-0.0641725	-0.0560224	-0.118077	0.0420348	-0.18689	-0.0151534	-0.0577796	-0.0866342	-0.0695704	-0.0874257	0.12044	0.0566993	0.0398527	0.107633	0.108703	-0.019415
543	-0.0456269	0.00329754	-0.0912627	-0.0665471	-0.0907008	0.0202528	0.0360711	0.0081386	-0.0998024	-0.0437691	-0.12706	-0.0655551	0.0155184	0.0789473	-0.0384031	-0.0473396	-0.0811367	0.0556234	-0.0914455	-0.0162205	0.0586377	-0.0669389	-0.15224	0.0106102	-0.0234948	-0.0374908	-0.0580075	-0.107022	0.00337384	0.100989	-0.0640025	-0.0675472	-0.0232973	-0.101061	0.0481236	0.077741	0.0490615	0.0371348	-0.0379381	-0.108771	0.00813879	0.0416273	0.122496	0.16006	0.0428707	0.122844	0.028435	0.0441025	-0.0704065
733	-0.105607	-0.00378271	0.0285877	0.130872	0.0277393	-0.0432411	-0.0838364	-0.0906138	-0.1774	-0.00617448	-0.035416	-0.0444285	-0.0272268	0.27476	-0.108949	-0.110833	-0.116424	-0.0783875	-0.0491638	0.0472163	0.119362	-0.123381	-0.11701	-0.0599354	0.0187869	-0.0234159	-0.036881	-0.0929473	0.151431	0.0798057	0.00648599	0.0324293	0.0260362	0.00468637	-0.0153703	0.0283505	0.0294823	-0.0827728	-0.0732252	-0.0382826	-0.0389304	-0.00776319	-0.0115151	0.139937	0.0414318	-0.0534776	-0.0139038	0.0847544	-0.169159
399	-0.115983	-0.160439	0.069379	-0.0187327	0.0134024	0.0328087	0.0768339	0.0206946	0.159563	-0.100548	0.00537536	0.0245696	0.0351261	-0.0174852	0.00235971	-0.098249	0.425039	-0.0164411	-0.00837252	-0.0389231	-0.159343	-0.103745	0.0789189	0.0161144	-0.0744042	0.0173754	0.0109621	-0.0451042	-0.0052253	0.0571317	-0.00913633	0.0437327	-0.0459998	0.0877879	-0.0239409	-0.0154786	-0.0496053	0.127259	0.0169281	0.0589223	-0.0839419	0.0964935	0.184414	-0.152824	-0.0221421	0.0648824	-0.0436295	0.0143482	0.00561482
396	-0.043077	-0.0478103	0.0268703	0.002224	-0.00782622	0.131334	-0.000933273	-0.155797	-0.0451347	0.0120809	-0.114702	0.0173194	-0.0492864	0.0560463	0.00921296	-0.0984474	0.396633	0.0397741	-0.127449	-0.0320698	-0.0326106	-0.0334263	-0.0270551	-0.0244711	0.00296613	0.0242286	-0.00333979	-0.0876129	0.0368865	0.014623	0.00476863	-0.0340345	-0.0885085	-0.131013	-0.080553	0.0407366	-0.021597	0.0998554	0.10135	-0.0258966	0.00757521	0.0539848	0.000870987	-0.123755	0.0199697	0.0505806	0.00553397	-0.0924407	-0.058049
748	0.120311	-0.072258	-0.00462905	0.147017	-0.0759945	0.12099	0.0169293	0.0242552	-0.0977892	0.0327299	0.0481632	-0.0282834	-0.0529854	0.227193	0.0200238	-0.0523781	-0.0227098	-0.17507	-0.0269682	0.197344	-0.0156613	0.132522	-0.093813	-0.00148002	0.0208287	-0.049581	-0.0348392	0.0289735	0.0476973	0.0888991	0.0649414	-0.0527117	0.0421813	-0.0496855	-0.0556387	0.0727025	0.0456275	-0.039422	-0.0147698	-0.0644477	-0.0745118	-0.0832902	-0.0658869	0.0573587	0.0714334	-0.10785	0.0445516	0.0450538	-0.124807
166	0.0703942	0.0840598	-0.0528107	0.0706288	0.0449398	-0.0259156	-0.0735626	0.2934	0.234821	-0.0323415	-0.0251422	-0.0341548	0.222805	-0.0957582	-0.11983	0.216767	-0.0356329	-0.0117001	-0.0237854	-0.0271304	-0.0135678	0.0490819	-0.141995	-0.0496616	-0.0132495	0.360598	-0.0477623	-0.11088	0.0065674	-0.0721098	0.0520183	0.11322	-0.00600029	-0.0273501	-0.0967686	0.0950379	0.0577022	-0.0432909	-0.0841065	-0.112629	-0.032766	-0.12442	-0.0717583	-0.0260815	0.0799124	-0.0361521	-0.0318368	0.0535328	0.158442
855	-0.113268	-0.0159973	0.0234248	0.0128818	-0.111406	0.0362164	0.0449831	-0.10988	-0.140252	0.0850218	-0.0123721	0.035029	-0.166372	0.21479	-0.0294911	-0.00316914	-0.00170769	-0.182274	-0.0190682	0.161932	0.15651	-0.100337	0.025913	0.0169579	0.0911927	-0.113199	-0.0914058	0.0499756	0.0334409	0.180418	-0.118556	-0.0785092	0.0561318	-0.0780453	-0.105154	0.00908419	-0.0179908	-0.137298	0.0555943	-0.113963	0.0240591	-0.0270295	-0.0519365	0.20423	0.0997342	0.0612384	0.100812	0.0600661	-0.103805
221	-0.054469	0.0492222	0.0463341	0.0922048	0.0385589	0.0379706	0.117254	0.0258564	0.115363	-0.132545	0.0427127	-0.0478373	0.0680883	0.025901	-0.0347887	0.0408952	0.0282533	-0.018331	0.0874603	-0.0267095	-0.0916289	-0.0562728	-0.0005397	0.155259	0.114102	0.0648474	-0.033238	0.00941952	-0.0705805	-0.00822357	0.0171806	0.0194065	0.0578859	0.0576912	-0.0751927	-0.109041	-0.0248929	-0.0801311	0.0291416	0.317946	0.0159436	-0.011172	0.0626449	0.00853647	0.0236726	-0.0639381	0.0249977	0.0333664	0.0601386
319	0.0487257	0.0465526	0.0718713	-0.0373955	0.0569195	-0.0916297	-0.0264494	0.114859	0.133849	-0.0388556	0.0611982	-0.0152484	0.0168696	-0.0770989	0.0260071	0.0946393	0.0467388	0.10593	0.0162761	-0.114	-0.0872468	0.0538849	0.0461527	-0.0474229	-0.0789636	0.083333	-0.0288559	0.00674994	-0.0450433	-0.151927	0.0709247	0.0814834	-0.0646627	0.0620734	0.034965	0.0998409	-0.0134591	0.010874	0.0194203	0.075518	0.0625268	0.0355204	-0.052852	-0.0293916	-0.0847726	-0.0172458	-0.0129304	-0.0335834	0.120934
847	0.00879515	0.0495417	0.0396018	-0.0132513	-0.0515084	0.0382901	-0.122184	0.0684861	0.108631	-0.0586257	0.0884255	-0.0122593	0.0194523	-0.0532017	-0.0767794	0.0271113	-0.0207891	0.00314369	-0.0159933	0.0300236	-0.0410342	0.0216155	0.0279866	0.0215958	0.0580079	0.0369601	-0.0047117	0.0520493	0.120135	0.00619936	-0.0459652	-0.021303	0.0511537	0.0227522	-0.0466664	0.0464164	0.102357	-0.106016	0.0294611	-0.0343202	-4.52624e-05	-0.0602144	-0.0287077	0.0793731	-0.0594651	-0.0636186	-0.00288964	0.032624	-0.0312141
306	-0.109771	-0.104892	0.111635	-0.00549607	-0.0437531	0.0539099	0.139432	-0.0569282	0.0114234	0.00554321	0.117742	0.0170575	-0.0287762	-0.0377413	0.0728228	0.000420881	-0.111351	0.0395122	0.0254244	0.0244883	0.016083	-0.104612	-0.118583	0.121836	0.10848	0.0878384	-0.00360174	0.0174943	-0.195675	0.0919298	-0.0307519	-0.132146	0.22815	-0.0113963	-0.14428	-0.150328	-0.0081619	-0.128064	0.00277067	0.115282	0.0574077	0.0964395	0.0570227	-0.025699	0.111539	-0.0347082	-0.0793484	-0.100408	0.0337677
268	0.143444	0.0268199	0.000705692	0.0959383	0.11106	-0.0740328	-0.0250269	0.659263	0.779047	-0.0945622	0.0536713	-0.0399618	0.636771	-0.0947606	-0.0783461	0.175702	0.0199544	-0.0386622	-0.0387151	-0.0117823	-0.066567	0.134947	-0.0299937	0.0291518	-0.0514053	0.43236	-0.109983	0.0313985	-0.102105	-0.0567617	0.128761	-0.00171457	0.0777939	0.0473214	-0.0834915	0.0307463	0.178359	-0.144912	-0.0849328	-0.0238544	-0.0283019	0.0439945	-0.0141	-0.0420726	0.0217648	-0.0440301	-0.0256114	0.00102659	0.230203
173	-0.0474545	-0.0847975	0.0886071	0.0639607	0.0242933	0.129606	0.0665778	0.0315936	-0.0327599	0.0366585	0.00613962	0.0636754	-0.0311372	0.100549	-0.0418776	-0.0649176	-0.128199	-0.119647	0.115078	0.114287	-0.00704569	-0.0492583	-0.0595452	0.0270134	0.0775289	-0.0268619	0.009035	0.0587442	0.110172	0.110341	-0.0475993	-0.0992285	0.00848675	-0.00836598	-0.110488	-0.018683	-0.107946	-0.234581	0.00794929	-0.0346769	-0.052362	-0.0137638	-0.0598259	0.0800778	0.121082	-0.0453749	0.00252802	-0.00192933	0.0318946
381	-0.115631	0.310394	-0.164959	-0.020364	-0.00374277	-0.0181846	-0.0587798	0.0895802	0.143828	0.0517759	-0.102032	-0.068734	0.0480045	-0.0370588	-0.00632338	0.0411537	-0.0279019	-0.0110208	-0.0452624	0.0299626	-0.0177704	-0.140635	-0.0143846	-0.175913	-0.111294	0.114468	0.157416	-0.0960976	-0.0632703	-0.148999	0.165525	0.24083	-0.0405795	-0.0478259	0.143669	0.173286	0.299744	-0.0506645	-0.0199618	-0.0696397	-0.100816	-0.137844	0.0346966	0.0733218	0.0453332	-0.113042	0.00410104	-0.0295934	0.0603971
1038	0.0279142	-0.00237707	-0.167454	-0.10748	-0.0709893	-0.0136287	0.0233448	0.0377225	-0.0702185	-0.0121172	-0.0190213	-0.0782814	-0.00385319	0.0871291	-0.0511294	0.0316062	-0.00219084	-0.0628785	0.15574	0.0838804	0.02076	0.0331621	-0.0521389	0.0421173	-0.0785313	0.0202999	-0.0566304	-0.0492314	0.138733	-0.0880296	-0.104936	0.0197315	-0.0360236	0.0554539	0.000138768	0.121428	-0.159508	0.129183	0.0198526	0.00543323	-0.102508	-0.020461	-0.165247	-0.0137945	-0.099854	0.0184451	-0.0124982	-0.033966	-0.0619777
401	-0.0920445	-0.0689333	0.14572	0.0920984	0.0691312	0.0237608	0.0124338	0.0413904	0.116025	-0.036835	0.122672	0.0515487	-0.134281	0.0103083	0.0360976	0.014412	0.0497776	-0.096299	0.0888909	0.0528757	-0.157632	-0.0764728	-0.000938984	0.106559	-0.00511486	0.0101574	0.0460543	0.0322982	0.00195304	0.0979212	0.0189042	0.00253731	0.207402	0.107422	-0.152392	-0.0791103	-0.160586	-0.0868136	0.0290353	-0.0336846	-0.091039	-0.0598718	-0.0340624	-0.0326589	0.0048829	-0.0985345	-0.0730641	-0.12979	0.0255422
943	0.100736	0.143526	-0.00039614	0.0313712	-0.176002	0.105991	-0.0967936	-0.0138221	-0.0371426	-0.0208328	-0.0251726	0.0650575	-0.013494	-0.00640904	0.000537335	-0.0622486	-0.0562997	-0.0817288	-0.132638	0.0746461	0.00267498	0.0918805	-0.122915	0.0126602	0.0180099	0.0181172	-0.127407	-0.0161556	0.176297	0.0719769	-0.00134275	-0.176693	0.0323108	-0.172383	-0.128975	-0.0596112	-0.0575197	-0.121373	0.0574159	-0.116628	0.07861	0.0876194	-0.0501149	0.0590273	0.020663	-0.0260478	-0.0640427	0.162114	-0.0853155
315	-0.0224381	-0.183082	0.110201	0.0502962	-0.079508	0.0947859	0.0894491	0.0897234	0.038196	0.00960888	0.0673525	0.0935984	0.0834062	0.0374402	0.156009	0.0342452	-0.0559655	-0.0743429	-0.143843	-0.0263079	-0.111469	-0.0135609	-0.0424483	0.092195	0.0439866	0.0299906	-0.0469398	0.122648	-0.091334	0.0556434	0.00347886	-0.0494277	0.0582876	-0.0899929	-0.102998	-0.0733805	-0.0510935	-0.0857799	0.00838815	-0.0624449	0.00280423	0.0315399	0.704752	0.0805166	0.117404	-0.0705882	-0.0098592	0.0763253	-0.0804938
868	0.0456304	-0.015954	0.0657783	0.041132	-0.0268672	-0.0765675	0.0661815	-0.0604749	-0.175468	-0.0336315	-0.0193805	-0.0424965	-0.0958117	0.128359	-0.00829271	-0.151212	0.0265424	-0.0200418	-0.0885408	0.0703035	0.161435	0.0548436	0.0259563	0.129828	-0.0709532	-0.176621	-0.133673	-0.0134464	0.0334842	0.0112207	0.0154698	-0.0515402	-0.0637039	0.0700838	0.0923374	-0.0895964	0.0384661	-0.0445809	-0.000776056	-0.106868	0.0434693	0.0294274	0.00452042	-0.0577011	0.127737	0.0048681	-0.0260751	0.0934912	-0.153123
272	-0.0327276	-0.102619	-0.0543248	0.0552058	-0.00420632	0.086405	0.0510412	0.629361	0.487169	-0.14252	0.0907406	0.12007	0.805598	-0.10533	0.0690519	0.0258643	-0.0315091	-0.126448	-0.0398032	-0.00648202	0.0211628	-0.0378654	-0.142501	-0.0370723	0.0634061	0.945383	-0.0567345	0.0207752	-0.0291979	-0.0528752	0.0702455	-0.0734585	0.0631972	-0.043374	-0.0714897	-0.0352271	0.078732	0.023297	-0.0433104	-0.0788849	-0.140576	0.000996478	0.074407	0.0622564	-0.0541737	-0.101944	0.00150119	0.179144	0.072307
390	-0.0859066	-0.0567591	0.144852	-0.0208282	-0.0380551	-0.0398039	-0.00988209	-0.0378146	-0.0470318	0.0101838	0.04559	0.0365774	-0.0934938	0.0102325	0.0425744	-0.0157241	0.267806	-0.0961054	-0.10214	-0.0551221	-0.0111829	-0.0846853	-0.0501073	0.0633808	0.0151724	-0.0270304	-0.0969091	0.0162655	0.0349894	0.0197776	0.0451817	-0.0910641	0.00126657	0.0151753	-0.12476	0.0176843	-0.0674088	0.0828537	-0.0556845	0.00746483	0.0123506	0.00272574	-0.0151295	-0.0128243	0.109745	-0.0429887	0.0600505	0.00438606	0.0176227
689	-0.0112544	0.163284	-0.0430901	-0.0610267	-0.12038	0.122792	-0.0259621	-0.129416	-0.134881	0.0605021	-0.0871003	0.0423302	-0.0502203	0.0561001	0.000334766	-0.116425	-8.86174e-05	0.046593	0.0617132	0.0137602	-0.0671046	-0.0107986	-0.0533358	-0.0367661	0.0351403	-0.143086	-0.00186724	-0.0434944	0.0185735	0.0903652	-0.0219656	-0.104449	-0.0443899	-0.000227066	0.0619537	-0.0319428	0.0665372	-0.00374343	-0.0717646	-0.0579772	0.0583823	0.108572	-0.0131295	0.0538203	0.00534565	0.0628575	-0.0050557	0.0236533	-0.0706798
881	-0.0748604	0.0154676	-0.114351	-0.117842	-0.0727644	0.13307	0.0290093	-0.127777	-0.129943	0.0556082	-0.0263004	-0.0418459	-0.056932	0.127805	-0.0852109	-0.00696274	-0.0503758	-0.118115	0.0928899	-0.0322573	0.0839979	-0.0573331	-0.0323711	0.00448075	0.00277867	-0.10289	0.0477579	-0.0243351	0.146962	0.183676	0.0539431	-0.0566602	-0.116903	0.0309884	0.0109317	-0.00432539	-0.0570429	-0.0157236	-0.00717721	0.0373813	-0.108074	-0.0686459	-0.044191	0.0931581	0.060188	0.0433414	0.0758636	0.0902221	-0.121702
41	0.075514	0.0479701	0.0675183	-0.0205934	-0.177448	0.111204	0.0225282	-0.012456	-0.0115384	0.00806402	0.0198516	0.0588531	-0.00338862	0.017519	0.18601	-0.052029	-0.151093	-0.00331274	-0.113842	0.00549509	-0.0378099	0.0733746	-0.0158951	-0.00293275	0.0647692	-0.0537212	0.155385	0.0416242	-0.163505	-0.023579	0.0242615	-0.0526505	0.0239377	-0.110239	0.0358619	-0.0856896	0.0261027	-0.098089	0.0710855	0.0058978	-0.0386772	0.102966	0.130108	0.022669	0.0195885	0.00749374	0.0572023	-0.0862364	-0.0711272
533	0.107803	-0.102411	-0.0639902	0.00332854	0.0271265	0.0165284	0.00413996	-0.0737404	-0.120891	0.073015	-0.0494858	-0.0162418	0.0181464	0.0709613	-0.0246412	-0.0482739	-0.0219816	-0.0572525	-0.0775416	0.00826192	0.0195035	0.113682	-0.110864	-0.00851181	-0.0677406	-0.0877871	-0.0690766	-0.0898844	0.101456	0.0574518	-0.065938	-0.0279731	0.0248374	-0.0670294	-0.0327542	0.0494855	0.00166393	0.114504	-0.0175399	0.0496937	0.0394457	-0.037877	-0.0212614	-0.0742893	0.0337673	0.0452261	0.0244177	0.0582728	-0.150991
279	0.0543195	-0.00958366	-0.054782	0.054554	0.0657839	-0.00673183	0.00203484	0.728635	0.726469	-0.161244	0.0363518	0.0273393	0.778731	-0.161195	0.0262845	0.038503	-0.0517077	0.000431988	-0.0197063	-0.0925671	-0.0459157	0.061214	-0.0875523	-0.0375296	0.0411928	0.802884	-0.0497336	0.0281825	-0.150541	-0.116391	0.0712021	-0.0227336	0.0413903	0.0835059	-0.0352746	0.0154979	0.122405	0.0313053	-0.0931296	-0.0299802	-0.126453	0.0216944	0.0814078	0.00508287	-0.0405276	-0.108641	0.00850208	0.0586132	0.107108
227	0.0544909	0.148715	-0.135323	0.00927183	0.0823097	-0.0097038	-0.0506349	0.0763231	0.102364	0.0961147	-0.150459	-0.0252417	0.00597477	-0.00790836	-0.0759942	0.140477	-0.132831	-0.0381343	-0.178646	-0.124329	-0.131921	0.0362571	-0.22509	-0.0193464	0.0518301	0.0661992	0.031332	-0.0246455	0.00800419	0.0565935	0.0956071	0.0631572	0.0381713	-0.103304	-0.0249731	0.0680209	0.130328	-0.120335	-0.0475695	-0.00532817	-0.0633089	-0.157906	-0.0625982	0.00857976	-0.116584	-0.0557817	0.104007	-0.00912439	0.152668
406	-0.0840288	-0.139008	0.126069	0.0238538	0.0843206	0.0753952	-0.085079	0.0350742	0.180995	-0.038707	0.00962027	0.0177941	-0.077425	-0.0106514	0.0378945	0.0712682	-0.0118908	0.0684556	0.034214	-0.01044	-0.0824111	-0.0682101	-0.0195287	0.0304941	0.0175442	0.0247033	0.01829	0.124413	-0.00494907	0.0926664	-0.0652737	0.0158021	0.144672	0.0245988	-0.115337	-0.0575126	-0.0579853	0.00765674	-0.046261	-0.0113185	-0.0257339	0.0121493	-0.0339128	-0.0175042	0.0199503	-0.0476686	-0.0856635	-0.107378	0.0975632
1256	-0.0633346	0.0828252	0.115196	0.0129804	0.0284414	-0.111771	-0.103004	0.18639	0.127811	-0.104093	0.00888166	0.0210242	0.081349	-0.0215247	-0.0364442	0.278998	0.0124943	0.0787374	0.0797542	-0.162347	-0.224184	-0.0579283	-0.0515572	-0.114362	-0.0356393	0.176019	-0.0207901	0.007764	-0.0510809	0.0394828	0.0155251	-0.0373815	-0.0918555	0.0207772	-0.0697965	-0.068386	-0.0140495	0.0249902	-0.0289276	-0.0080884	-0.0692159	-0.0621894	-0.00952768	-0.0625747	-0.0642608	-0.100852	-0.138847	0.0588558	0.178362
559	-0.0168583	0.0971567	0.05901	0.0132086	-0.0319752	-0.0128188	-0.0393106	-0.024933	-0.104667	-0.0462692	-0.00499366	-0.0422131	-0.0461664	0.144353	-0.000957595	-0.0239975	0.0127224	-0.111431	-0.139622	0.0494318	0.0792676	0.0128168	-0.0160705	0.031388	-0.0354112	-0.112873	-0.147493	-0.00611132	0.16775	0.0397109	0.04396	-0.0384346	-0.197403	-0.0847703	-0.133034	-0.0611062	-0.0122169	-0.152076	-0.00754434	-0.0995325	-0.0793176	-0.0831164	-0.0375064	0.142153	0.108276	-0.00190019	0.0517771	0.121981	-0.11053
888	0.0368289	0.0558112	-0.0599042	6.99353e-05	0.138231	0.0939216	-0.0806561	0.0253937	-0.0190819	0.0451854	-0.0674942	-0.0341966	0.0680321	0.0748003	-0.0564064	0.0122258	0.0489457	-0.0893106	-0.0248284	0.0574483	0.0379221	0.0419884	-0.11383	0.0137619	0.0149155	-0.0202357	-0.118321	-0.0686119	0.105249	0.132348	-0.00443714	-0.000930072	-0.111818	-0.0203402	-0.00513829	0.00332398	-0.0378544	-0.0936959	0.0427824	-0.0351023	0.0307009	-0.0327897	-0.050645	-0.0120199	0.116292	0.0625299	-0.0248269	0.0179855	0.0244174
386	-0.0354022	0.0586122	0.059365	-0.0611449	0.118471	0.0284688	0.0248374	-0.0753176	-0.0326402	-0.0285038	-0.00125018	0.09301	0.01093	0.0776012	0.0442986	-0.0766455	0.321975	0.0172912	-0.116676	0.00494391	0.0500083	-0.0299656	-0.078026	-0.0477539	0.0594762	0.00201499	-0.134962	0.105143	-0.00422646	-0.0499009	-0.0456518	-0.07514	-0.0196004	-0.119123	-0.126454	0.033512	0.0772234	0.0787808	0.0676241	-0.0565396	0.0524164	0.0529263	-0.026131	0.0215674	0.0897316	-0.00545546	-0.00340345	-0.0142077	-0.0686918
668	0.058602	0.012657	0.0238723	-0.0430842	0.102003	0.00845716	-0.0744483	0.0809634	0.0858497	0.087834	0.093851	0.0354765	0.0671882	-0.0602731	-0.0501987	0.103054	-0.121139	0.0226727	-0.00451728	-0.056223	-0.0334389	0.076403	0.0263605	-0.0178531	0.0845886	0.0564891	0.0359724	0.0645266	0.0197851	-0.0306853	0.0299774	0.0757947	-0.0632997	-0.070546	0.0433797	0.051842	0.107783	-0.129798	0.126559	-0.0218429	-0.0436892	-0.0336337	-0.051489	0.0213333	-0.0328843	-0.00883107	0.0236911	-0.0324674	0.0658837
1075	0.014581	0.000984882	0.0263036	0.0298641	-0.0944238	0.194233	0.224155	0.0622396	0.0812293	0.031487	-0.0447518	0.101373	0.0837228	0.016514	-0.0618708	-0.056704	0.0646364	-0.0665682	-0.0373445	-0.0114815	-0.0494505	0.0224206	-0.0346736	0.118561	0.0658647	-0.0115967	0.0101969	-0.102283	-0.0694559	0.0211079	-0.00284984	-0.0756304	0.00964863	0.0306091	0.0387592	-0.0938126	-0.0574222	-0.141471	0.0725765	-0.0123599	-0.0291834	0.0675214	-0.0843162	0.0720651	0.0809639	0.0288587	0.0684326	0.0695025	-0.0656674
77	-0.0460715	-0.129887	-0.0095323	0.0132302	-0.119113	-0.0983443	-0.156978	0.0204859	0.0394756	-0.146813	-0.0331789	-0.0673211	-0.0634	-0.110481	0.178405	-0.106348	0.107493	-0.0736453	0.19584	-0.16408	0.00128712	-0.0213253	0.0445366	0.0495226	-0.00211341	0.129994	-0.000282799	0.0201348	-0.109809	-0.013022	-0.0496729	-0.077066	-0.0442261	0.196452	0.0489218	0.111233	-0.0790533	0.197558	-0.0467558	-0.076107	-0.0848901	-0.0594346	0.0758653	-0.0447955	-0.15543	-0.0955331	-0.0731789	0.0825328	-0.00671488
848	-0.0275268	-0.0203298	-0.0725799	-0.0408126	-0.201644	0.0600908	-0.0510216	-0.107161	-0.0035508	0.0548471	-0.030808	-0.0539239	-0.078626	0.0548259	-0.097289	0.0348086	-0.0412987	-0.0596761	-0.0294512	0.00951406	0.0887118	-0.0271009	-0.0277814	0.106862	0.0304466	-0.089325	-0.032273	-0.0107705	0.0855221	0.0350517	-0.101733	0.00883051	-0.0328212	0.0163461	0.0527031	-0.136282	-0.0944448	-0.161784	0.0371584	-0.047778	-0.0183499	-0.151241	-0.0280622	0.0659152	0.0864456	-0.062973	0.0753247	0.0834464	-0.115189
115	0.0100825	-0.00968129	0.129875	-0.00759858	-0.0695494	0.0904841	-0.00652484	-0.102154	-0.0690607	-0.11247	0.161512	-0.029172	0.0321567	0.108279	0.0261869	-0.0546771	0.0469186	-0.00530701	-0.0222155	0.0779866	0.0532077	-0.00234895	0.00261187	-0.0235238	0.113023	0.0285094	-0.0582933	0.0365469	-0.163332	-0.0812304	-0.0262091	-0.0170606	0.0285996	-0.101346	-0.0494757	-0.02691	-0.131554	0.0019996	0.0830654	0.116598	0.0524215	0.00890367	0.117979	0.113233	-0.0417535	-0.0861727	0.0309699	-0.0732416	-0.117233
251	-0.0657127	0.0642293	-0.0867446	-0.0267705	-0.0510492	-0.109212	-0.072238	-0.0578604	0.0528015	0.0665245	-0.136645	0.0165317	-0.0367835	-0.172002	-0.217229	-0.134494	0.0573638	0.363365	-0.0446172	-0.159788	0.0631558	-0.0694725	0.0426742	-0.0412854	0.0162818	0.0234409	-0.0464377	-0.0108319	-0.0978837	-0.028475	-0.0876913	0.0709533	-0.0751928	0.0444915	0.0949519	0.0822591	0.118649	0.246152	-0.0898337	-0.0266843	0.155517	0.0602488	0.00713496	-0.0318086	-0.0865936	0.148517	-0.0869259	0.104219	-0.0658884
503	-0.0024201	0.0508937	-0.0859768	-0.0017098	-0.113497	0.0819524	0.00609856	-0.0539547	-0.084327	-0.0227913	-0.00189469	0.031403	-0.0822398	0.0243596	-0.0965825	-0.0702605	0.100442	0.0953918	0.0760296	0.108944	0.118593	0.0300192	0.092804	-0.0213532	-0.0111572	-0.166187	0.0420883	-0.0100641	0.0368666	0.000499683	-0.0164064	0.0215831	-0.130839	0.115776	-0.0460905	-0.0587833	-0.120341	0.126265	-0.0256005	-0.0188648	0.0929355	0.0821717	-0.122942	0.0567175	-0.11428	0.226853	-0.00858933	0.153287	-0.156793
416	-0.0928411	-0.0571831	0.0880145	0.13307	0.00408103	0.031104	-0.0447498	-0.0241353	0.0794749	-0.0889641	0.0945279	-0.0406005	-0.0586572	0.0152537	-0.0636252	0.0481321	-0.0702855	-0.0197755	0.0745432	0.0580961	-0.0178437	-0.0772428	-0.036428	0.0762453	0.0421404	0.0289592	0.0586193	0.0589666	0.0549056	0.145469	0.0509946	0.0482648	0.206157	0.162022	-0.138473	-0.0470199	0.124983	-0.0946778	0.022275	-1.09135e-05	-0.00860034	0.0234568	-0.0288421	-0.0053818	0.074877	-0.0716195	-0.0241791	-0.00299553	0.137078
1340	0.00465784	-0.11712	-0.0494913	-0.0318274	-0.0163665	0.0338174	0.0848943	-0.126383	-0.0650827	-0.0348915	-0.0359262	-0.00968025	-0.125648	0.0781615	0.0245235	-0.118395	-0.0393652	-0.0436392	0.148775	0.110171	0.0673204	0.00303941	0.0869793	0.00494288	0.0394318	-0.115598	0.0754361	-0.0299922	-0.01832	0.0087784	-0.156213	0.0306379	-0.0097326	0.109952	-0.0017771	-0.0567802	-0.12777	-0.0963852	-0.059632	-0.0317412	-0.0137817	-0.0153251	-0.0402321	-0.114434	0.0604193	-0.00462591	-0.063776	-0.111821	-0.0497901
587	-0.0171469	0.0973191	-0.0243882	-0.00835198	-0.0897618	0.103969	0.0273022	-0.0803714	-0.110744	-0.038833	-0.0218583	-0.0292902	-0.107571	0.0465229	0.124384	0.0621659	0.103214	-0.0293734	-0.000577048	0.0653253	0.110251	-0.0313274	-0.0766375	0.0654221	0.0628195	-0.0834435	-0.0243069	-0.0335879	0.0527659	0.131384	-0.104619	-0.103021	-0.069495	0.098081	-0.0966386	-0.0502195	-0.0196488	-0.124677	0.00553786	0.21877	-0.014507	-0.0209931	-0.0243365	0.145495	0.0240439	-0.00173779	0.0320056	0.00318251	-0.0604396
900	0.0408081	0.0370147	-0.0787007	0.0376871	-0.121734	0.173849	-0.00778045	-0.0991784	-0.0449302	0.0769331	-0.0439805	0.017524	-0.0847468	0.0771589	0.0305726	-0.048881	0.100666	-0.0940038	-0.0788835	0.0668586	0.0874729	0.0372953	-0.111471	0.0770216	0.101895	-0.208273	-0.0454455	-0.0450982	-0.0193227	0.0923962	-0.0796473	-0.0421629	-0.0671488	-0.0673435	-0.122659	0.019786	-0.0653072	-0.0842856	-0.152307	-0.0186404	0.135806	0.0753444	-0.0482864	0.0538041	0.0185168	0.0719402	0.0339453	0.0414992	-0.156568
442	-0.199961	0.0634413	-0.0381706	-0.0275585	0.0962487	-0.208723	-0.0871294	0.0823858	0.0449619	-0.0720472	-0.0378233	-0.0900318	0.019655	-0.102767	-0.0135178	0.0833212	-0.0209929	0.00999166	0.166146	0.0227682	0.0323345	-0.218346	0.112403	-0.098487	0.0295973	0.0720149	0.220739	-0.0257232	-0.0563613	-0.0856765	0.165382	0.38044	0.00863975	0.191789	0.206991	0.0321092	0.0723422	0.0267615	0.0222057	-0.0133688	-0.206712	-0.137987	-0.0712217	-0.0396482	-0.0385137	-0.0567706	-0.0101451	-0.0380968	0.144875
640	0.139079	0.0455693	-0.140663	-0.0524822	0.0277294	-0.12082	0.0924463	0.0363069	0.0552966	0.113695	-0.0142708	0.0119751	0.0507385	-0.00620576	-0.0666484	0.128914	-0.0459167	-0.0572424	-0.119691	-0.0726727	-0.108472	0.137522	-0.088813	-0.158669	-0.0799469	-0.044581	-0.00868409	-0.107061	-0.0812851	-0.0823935	0.182769	0.0157536	0.00487107	-0.0376338	0.118602	0.105909	0.0192116	-0.0263691	-0.0873386	-0.0735511	0.176779	-0.0500834	-0.0890938	0.0542455	-0.149468	0.151012	-0.0139137	-0.0348137	0.0846925
5	-0.0350762	-0.0630228	-0.129376	-0.00593679	-0.0399628	0.0173978	0.0543713	-0.0863885	-0.0321403	-0.0344214	-0.203515	-0.047255	-0.0433438	-0.0542983	-0.0694649	-0.170074	0.0640942	0.0175099	0.0618383	-0.054334	0.0174412	-0.0345353	0.0353012	0.0237818	-0.15328	-0.153173	0.0167063	0.0734672	0.0498808	0.084031	-0.144426	-0.162074	-0.0684624	-0.0968639	-0.0040933	-0.0661481	-0.00860261	0.119901	-0.125414	0.0576148	-0.000628945	0.045824	0.070279	0.00312855	0.00874118	0.0776783	0.0608385	-0.0506717	-0.228399
15	0.0665888	0.0464626	0.0294711	-0.0445372	0.0764493	-0.0776162	-0.0547461	-0.0192134	-0.141258	0.0691947	-0.17865	-0.135217	-0.0259369	-0.126304	0.0259171	-0.10995	0.0184421	0.0282715	0.0867032	0.041048	0.0303725	0.053795	-0.0879197	-0.0872588	-0.128415	-0.0930496	-0.0359975	-0.0850122	0.0324355	0.0172237	0.0073694	-0.0468183	0.0198679	-0.0296887	0.0771853	0.0362856	-0.0276524	0.0954045	-0.178117	0.00491101	0.0532894	0.112999	-0.102304	-0.0143167	-0.0648707	-0.00323227	0.0292899	-0.0475297	-0.125965
510	-0.161204	0.0202144	-0.095501	-0.0958545	0.0108365	0.00896278	-0.0316325	-0.162203	-0.277196	0.0382016	-0.032574	0.0218788	-0.267244	0.192487	-0.00738284	-0.00926768	-0.00780624	-0.104529	-0.00301043	0.0641617	0.125342	-0.148746	-0.0507026	0.0114328	0.120353	-0.225073	-0.0450046	-0.139467	0.119015	0.103803	-0.0259306	-0.0597393	-0.0416389	-0.0488853	0.000798955	-0.0401007	-0.0381928	-0.00213696	0.0212889	-0.0706992	0.00367385	-0.0331281	-0.0690007	0.131814	0.0099315	0.0198814	0.017145	-0.0116216	-0.0887482
98	0.0705079	0.0261141	-0.117399	-0.0292181	0.000628295	-0.103459	-0.0946927	-0.0563392	-0.0473687	-0.131137	0.0313808	-0.0992678	-0.0278043	-0.0689724	-0.0227538	-0.0762966	-0.0412493	-0.0965579	-0.0841162	-0.0948018	-0.0287304	0.0726736	0.0233026	-0.0447401	0.012833	-0.042472	0.00867636	0.0541546	-0.170848	-0.0816948	-0.0347264	-0.0122752	-0.0353301	-0.0242421	0.152478	-0.0405921	-0.0111379	0.0599779	0.0401753	0.141257	-0.0611858	-0.0348722	0.0449159	-0.129052	-0.0850221	-0.0363895	0.062681	-0.0308886	-0.063366
767	-0.0137518	-0.0444124	-0.0898607	0.0406305	-0.0680164	0.132625	-0.00162499	-0.00852742	-0.14455	0.103186	0.100247	-0.000437757	-0.0922883	0.283492	-0.0177033	-0.0901051	-0.023321	-0.0435557	-0.138404	0.124233	-0.0343446	-0.0180322	0.00949404	0.0212371	0.103106	-0.152756	0.02814	-0.00875357	0.2094	0.171051	0.0625979	0.0293153	-0.00964912	-0.148896	-0.00688799	-0.0195808	0.0978431	-0.115599	0.0411577	-0.22898	-0.0593765	-0.0434485	0.0567179	0.0498208	-0.0138733	0.0518712	0.142789	0.0964488	-0.106245
87	-0.00821418	0.0165726	0.0796534	-0.0744272	-0.177719	-0.170972	-0.168005	0.0438205	-0.0711722	-0.0182219	-0.100261	-0.00166636	-0.0823756	-0.283973	0.0960027	-0.00585775	0.117986	0.205384	0.193299	-0.185038	-0.0816345	0.018105	0.137303	-0.138365	-0.121795	0.0828116	0.0481915	-0.0572368	-0.185347	-0.115938	-0.00841725	0.137405	-0.149805	0.188483	0.344719	0.0570093	-0.0409355	0.16549	-0.0445664	-0.0448824	0.0959678	-0.0637249	-0.0110631	-0.0450779	-0.0363376	-0.0376705	-0.0839689	-0.0356036	0.0146374
494	0.0673412	0.000480744	-0.0870278	-0.0410102	-0.127323	-0.113834	-0.0112256	-0.0500757	-0.0663707	0.0816039	-0.0430094	0.0317896	-0.0660208	0.00389128	-0.00539284	-0.0315926	-0.0194981	0.128653	-0.0615951	0.0162212	0.15659	0.0833591	-0.028126	-0.0348175	0.0121067	-0.0912708	-0.0749277	-0.0502655	-0.11444	-0.101866	-0.0491085	-0.150096	-0.026114	0.0187398	-0.135299	-0.00868018	-0.123561	0.0335858	-0.0538422	-0.0977851	0.315821	0.230644	-0.0740404	0.0243218	0.022818	0.299032	-0.0443304	-0.0884827	-0.0916401
11	0.0204555	0.00194959	-0.0785073	-0.103154	-0.0299937	-0.00930198	0.0840851	-0.0848815	-0.0799953	-0.0086762	-0.163666	0.0106657	-0.0492949	0.060283	0.00255922	-0.217928	0.0867563	0.110689	-0.0635854	-0.109241	0.115873	0.00928193	-0.0971742	0.0349048	-0.0601013	-0.151666	0.025265	-0.0166979	0.0584395	-0.0978064	-0.0724022	-0.0195332	0.00356164	-0.045995	0.103189	0.0975482	0.139386	0.135512	-0.0956997	-0.0113952	-0.0552432	0.0261759	0.0999928	0.0328424	0.0753709	-0.0477453	0.0693973	0.000444284	-0.156375
408	-0.0515085	-0.0982543	-0.0152408	0.0839948	0.154558	-0.00677912	-0.0954552	-0.0075116	0.10315	-0.0379297	-0.0682241	0.0144697	0.057563	-0.0741453	0.0711098	0.133177	-0.0544767	-0.0728541	-0.0211941	0.0245429	-0.0685179	-0.0587122	-0.144013	0.065477	-0.0069353	0.111283	-0.00891123	0.0646749	-0.00250294	0.0770063	-0.0403913	-0.153482	0.258505	-0.0167058	-0.14959	-0.169334	-0.0754131	0.0549754	-0.114332	0.0823133	-0.121791	-0.000948574	-0.0130333	-0.0832326	-0.0225177	-0.0197374	-0.0537294	-0.00786817	0.149371
843	0.040379	0.124448	0.00168068	-0.0691898	0.107893	-0.179007	-0.120878	0.0870334	0.0667959	0.0576835	-0.0318826	-0.105708	0.0525094	-0.152982	-0.0856081	0.179586	-0.0547416	-0.00646113	0.100106	-0.109704	-0.0855177	0.0299732	0.166358	-0.150253	-0.0856889	0.111866	0.176025	-0.059472	-0.0588202	-0.165704	0.0641994	0.32476	-0.0502328	0.182279	0.285294	0.11438	0.0698833	-0.0118476	0.13346	0.0163478	-0.0994919	-0.0910838	-0.0877293	-0.0329791	-0.0409726	-0.0865507	-0.0297904	-0.082051	0.195747
9	-0.03361	0.0118002	0.0230155	0.0579206	-0.0907852	-0.055865	-0.032995	-0.128307	-0.0599552	-0.113611	-0.0127814	-0.0711559	-0.085262	0.00122301	0.0124098	-0.144613	0.0613483	0.084505	-0.0889934	-0.0147696	-0.0566526	-0.0443328	-0.0379617	-0.132887	-0.0714058	0.0344772	-0.180349	-0.147881	0.0400833	0.00371641	-0.0696033	-0.136108	-0.148777	0.0202693	-0.0287703	0.0713641	0.0168584	0.264465	-0.0223838	-0.114372	0.0585291	0.247578	-0.0562597	-0.068058	-0.0628643	0.0467257	-0.0476828	0.00866514	0.0086132
761	-0.0390018	-0.00470624	-0.0301203	0.128578	-0.101361	0.087076	0.0055414	-0.00123605	-0.209272	-0.0588246	0.00459986	-0.0326195	-0.0590989	0.143681	-0.0279935	-0.104705	-0.0693562	-0.151199	-0.115293	0.115439	-0.0275068	-0.0424259	0.000574682	-0.0397038	0.109536	-0.0750723	-0.122425	-0.00494039	0.0235769	0.140977	-0.0226444	0.00073665	-0.0410945	-0.0271857	-0.0656557	-0.114978	-0.00807058	-0.127747	0.150135	-0.166137	-0.0733959	-0.0439452	0.0157682	0.0636322	0.0543647	-0.00503922	0.0838966	0.179566	-0.12072
17	0.0109732	-0.00116105	-0.0111009	0.0418215	0.00215417	-0.104085	-0.00364595	-0.0174751	-0.0831059	-0.0893556	-0.0045875	-0.0277035	-0.0880704	-0.105264	0.0347071	-0.14347	0.0201803	0.0793717	-0.0596444	-0.1053	-0.00711648	0.013223	-0.177854	-0.0714172	-0.119626	-0.0490011	-0.140035	-0.111481	0.0553289	-0.0727102	-0.0332026	-0.084828	-0.00660071	-0.0279505	-0.0480071	0.115593	-0.0666199	0.202918	-0.0282933	-0.0920746	-0.0237235	0.142944	0.0122617	-0.0559501	-0.0126072	-0.0579077	-0.0324372	0.109099	-0.0960202
785	0.00166344	0.146546	-0.0601697	-0.0664108	0.0630211	-0.101042	-0.119266	-0.0202676	-0.108606	0.137824	-0.0226996	-0.0372119	-0.0626561	-0.0498931	0.0346644	-0.0772978	-0.0476296	-0.0589553	-0.0226799	-0.088489	-0.0565211	0.00337877	0.05481	-0.096581	-0.0488154	-0.0447419	0.127887	-0.0406706	0.0169421	-0.0841064	-0.0234437	0.176378	-0.045868	0.0569631	0.360949	0.242145	0.0829044	0.000124833	0.0139743	-0.049807	-0.0481845	0.0116691	-0.0763675	0.000420833	-0.145805	-0.0579503	0.00311441	-0.0205354	-0.0114424
430	0.0242436	0.0805979	-0.0139624	0.0110461	0.0433061	-0.184222	0.0219923	-0.0488364	0.0621184	-0.00730374	0.0627751	-0.0164616	-0.0478089	0.0147194	-0.0530679	0.0793226	-0.13106	-0.0504206	0.0349238	-0.0373511	0.034209	0.0106544	0.249439	0.000725775	-0.0237632	-0.00955243	0.209689	-0.072032	0.0386569	-0.188692	0.112022	0.215534	0.0255033	0.173394	0.266165	-0.0565098	-0.0355345	0.02247	0.0537586	-0.0241262	-0.132025	-0.0785201	-0.0890308	0.0119983	0.0635563	-0.00435558	-0.0141437	-0.00683684	-0.021313
808	0.0495943	-0.057992	0.0237403	0.0131974	0.0566151	0.0506354	0.115816	-0.0813578	-0.0553164	0.0340747	-0.0151396	0.0423962	-0.010919	-0.0460547	0.0554449	-0.066319	0.0197629	-0.0268213	0.0658677	0.0141621	0.0528485	0.0410125	0.0121251	0.0127859	-0.0777327	-0.0494185	-0.0135215	-0.0061225	0.0126013	-0.00966217	-0.0618268	-0.0583197	-0.0281732	-0.0213161	-0.0343211	0.0728651	-0.0333832	0.145086	-0.0287106	0.0414904	-0.0167533	-0.0337657	-0.00931075	0.00709787	-0.00738319	0.0686057	0.0376625	-0.0526927	-0.0752824
89	-0.142252	-0.0996814	-0.0409067	-0.00208771	-0.0680023	-0.0222776	-0.0558211	0.00913269	0.0790907	-0.110079	0.0377301	-0.0643649	-0.0221784	-0.0623841	0.1971	-0.137625	0.15276	0.164	0.181744	-0.0927952	-0.00767238	-0.134659	0.108453	-0.0567935	-0.16898	0.134351	0.0193411	0.0170638	-0.0873042	-0.103926	-0.123261	-0.00866216	-0.0065933	0.29906	0.119831	0.165158	-0.108727	0.265586	-0.0633483	-0.00160926	-0.0155252	0.0301244	-0.0245959	-0.0575492	-0.167259	-0.105656	-0.150702	0.0643749	-0.0466508
556	-0.0469926	-0.0306737	0.0369552	0.00525717	0.0432835	-0.0117953	-0.0241837	-0.110453	-0.0209464	-0.0708883	0.057572	-0.0245219	-0.0607631	0.1001	-0.131352	0.0244647	-0.0683103	-0.0937394	-0.10939	0.097894	0.0197845	-0.0541125	-0.0926158	0.0500116	0.0483095	-0.0573587	-0.0195385	0.0211958	0.150183	0.102277	0.120629	-0.0348468	0.0344037	-0.0715666	-0.0986749	-0.113932	0.0362453	-0.0840212	0.0383536	-0.0722253	-0.0654422	0.0262469	0.0154433	-0.030552	0.00748908	-0.0451101	-0.00553628	0.121329	-0.0902743
34	0.112011	-0.0127842	0.119317	-0.158183	0.0643482	0.0414444	0.0351002	-0.00794314	0.0402607	0.0711626	0.127724	0.0120501	-0.0362282	-0.0413893	0.320263	-0.07551	-0.0901667	0.0828593	-0.0551493	-0.0443909	-0.0168466	0.0942794	-0.0534796	-0.0352353	0.0752656	-0.115023	-0.00961653	0.117661	-0.0953136	-0.0974293	0.0186396	-0.104784	0.0613597	-0.0244628	-0.0314235	0.111021	-0.0391418	0.0855196	0.0598148	0.0171886	-0.00608903	-0.0580675	0.0862664	0.0875642	-0.0291114	0.0584073	-0.0712598	-0.132648	0.062605
412	-0.00774422	-0.124453	0.0560033	0.00315015	-0.0490853	0.0335364	-0.0564208	-0.119612	-0.079467	-0.0633793	0.0977752	0.0464524	-0.028018	-0.0153981	0.0383459	0.085823	-0.0466979	-0.0227651	-0.14968	0.0605285	0.0410023	0.00275842	-0.0543358	0.200186	0.151978	-0.0453623	0.0116898	0.160123	-0.0468079	0.0649111	-0.0225121	-0.00362041	0.250899	0.0250503	-0.121937	-0.0288543	-0.00112021	-0.10572	0.0529143	-0.0179187	-0.0327133	0.0760661	-0.0828233	-0.0441982	0.0841141	-0.0613206	-0.0429018	-0.0220594	-0.00776089
40	0.0738613	-0.11661	0.00383514	0.0101015	-0.0104731	0.029449	0.0915647	0.018616	0.101071	-0.0895197	0.0725266	0.0414733	0.0268706	0.0411622	0.175682	-0.0896782	0.0139612	0.129566	-0.12417	0.00836031	-0.0464273	0.0740669	-0.0557173	-0.00929214	0.125844	0.0377331	-0.170474	0.234885	-0.0671716	0.115064	-0.0274912	-0.214147	0.092064	-0.105578	-0.26179	-0.0960177	-0.0202028	0.0629968	-0.049897	-0.0335472	0.0451343	0.0463342	0.210542	-0.0703324	0.0405259	-0.00988605	-0.0619844	-0.0753386	-0.0753136
853	0.0642138	-0.0358685	-0.0609731	0.117819	0.0299757	0.0353776	-0.0958284	-0.0803893	-0.0483577	0.162813	-0.0696246	-0.105783	0.025308	0.145557	-0.0574754	-0.100609	-0.107261	-0.0702859	-0.136662	0.0433374	0.0661214	0.0550229	-0.0736498	0.0639781	-0.0355154	-0.0837085	-0.061915	0.0371562	0.0347249	0.152434	0.051969	0.000343572	-0.0060496	-0.127185	0.00789618	0.0315233	0.104892	-0.00209143	-0.107434	-0.0502747	-0.0273792	-0.139634	-0.00834229	0.141147	-0.0128705	0.00504737	0.0939831	0.0242153	-0.110634
20	-0.0183397	-0.103957	-0.00213076	0.0567819	-0.0241343	0.0378063	0.0828929	0.0137116	0.00343297	-0.0227895	-0.0812993	-0.0187334	-0.0349159	-0.0597268	-0.047995	-0.0558701	0.106719	0.0167633	0.0209042	0.0810246	0.0593287	-0.00601372	0.0204511	0.101665	-0.096552	0.0597543	-0.066538	-0.0450356	0.0442053	-0.000274722	-0.0584296	-0.0690259	0.095103	0.0656401	0.00327319	-0.107082	-0.109678	-0.0349212	-0.12616	0.0508779	-0.00911064	0.0602422	0.0293449	-0.0327169	-0.0315969	0.0215795	0.0258948	0.0548508	-0.0729467
821	0.020161	0.0687242	0.108146	-0.036379	0.225642	-0.157162	-0.148395	0.0352237	-0.0696343	-0.0231062	0.10279	-0.11207	-0.0208618	-0.0885794	-0.084918	0.130914	-0.237396	0.206556	-0.00297688	-0.0596525	-0.102069	0.00245645	0.103583	-0.0962872	-0.000378381	-0.0496329	0.0395946	-0.150454	-0.10044	-0.101549	-0.13961	0.227503	-0.000180835	-0.0426857	0.166881	0.12995	0.0369194	-0.0859477	0.0142708	0.00293441	0.00386334	-0.062187	-0.0549185	-0.0505917	-0.134528	-0.107016	-0.0784623	-0.0263301	0.020144
585	0.0566084	0.0839243	0.109475	-9.48179e-05	0.0130251	-0.00659165	-0.00463857	-0.0068338	-0.0681194	0.0417226	0.0726745	0.0106	-0.0191874	0.0638218	0.0182681	-0.0188754	-0.102676	0.0456925	-0.0248948	0.0276763	0.0311362	0.0491676	-0.00175341	-0.0546887	0.0630998	-0.0534307	-0.05541	-0.0229983	0.0370802	0.00305917	-0.0475786	0.107541	-0.0292436	0.000529883	0.1115	-0.0507812	0.116792	-0.1098	0.1266	-0.0779088	0.00570618	0.0121674	0.00448552	0.0426912	0.0564358	0.0282505	0.0313285	0.0279652	-0.0292616
844	-0.0207912	0.125122	-0.0681626	-0.043447	0.105996	0.0574563	-0.00429406	0.108807	0.0643318	0.0154752	0.0379603	0.0633206	0.143988	-0.0972538	-0.135182	0.109743	0.0124805	-0.0341037	0.0928426	-0.098896	-0.145743	-0.0156319	0.0259977	-0.0464227	-0.0497566	0.11254	0.0356096	-0.0345601	-0.0793016	-0.101565	0.100132	0.223518	0.0421131	0.00665991	-0.00634502	0.0726343	0.052611	-0.117059	0.112093	0.034208	-0.0957352	-0.0269447	-0.00248981	0.0209705	0.0346963	-0.0726592	0.00217318	0.0528522	0.0584692
94	0.0559566	0.0410582	0.0522735	0.0628857	-0.104998	-0.0830207	-0.0178403	-0.144497	-0.125507	-0.0130602	0.00942493	-0.0277945	-0.158272	-0.102142	0.083978	-0.0518892	0.0059859	0.0933841	-0.0738387	-0.0560286	-0.0164289	0.0765974	-0.0298588	-0.050353	-0.0915097	-0.0349887	-0.0837122	-0.0481064	-0.18452	-0.051646	-0.0826555	-0.0567122	-0.0913122	-0.0209898	0.121143	0.0308812	-0.0526074	0.0617933	0.00687425	0.0770753	0.132725	0.0018192	-0.0160361	-0.0923611	-0.0916773	-0.0721021	-0.0466316	-0.00381924	-0.0538009
636	-0.0747304	0.0782607	-0.0727132	0.0154677	0.0476027	0.123423	0.0193621	-0.00151873	-0.0107359	0.026507	0.0395757	-0.0258505	-0.015294	0.145252	-0.231405	-0.0146867	0.141912	0.024811	-0.107153	0.0516909	0.00667016	-0.0765962	-0.0208631	-0.0227665	-0.145979	-0.0824067	-0.159337	0.193596	0.29694	0.175952	-0.0595564	0.0696001	-0.0752648	-0.0754595	-0.0602576	0.00461831	0.0410087	-0.0208833	0.0229216	0.0226056	-0.011475	-0.109064	0.126942	0.0456881	0.110782	0.0638243	0.0399328	0.0697036	-0.0800638
75	0.11042	-0.113107	0.0335008	-0.129042	-0.0389929	-0.0411487	-0.0182786	-0.146028	-0.183452	-0.0669819	-0.00141043	-0.0550292	-0.0747767	-0.0732101	0.12726	-0.151051	0.0140097	0.165507	-0.0672253	-0.0818531	0.0252354	0.112828	-0.0444005	0.00504191	-0.131438	-0.0819683	-0.0880644	-0.045724	-0.0975172	-0.184656	-0.214256	-0.19755	-0.124188	-0.106049	0.0719768	0.0733873	-0.256135	0.23123	0.0642599	0.0695853	0.128056	0.152287	0.0670528	-0.16441	-0.117467	-0.0203577	-0.0654044	-0.0572827	-0.0655219
602	-0.056752	-0.0227613	-0.123366	-0.0764878	-0.038704	0.11456	0.0165435	0.00170698	-0.0347096	0.0023583	0.0236611	0.0640104	0.0666219	0.0744518	0.0548966	-0.0572803	-0.0170513	-0.0696798	-0.1397	0.042828	0.08359	-0.0778869	-0.165236	-0.0582794	0.0637605	0.0442407	-0.10727	-0.048981	0.0412672	0.0940372	-0.0774858	-0.0951339	-0.126438	-0.106485	-0.134601	-0.0712526	0.0442344	0.000968464	0.173713	-0.0663613	-0.166115	-0.0327861	0.0269273	0.180773	0.0530777	-0.0377182	0.156993	0.215163	-0.091462
909	-0.119492	0.0758714	0.0165696	-0.00102499	-0.0955707	0.0787232	-0.102906	-0.003908	-0.0977456	-0.146306	-0.146158	0.0140704	-0.038432	0.214739	-0.0786565	0.00407913	-0.0367697	-0.0269402	-0.138751	-0.00711201	-0.0147045	-0.121296	-0.17839	0.00561527	-0.0778516	-0.00722719	-0.0841575	-0.0273966	0.160568	-0.00272943	0.00151963	-0.0289507	-0.0917575	-0.155417	0.0431287	-0.110598	0.0809296	0.0321399	0.0134806	-0.0503007	-0.0332312	-0.0620915	0.110449	0.00804033	0.0305771	-0.0795991	0.0375435	0.0592008	-0.0260394
866	-0.0196228	-0.043198	0.0534506	-0.105991	0.0432023	0.0168803	-0.0104244	-0.115113	-0.180744	0.0872103	0.024299	0.0646484	-0.16453	0.0328581	-0.126396	-0.0648155	0.0279117	-0.00456913	0.0186041	-0.0407481	0.0658436	-0.028814	0.00657681	0.0540353	-0.0977908	-0.153691	0.0298857	0.0227749	0.0211565	-0.0720305	0.0450458	-0.0845547	-0.14031	0.0079877	0.0161379	-0.0181165	-0.00448578	-0.0502634	-0.0201555	-0.0839368	0.108612	0.0453065	0.0623033	0.121677	0.0437292	0.0128826	0.0458112	-0.0102597	-0.0596756
982	0.203217	-0.16833	0.209614	0.100347	0.0242926	-0.0497511	0.00847101	0.0750313	0.0163587	-0.0313602	0.000215426	0.0633926	-0.0110383	-0.0496734	0.0410891	0.0264323	0.0125525	0.114187	-0.0441251	-0.0256193	-0.00728906	0.231156	0.129158	-0.0943418	0.0306654	0.0729894	-0.0900112	0.157225	-0.0847774	-0.0380278	-0.0239458	-0.0276234	0.0928638	-0.138361	-0.0741418	-0.124741	-0.164643	-0.0397879	0.0570284	-0.0491026	0.0815709	-0.00421376	-0.022069	-0.0139607	-0.0540876	-0.106342	-0.0302321	0.0328388	0.0837549
92	-0.0584018	-0.100898	-0.131993	0.00554998	0.00972817	-0.0909944	-0.0258141	-0.0114364	-0.034757	-0.0903686	-0.0549625	-0.000509693	0.0453053	-0.0061936	0.153573	-0.0528112	-0.0725049	0.0854103	0.0934789	-0.148623	-0.142112	-0.037152	0.0256328	-0.0352485	-0.120639	0.041658	-0.00706551	0.0567472	-0.121977	0.0391041	0.00104291	-0.00827227	-0.049924	0.0627086	0.0779105	0.107528	-0.0676329	0.109232	-0.00815121	0.033843	-0.022824	0.000897139	0.0817657	0.034709	-0.104129	-0.0589207	-0.0757605	-0.01204	-0.0265162
833	-0.0514889	0.0468862	-0.104088	0.146282	0.00237483	-0.0489858	0.00209107	0.0517273	-0.049162	0.0383284	-0.117844	-0.0219665	-0.0321587	0.0943291	-0.114693	-0.074268	-0.0093412	-0.0770805	-0.0760637	0.189557	0.0862964	-0.0586087	-0.165065	-0.0163182	-0.0151646	-0.0785226	-0.0778842	3.18733e-05	0.082221	0.074061	-0.0204138	-0.0649876	-0.106639	-0.184403	-0.105735	0.0508126	0.000977979	-0.130828	-0.0155046	-0.0440273	0.0255061	-0.034663	-0.0243115	0.0636756	0.156976	0.0606566	0.0790754	-0.0321879	0.00844072
593	-0.0431534	-0.0667376	-0.0145829	-0.0180742	-0.00966494	0.0391481	0.0422339	0.00724967	-0.0103901	0.0284122	0.0342407	-0.0100304	0.0837757	0.0989664	-0.0970765	-0.0186509	-0.0890773	-0.0933513	-0.219635	0.10277	0.100858	-0.0339402	-0.0261981	-0.010063	0.0122457	-0.0524832	-0.0645773	-0.0105581	-0.073713	0.0577902	-0.0846757	-0.136301	0.101374	-0.180889	-0.120635	-0.0359752	-0.00663659	-0.0134858	0.0669485	-0.0730307	-0.0470332	-0.000201002	0.0524608	0.0520242	0.174267	-0.0388637	0.050072	-0.0289214	-0.154545
1074	-0.0350418	0.00622638	-0.109489	-0.141187	0.0223597	0.0936987	0.257603	-0.0453462	-0.0122531	0.0296768	-0.0113035	0.0854595	0.0815062	0.0466176	0.0209394	0.033158	-0.0358976	-0.0965852	0.0666208	-0.0273951	-0.0512607	-0.0358032	-0.0999491	0.0346941	-0.00646254	-0.034562	0.0930071	0.00873397	-0.0712661	-0.0864779	-0.124539	-0.0633372	0.000786711	0.0570057	-0.0476714	0.0454113	-0.0890438	0.0118568	0.0355078	0.0140367	-0.00312256	0.0657112	-0.072023	0.0230158	0.014772	0.0270485	0.0595707	-0.00233064	-0.0674776
96	-0.0361313	-0.0472235	0.0405594	0.0511715	0.0170205	-0.207562	-0.184692	0.062392	-0.0445478	-0.0106709	-0.158428	-0.131181	-0.00779697	-0.284456	0.00174687	-0.148224	0.036582	0.236807	-0.086412	-0.0959496	-0.0541801	-0.0469428	0.0359959	-0.17846	-0.231156	0.0590728	0.0174009	-0.0527688	-0.0904586	-0.0492568	0.00335301	0.0867112	0.00274929	0.143589	0.138637	0.117891	-0.0155629	0.218461	-0.0340479	0.0512578	0.085373	0.0525692	-0.0620075	-0.0627662	-0.0749376	-0.0274026	-0.0512941	0.0413137	0.0694686
688	0.00430735	-0.0983269	-0.0340757	0.062972	-0.0946237	0.0896003	-0.0919131	-0.0966081	0.00312693	0.117727	0.0649446	-0.0395747	-0.0630228	0.20238	-0.0515677	0.0333406	0.00714144	-0.0966841	-0.0398029	0.072817	0.10158	0.0182506	0.00763336	0.167704	-0.0822477	0.000538023	-0.0445526	0.0563228	0.209099	0.0519042	-0.0039984	-0.0865161	-0.100954	-0.0991872	-0.055504	-0.0918388	-0.0784978	0.0152888	-0.024796	-0.0283912	-0.0125371	-0.0550141	0.0395928	0.0734452	0.00788054	-0.0214998	0.0104945	0.0362445	-0.111772
84	-0.077196	-0.144455	0.00779464	-0.0662136	0.0633599	-0.0710859	-0.00590557	-0.12551	-0.050107	-0.133925	0.0354631	-0.10048	-0.131827	-0.0212966	0.110016	-0.0470061	0.0602309	0.260456	0.0650267	-0.142818	-0.1081	-0.0666054	0.0737482	0.0269703	-0.0936783	0.0192563	-0.0435706	0.0131903	-0.158482	-0.0185561	-0.0918759	-0.0588808	-0.0441189	0.0826172	-0.0150082	0.0146091	-0.181707	0.172452	0.018809	0.0960618	0.0779162	0.0278574	0.151036	-0.0169609	-0.0924356	-0.0742707	-0.055852	-0.0482981	0.0427543
698	0.0504799	-0.0451006	0.078942	-0.0162214	-0.019095	-0.00699025	0.0581901	-0.0614146	-0.0706318	-0.00121347	-0.0445584	0.0905462	-0.0328797	0.0159517	0.0471812	-0.123945	0.00444756	-0.0703435	-0.0471703	0.139881	0.0961165	0.0680073	-0.0807591	0.187867	0.0268309	-0.085889	0.0275767	0.0631826	0.0607513	0.0878497	0.0356851	-0.0441471	0.118701	-0.1142	-0.0425848	-0.0552776	0.0798366	-0.0666758	0.0335427	-0.0725488	-0.044654	-0.119598	0.116408	0.013999	0.120909	0.00392834	-0.00585976	-0.0471	-0.0341842
912	-0.0202429	-0.0266685	-0.136725	0.00806425	-0.0621134	0.00561129	-0.0662883	0.0238571	-0.115451	0.0070307	0.0611146	0.0379986	0.00586	0.0613816	-0.0383421	-0.0392195	-0.0853733	-0.0828655	-0.144912	0.108566	-0.071757	-0.0183288	-0.0495571	-0.0511905	-0.0186649	-0.0662357	-0.0952179	0.0332601	0.160864	0.117309	0.0109361	-0.0144992	-0.052855	-0.05076	0.00285411	-0.0240194	0.0190954	0.0143507	-0.00261861	-0.115762	-0.0133148	-0.0682484	-0.0105478	0.057425	-0.021811	-0.00739364	0.00565711	0.0755888	-0.100159
88	0.0112956	-0.105446	-0.0171193	-0.0629207	-0.188162	-0.166517	-0.121578	-0.0789932	-0.0670553	-0.123421	-0.100478	-0.0751182	-0.134672	-0.132684	0.184283	-0.163135	0.204558	0.221896	0.131785	-0.110861	-0.0135051	0.0292736	0.162575	0.0871338	-0.223911	-0.068666	0.115317	-0.0610855	-0.0983183	-0.120582	-0.243263	0.0440499	-0.167757	0.255608	0.193698	0.110031	-0.21981	0.387296	-0.0691133	0.156225	-0.05609	-0.0459615	0.0349071	-0.161297	-0.153351	-0.0775725	-0.00319713	0.00329485	-0.0381163
983	0.421615	-0.0448399	0.0650993	0.118022	0.00207091	-0.168919	-0.0120663	0.0657767	0.0777147	-0.0585487	-0.0513494	-0.0643306	0.0445433	-0.0288167	0.0474419	-0.0813736	0.117536	0.00748599	-0.0126523	-0.0855131	0.0166387	0.40675	-0.017033	-0.044579	-0.106891	0.0906644	-0.113197	0.00702965	-0.0377119	-0.0599754	-0.00636437	-0.00285731	-0.000917629	-0.0152157	-0.0352723	-0.00565495	-0.0272828	0.0665661	-0.0155585	0.00528065	0.0616899	-0.0558721	-0.059624	-0.113732	-0.111042	-0.0310695	-0.13253	-0.00484984	0.0648004
155	0.0943397	0.180594	0.0860334	0.0895939	0.0512119	-0.140933	-0.0475458	0.0161938	0.126856	0.0218821	-0.0625907	-0.135069	0.0443224	-0.0469799	-0.0797098	0.122905	-0.0448746	0.0989372	-0.223423	-0.0222687	0.0287222	0.0609953	-0.0595642	-0.124933	-0.00838786	0.0904434	-0.00764207	-0.0143465	0.0537393	-0.0813515	0.106242	-0.0441074	-0.0646039	-0.177626	-0.134217	0.00822746	0.0853235	0.003881	0.0265307	0.0332665	0.078207	0.0637859	-0.010483	-6.46607e-05	0.0368225	-0.066549	-0.00582001	-0.0403293	0.0575277
938	-0.0178235	0.00451033	0.0548721	-0.0227771	0.0288106	-0.0505098	-0.0118309	0.0429045	0.0548425	0.0497751	-0.0643339	-0.046598	0.0314881	0.000746492	-0.0882576	0.0946602	-0.088681	0.018414	0.0189367	-0.0466253	-0.0155485	-0.0112649	0.00240503	-0.0037388	-0.0577876	0.0398324	-0.0655518	-0.0442964	-0.00926973	-0.0050318	0.0128266	0.0360304	-0.101359	-0.0329886	-0.0231331	-0.0214755	-0.0975645	-0.0744797	-0.0228689	0.0264241	0.00728741	-0.0079802	-0.0275409	-0.0103179	-0.000170511	-0.0186831	-0.0338176	-0.0826687	0.0769397
596	-0.0767742	-0.166477	-0.0424349	-0.024771	-0.0575117	-0.107212	-0.105497	-0.0488091	0.0195425	0.0224125	-0.0773461	-0.122503	0.00752623	-0.0769713	0.0809418	-0.174804	0.143984	0.196123	0.189087	0.0185039	0.066041	-0.0745247	-0.0822569	-0.199552	-0.165063	-0.0168698	-0.13611	-0.0299875	-0.145246	-0.0899408	-0.142105	-0.0738518	-0.108452	0.0182842	-0.0299792	0.232344	-0.217833	0.747822	-0.123093	0.00352206	0.0307453	0.0622483	-0.026124	-0.142636	-0.107407	0.143465	-0.176599	-0.0922908	-0.0568372
1140	0.0148466	-0.0590257	-0.118357	0.0886172	-0.0125081	-0.111354	0.0210006	-0.0693372	-0.0707352	0.000764284	-0.164469	-0.0772604	-0.0185618	-0.0236738	0.0426236	-0.10643	0.148832	0.21364	0.128634	-0.0443416	-0.0521621	0.0312702	-0.0692825	-0.167686	-0.236982	-0.0798483	-0.124703	-0.0951143	-0.0578798	-0.0686175	-0.0611906	-0.123564	-0.0799323	-0.039329	-0.0652881	0.250981	-0.163388	0.683981	0.0371724	-0.0333308	0.058271	0.0140131	0.0817792	-0.0869375	-0.0950863	0.110258	-0.102101	0.0160676	-0.0642642
309	-0.0759592	0.00547246	0.143618	0.168334	-0.0405743	0.184617	0.186332	-0.0390484	0.05751	-0.0536296	0.0593453	0.105861	0.0459002	0.141128	0.0201855	0.032404	0.0409172	-0.0832358	-0.0691167	0.0705748	-0.0207524	-0.0859191	0.0191759	0.186513	0.0491972	0.014046	0.0358396	-0.00612336	-0.0861234	0.060854	0.0368963	-0.18397	0.126963	-0.0495238	-0.196511	-0.0963767	0.128805	-0.095674	0.055909	0.0273862	0.047047	0.163681	0.145826	4.52893e-05	-0.00597371	0.0756565	-0.0469589	0.00914209	-0.032973
694	0.0161489	-0.0659817	-0.0618181	0.0686731	-0.0626664	0.0426458	0.0161539	-0.0681923	-0.0844611	-0.0122564	-0.0473673	0.0273549	-0.0471155	0.127447	-0.0794754	-0.130722	-0.0375886	0.000447644	-0.0186894	0.0696378	0.0509973	0.0118677	-0.136899	-0.0823884	-0.0293086	-0.177287	-0.0638214	0.133974	-0.0094917	-0.0106001	-0.00635103	-0.101568	0.126026	-0.0857194	0.0352581	-0.0126933	0.0166453	0.102839	-0.0931139	-0.114585	0.00384306	-0.00649678	0.0250099	0.0565833	0.0492558	0.0676678	0.050828	0.0166394	-0.104427
134	-0.0616651	0.0768654	0.0175636	0.0563826	0.0295333	0.0233036	0.173104	-0.0663794	-0.0473897	-0.108871	0.0522838	-0.0907112	-0.122465	-0.0397344	0.0210614	0.0121248	0.133465	0.0516225	0.244037	-0.125997	0.0144963	-0.042733	0.203396	0.0771263	-0.0345474	-0.0414917	0.213008	-0.0122992	-0.0711441	-0.0299423	-0.0186415	0.0553826	0.0150121	0.169955	0.0511744	-0.158966	-0.101421	-0.0716405	0.0215263	0.112882	0.0387906	-0.025839	0.0268228	-0.118958	0.0216986	-0.0786051	-0.0108245	0.0680613	-0.0320972
1017	0.0353969	-0.0354693	0.0110046	-0.0065901	-0.0124093	0.0378996	0.0607697	0.0398888	-0.0680522	0.0173703	-0.0741543	0.177746	0.0331653	0.0542839	-0.0419114	0.00556573	0.00702718	-0.088919	-0.101004	0.0366848	0.080624	0.0141733	0.055803	0.0327444	0.163393	-0.0409991	0.0160529	0.0516588	-0.0212896	0.0410674	0.0100579	-0.0710555	0.142435	-0.0904656	-0.0400051	-0.0879565	0.0526049	-0.106406	0.0572775	-0.0699692	-0.0506876	0.00991217	0.0555222	-0.0680418	0.0718002	-0.0922159	-0.0173835	0.00452077	0.0530159
111	-0.0168288	-0.102814	0.00712508	0.165823	-0.107961	0.153899	0.296648	-0.0697662	0.0056371	-0.0417405	-0.0216201	0.117453	0.0508473	0.0715595	0.0529331	-0.0265205	0.0595614	-0.170367	-0.0283162	0.0116502	0.00405776	-0.0320164	0.0307684	0.212209	0.131307	0.00448336	0.0756388	0.0830378	-0.159151	0.0230845	0.0625921	-0.110193	0.0750906	0.0678442	-0.184919	-0.176456	0.00801972	-0.202959	0.0604497	0.102444	-0.0251345	-0.0221741	0.115108	-0.052889	-0.00964797	-0.0678886	-0.021263	-0.0416689	0.0209296
1194	-0.0151486	0.187787	0.0227098	-0.157074	0.0853268	-0.225455	-0.103818	-0.026018	-0.0916488	0.0913586	0.0292232	-0.0855216	-0.0962069	-0.133516	-0.0443529	0.0243227	-0.122345	0.0286053	-0.0701029	-0.156153	-0.133369	-0.0234833	0.0957151	-0.185692	-0.0153412	-0.0504923	0.11943	-0.0847651	0.0185792	-0.116512	0.028815	0.357938	-0.0926256	0.0482138	0.493526	0.142352	0.069714	-0.0190914	0.0689394	-0.0935224	-0.0612761	-0.0700981	-0.0738066	0.00611079	-0.134224	-0.136881	-0.00567824	-0.0344448	0.106988
228	-0.0890883	0.0539147	-0.0265422	-0.0793954	-0.0485457	0.0356114	0.0232229	0.0164455	-0.00687507	-0.0291289	-0.0724738	-0.0501965	-0.0819503	-0.0501882	-0.058303	-0.031981	0.0682043	-0.0136384	0.101207	0.0978619	-0.0326926	-0.100942	-0.0593125	-0.0233932	0.0764843	-0.0150805	0.006713	0.0211637	0.053991	0.116348	0.0148214	0.0888455	-0.0431972	0.0130218	0.0141203	-0.083193	0.0573684	-0.0593327	-0.0437346	-0.0158438	-0.150517	-0.0981516	0.102596	0.0121675	0.0354168	0.0183232	0.128414	0.0231406	0.0295726
1177	-0.0352921	-0.0334115	0.132941	0.0518813	-0.155492	0.237405	-0.0288447	-0.00741534	-0.0236842	0.0488172	0.0407308	0.0740284	-0.0278359	-0.0458422	0.143491	0.00762349	0.00908494	-0.00224074	0.0964987	0.102208	0.120652	-0.0190275	-0.00560462	0.107884	0.0667268	0.0386274	-0.0806132	-0.0026971	-0.0121801	-0.00623678	-0.0231428	-0.0888716	0.0175625	0.0949365	-0.0732059	-0.107054	-0.0229061	-0.155713	-0.0605438	0.0801744	-0.0217886	0.0190216	-0.0552473	-0.0106318	0.0764317	-0.0901582	-0.0153258	-0.0148236	-0.0648053
644	0.112613	-0.0597505	-0.0499061	-0.0181388	-0.00139252	0.0954971	0.119738	-0.133849	0.0177521	-0.069194	-0.036341	0.0463186	0.0550978	0.0424882	-0.0336758	-0.180905	0.0377887	-0.0581574	-0.0504585	0.0815498	0.117066	0.107029	-0.13909	0.03667	-0.00897409	0.00386583	0.0763922	0.0881011	0.0602048	-0.0198432	-0.0494818	-0.136366	0.0872056	-0.0328681	-0.0290278	-0.0430916	0.0426607	0.0428632	-0.0177366	0.0467837	-0.136873	-0.0566793	-0.0815863	0.0015362	-0.014783	-0.0389284	0.0852659	0.0133241	-0.098196
1265	0.173299	-0.191867	-0.00435883	0.133184	0.037228	-0.00567059	0.108872	-0.0459916	0.0505668	0.080758	-0.033104	0.063659	-0.0738703	-0.00549025	-0.0149645	0.0395643	-0.036543	-0.125437	-0.0408014	-0.0421439	-0.10398	0.175103	0.0968532	0.0596913	0.0140472	-0.0563625	0.134672	-0.0342217	0.0620709	-0.0518647	0.156884	0.0629481	0.0142447	0.0704637	0.0786139	-0.131527	-0.0967409	-0.116721	-0.0779649	0.0345464	-0.0507219	-0.0759682	0.0965725	0.000153834	0.12787	0.0193514	-0.0186435	-0.109246	-0.0469679
339	-0.167575	0.00724245	-0.00141621	-0.0754245	0.00454041	-0.0548989	-0.0448511	0.152871	-0.0255872	0.150888	-0.0488757	-0.0759603	-0.00577475	-0.102878	0.0653002	-0.163274	0.127061	0.108684	0.66754	-0.0266257	-0.0712786	-0.154666	0.243545	-0.0401821	-0.125572	0.0183783	0.234564	-0.0116518	-0.0435711	-0.0885176	0.0313678	0.359486	-0.180507	0.587934	0.271706	0.0388823	-0.0969306	0.0133807	-0.0652558	0.021611	-0.167366	-0.163417	-0.0274156	-0.145456	0.0474735	0.00666274	0.0391849	-0.0177885	0.113827
994	-0.0779846	-0.0638677	0.0601749	0.049632	0.024068	0.101173	0.131095	-0.0167164	-0.138761	0.0324644	0.0314297	0.121141	-0.0586985	0.024279	0.0143107	-0.0792463	-0.000216098	-0.103214	-0.0185779	0.114062	0.0478861	-0.0917938	0.0274046	0.119738	0.0926843	-0.118759	-0.0828625	0.100829	-0.000326048	0.00561729	0.0521766	-0.134712	0.135192	-0.00603667	-0.117765	-0.0458379	-0.0588094	-0.157962	-0.0486897	0.077925	0.0398066	-0.0607965	0.196365	0.121101	0.185846	0.00631638	0.0952522	-0.00895933	-0.081158
137	-0.00982861	0.0286886	0.0826232	-0.0477987	-0.074491	-0.0625867	-0.0890352	0.0479987	-0.143562	0.0255236	-0.0811056	-0.0411219	-0.135017	-0.0411136	0.00709843	-0.0455153	0.00667504	0.0885186	0.432391	-0.145601	-0.00293823	0.000762373	0.307945	-0.00638833	-0.252601	-0.0822511	0.232937	-0.0319035	0.0150272	-0.0439052	-0.123824	0.203609	-0.0679708	0.507254	0.263911	0.0809757	-0.101884	0.0687618	0.0206656	-0.0223263	-0.0339056	-0.0887547	-0.104564	0.0368161	-0.082244	-0.0487607	-0.0726956	0.0980487	-0.00838999
1247	0.108	0.107889	0.0770411	-0.025174	0.267752	-0.0300462	-0.0212795	-0.0917693	-0.122142	0.0890292	0.0125434	-0.0667392	-0.15466	0.0211112	0.129654	0.16278	-0.0259071	0.00532444	-0.0153079	-0.158439	-0.0510341	0.0797158	0.170954	-0.101231	0.00328092	-0.101893	0.131204	-0.00267767	0.0306436	-0.217274	-0.0231234	0.0594806	0.0671909	0.0526457	0.187727	0.0130916	-0.0381005	0.00774388	-0.0605243	0.0663374	-0.000272533	-0.0439302	-0.0758889	0.0238317	0.0343965	-0.0969434	-0.0432661	-0.049807	0.0127829
1231	0.11012	0.0273802	0.0174404	0.133828	0.0815927	-0.0191299	-0.102035	-0.108813	-0.0334095	0.208036	0.0248394	-0.0132657	-0.0238643	0.053421	0.31711	-0.00915356	-0.0641057	-0.0190178	-0.0744146	-0.0273964	0.0293621	0.0911262	-0.00827826	-0.0903147	0.0711049	-0.0768735	0.00133365	0.0369395	-0.0501123	-0.0300655	0.0870108	-0.0280799	-0.013318	-0.119288	-0.0194659	0.00309976	0.00807427	0.0400623	0.0566616	-6.80304e-05	0.0351861	0.0586582	0.0901649	-0.0133055	-0.00381074	-0.0787284	-0.074413	0.0239981	-0.0251687
211	0.0475061	-0.0110806	-0.0985892	-0.0245116	-0.00635504	0.132805	0.0992618	0.120691	0.104422	0.0355929	-0.119397	0.0187906	0.0509086	-0.00619494	-0.0316261	0.00174759	0.0596227	-0.0786337	-0.0635134	-0.00944355	-0.0302538	0.038562	-0.17367	0.0148229	-0.0237695	0.117372	0.0474933	-0.0226764	-0.00395259	-0.0473712	0.168429	-0.180649	0.0751519	-0.143646	-0.149599	-0.0283093	-0.028782	-0.0548121	0.0393559	0.278798	-0.000639998	0.0201974	-0.00470955	-0.07186	0.00709041	-0.0607755	0.0563671	-0.154682	0.154973
1312	0.013183	-0.0152602	-0.0534068	-0.0707085	-0.0397339	-0.167253	-0.109124	-0.0459706	0.00857056	-0.0103073	0.0938477	0.0357661	-0.0308397	-0.0106215	0.0555736	-0.0376905	0.0269433	0.13579	-0.0317262	-0.0626921	0.084267	0.0346753	0.139477	-0.0855163	-0.0632076	0.0285719	-0.125927	-0.0198043	-0.036046	-0.0659471	-0.0966637	-0.0354618	-0.0774064	-0.0352909	0.0222212	0.0239247	0.0324012	0.118009	0.0777795	-0.0353637	0.000823162	-0.0192407	-0.10732	-0.105015	-0.0971775	0.0196654	-0.0183295	-0.00315615	-0.0113954
250	0.0531633	0.0579823	-0.177612	-0.0753277	-0.0446031	-0.0774878	-0.130017	-0.106418	-0.0706123	0.0573895	-0.138923	-0.0130401	-0.0518456	-0.056764	-0.0916636	-0.0490685	0.0256222	0.469945	-0.00855396	-0.0461562	0.0615451	0.0419898	0.0152721	-0.0849606	-0.01329	-0.0294558	-0.137305	-0.0615589	-0.042835	-0.119342	-0.0234212	-0.0340175	-0.173112	-0.0322725	0.039343	0.054857	-0.00259458	0.150945	0.00264322	-0.0915147	0.306436	0.214021	-0.0598652	-0.0380556	-0.00963048	0.215499	-0.0812392	0.017419	-0.114446
1178	0.0292532	-0.0794612	-0.0261857	0.132512	-0.0339586	0.268799	0.164739	-0.00435312	0.028865	-0.140631	0.0863532	0.0420821	0.0525136	-0.0409235	0.0197473	-0.0808614	0.0121472	-0.196501	0.0159417	-0.0357639	0.0249909	0.0405734	0.0539963	0.0477304	-0.0992019	0.0911766	-0.0421674	0.20499	-0.0230963	0.0463124	0.0788933	-0.142223	0.0912667	-0.0217552	-0.0489886	-0.125147	0.00291576	-0.0388223	0.0202122	-0.0575475	-0.0184181	0.0504157	0.0820473	0.126538	0.113592	-0.0658158	0.0513268	0.0165704	-0.195725
649	0.107415	-0.0146368	-0.0895293	0.0142423	0.204259	-0.0681986	0.0392919	-0.060645	0.000654872	0.103736	-0.089182	-0.0497183	-0.0321101	-0.0182902	-0.0507731	0.259104	-0.0935067	0.0488178	-0.0690431	-0.0935432	-0.0401793	0.0914194	-0.0165241	-0.0239919	0.0205489	0.0770699	-0.0900453	0.00902587	-0.0568708	0.0533608	0.0631743	-0.108124	-0.0271282	-0.113431	-0.10528	-0.00365874	0.0225881	-0.127884	-0.09967	0.146824	0.0563728	-0.0568505	-0.0168048	-0.0401577	0.0344847	0.0555472	0.024604	-0.0610016	0.19224
1338	0.0573421	-0.126771	-0.0732451	0.0854529	0.0528372	0.0171153	0.0752439	0.110777	0.066301	0.131751	-0.0667317	-0.0263823	0.0480459	-0.0370174	0.000769695	-0.0786839	-0.0137571	-0.0532896	0.0182443	0.121676	0.00830805	0.0498026	0.0491221	0.0119601	0.0368331	-0.0265249	-0.0964035	-0.0184874	0.00728809	-0.0290788	-0.0530366	-0.0777363	-0.0899	0.0156808	-0.0819446	0.039345	-0.11787	0.0198939	-0.0269722	0.0150221	-0.0137891	0.0173347	0.0770482	-0.0123188	0.0806331	-0.0354314	-0.0311161	-0.0295521	0.0251799
410	-0.0497211	-0.0217034	0.107393	0.0763491	0.0591445	0.0524892	-0.0598382	0.0702207	0.0452613	-0.00599027	0.322766	0.092397	0.0119179	0.0858639	0.0480471	0.109628	-0.0795372	-0.0684927	0.0751971	-0.0726412	-0.142776	-0.0382785	-0.0224946	0.0306123	0.190871	0.0979299	-0.0680813	0.0102261	0.0116336	0.078451	0.0673492	-0.119865	0.269852	-0.0389785	-0.112627	-0.0262049	0.00694016	-0.0912115	0.0908223	0.0397682	-0.0478246	0.0174501	-0.0116546	-0.00213662	0.0536541	-0.0560798	-0.0755109	0.0438408	0.0907909
1200	0.0414928	0.00476352	-0.0323757	-0.112428	0.045352	-0.0992285	-0.140831	0.0840903	0.10717	0.118265	-0.0508282	-0.124654	-0.0350541	-0.131224	0.0213696	0.174744	0.0723838	0.0519308	0.0408528	-0.0792881	0.00910074	0.038227	0.133309	-0.123982	0.0363996	0.0999723	0.033055	-0.00185622	-0.113024	-0.023468	0.0643941	0.0167374	-0.0621267	-0.0280703	0.166386	0.0659892	-0.00749071	0.0898496	-0.0345791	0.0316533	-0.0244289	-0.0969335	-0.146079	-0.064129	-0.0905428	-0.120607	-0.03564	-0.0657381	0.133483
233	-0.0726436	0.126625	-0.123073	-0.147719	-0.0816112	0.0193615	-0.0402191	0.032742	-0.04428	0.0712223	-0.0804155	0.0838092	0.0587007	-0.0884518	-0.0582797	-0.0720982	0.037851	0.150744	-0.0658409	0.0930033	0.0283807	-0.0797638	0.0345527	-0.0656801	0.0694559	0.123807	-0.0334042	0.021187	-0.00945107	-0.0154414	0.00291108	0.0288544	-0.0269007	-0.104664	0.107986	-0.0951034	0.235289	-0.1461	0.0289755	-0.0722341	-0.0516293	-0.0769732	0.00877733	-0.0138462	0.0237535	0.121952	0.107282	0.10098	0.0317656
1279	-0.0679519	-0.068054	-0.0215802	-0.0180197	0.0141153	-0.0369953	-0.0564355	-0.105523	-0.0653784	0.000956962	-0.0776465	-0.00292424	0.00722584	-0.0420132	0.0524346	-0.189208	0.108425	0.167616	0.153528	-0.0664169	0.00932696	-0.0677734	0.0584768	-0.164594	-0.19357	-0.0594804	-0.00948007	-0.0796498	-0.0468226	-0.0902412	-0.0789404	-0.0247902	-0.151062	0.0320873	0.0190823	0.316665	-0.113962	0.719314	-0.10929	0.101946	-0.00477023	0.0478445	-0.0757863	-0.122843	-0.183865	0.0585437	-0.169847	-0.0361775	-0.212275
1273	0.0209551	0.0721973	0.0340506	-0.0117508	0.0755125	-0.0800884	0.00624701	-0.106306	-0.0309027	-0.00219055	-0.0220157	-0.0389656	-0.0217638	-0.0851063	0.256151	-0.0630604	-0.0898057	0.223247	-0.0940641	-0.0883549	-0.0576334	0.00901255	-0.0551334	-0.0807561	-0.130888	-0.187194	-0.08078	-0.0663293	-0.111071	-0.0346104	-0.0515164	-0.0749351	-0.109535	-0.0674195	0.0253512	0.231261	0.0192373	0.140292	0.0168582	0.0588525	0.0221148	0.103475	0.0644649	0.0657087	-0.0873347	0.0225023	-0.12832	0.0202681	0.0267001
574	0.125417	0.0103252	-0.013718	-0.0288141	-0.0273845	0.172868	0.0572022	-0.168178	-0.0927748	-0.0812402	0.0351056	-0.0232689	-0.0156174	-0.0414498	0.0980538	0.0161017	0.109235	-0.202815	-0.0632628	0.0497193	-0.00723509	0.0977249	-0.032385	0.16117	0.110464	-0.0868768	-0.0650833	-0.0249243	0.00584835	-0.0798805	-0.0544763	-0.00737786	0.0355909	-0.0728779	-0.0340223	-0.169093	-0.110653	-0.0757166	0.178142	0.218082	0.0318776	0.0884666	0.0756084	-0.0701722	0.073058	0.0805093	0.0591163	-0.0244342	-0.105689
1372	0.0335244	-0.0650243	-0.0490052	0.0302998	-0.0456847	0.140836	0.150925	-0.0541361	-0.059526	0.00725308	-0.0387723	0.114075	-0.0551267	-0.00081831	0.0677404	-0.0895147	-0.00019323	-0.116169	0.0561652	0.129612	0.0491778	0.0400797	0.0366302	0.201461	0.0997712	-0.0844072	0.111486	-0.0710961	0.139695	0.188734	-0.0176536	-0.13147	0.0383259	0.00522074	-0.0631464	-0.0694611	-0.0794858	-0.23657	0.00351009	0.00821629	-0.0761573	-0.00426506	-0.0201624	0.0297906	0.085179	-0.0192706	0.108335	-0.0749467	-0.0976074
374	0.105386	0.277485	-0.0779884	-0.00382187	-0.00831969	-0.0823489	-0.129996	0.10212	0.029437	-0.114937	0.0343006	0.0716011	0.0393887	-0.161887	-0.105746	-0.0270135	-0.18069	-0.00239538	-0.154739	-0.0523081	-0.103001	0.0984242	-0.00803194	-0.0717016	-0.0696829	0.0754615	0.02187	-0.0544864	-0.0146074	-0.104339	0.207136	-0.0563301	0.0322874	-0.10189	0.0958804	0.00561877	0.498097	-0.0652419	-0.00655745	-0.00287054	0.0963472	-0.0508739	0.068391	-0.0462414	-0.00897767	-0.0754332	0.0104537	-0.0556975	0.102008
1294	-0.0501311	-0.076122	-0.0588562	0.022273	-0.0753434	-0.0672197	-0.107815	-0.0793339	-0.059343	0.0048088	-0.0665618	-0.0260969	-0.0437472	-0.130505	0.0433654	-0.120709	0.0782005	0.151495	0.103292	0.0232377	0.0989816	-0.0476345	-0.0986783	-0.21441	-0.196589	-0.0756014	-0.14548	-0.0605122	-0.0347367	-0.0428968	-0.103114	-0.112709	-0.138977	-0.0263439	-0.0595028	0.272337	-0.205046	0.760751	-0.0135846	0.0153075	-0.0291686	0.037774	-0.0626992	-0.110697	-0.0267614	0.0565262	-0.136606	-0.0374409	-0.00879193
724	0.0376422	0.0268806	-0.0606279	0.149301	0.0147865	-0.0932296	-0.0915146	-0.0162629	-0.00570228	-0.128415	-0.0377776	-0.175069	-0.0586514	0.0440162	-0.0729392	-0.0122444	0.00988043	0.0730405	-0.147137	0.0959517	0.0297889	0.0188957	-0.156864	-0.0542054	-0.0210668	-0.065861	-0.206748	-0.0301084	0.0763189	0.0585158	-0.0192643	0.00103366	-0.0349727	-0.0659655	-0.0467949	-0.0555191	-0.0190276	0.132121	0.0685598	-0.0652468	0.0620317	0.0652104	0.00642225	0.056712	0.0518563	-0.036032	-0.0594318	0.102689	0.10264
1369	0.123666	-0.0372847	-0.00491429	0.0802178	-0.0706383	0.174069	0.189888	0.02397	-0.0628159	-0.00346389	0.121478	0.0741582	0.0740665	0.121132	-0.00446537	0.0813191	-0.171081	-0.161251	-0.0181993	0.0419211	-0.0824266	0.122136	-0.0689403	0.0828552	0.0386497	-0.0207054	0.0353926	0.0538462	0.00205303	0.0674588	-0.0371165	0.0905995	0.00663759	-0.042919	-0.0206654	-0.110927	0.0618441	-0.195891	-0.0110521	-0.035572	-0.116955	-0.0483169	-0.0520688	-0.0235441	0.0344793	-0.0587728	0.0835278	-0.061007	-0.0576239
438	0.0309965	0.0679799	0.0227816	-0.0846161	0.00664884	-0.119564	-0.00502204	-0.0637527	-0.084482	0.129053	-0.139946	0.0202824	-0.00660453	0.0655668	-0.131449	-0.0134553	-0.0869714	-0.133556	-0.0575613	0.00615163	-0.0300692	0.013716	0.166304	-0.049769	-0.0293294	-0.144641	0.260536	-0.0775983	0.0610045	-0.133091	0.127611	0.252278	0.0131783	0.0527026	0.349973	-0.00120203	0.0627774	-0.123837	0.0100496	-0.00696111	-0.070122	-0.119345	-0.0410676	0.0202425	0.149369	0.018285	-0.0223012	-0.129598	-0.0788325
1370	0.0885982	0.119486	-0.0456454	-0.00817622	0.0644682	0.00986839	0.0898305	-0.0252129	0.0013987	0.0680046	-0.0207787	0.0258396	-0.0160873	0.0831033	0.0276154	0.036379	0.0433522	-0.00206841	-0.0782356	0.111494	0.156288	0.0884416	-0.0110084	-0.0227954	0.0717379	-0.0807029	-0.0465052	0.05173	-0.0260428	-0.0269099	-0.0915959	-0.0440537	0.201148	-0.085178	-0.0556624	0.0337402	0.105186	-0.0873405	0.0317689	-0.00197028	0.0615384	0.0559737	-0.175661	-0.000499994	0.031438	0.0637756	-0.00427038	-0.0158024	-0.170099
317	0.0672585	0.0935393	0.0271858	-0.00451221	0.210967	-0.129263	-0.042928	0.218259	0.314818	0.0123965	0.0195958	-0.0528821	0.119457	-0.0444626	-0.124454	0.275608	-0.0261534	-0.0374792	0.0139009	-0.123427	-0.0887088	0.0515097	-0.132515	-0.078005	0.0385402	0.207888	-0.0453345	-0.073194	-0.0333151	-0.0767337	0.132015	0.0919305	-0.00357254	-0.031974	-0.0308755	0.118621	0.123595	-0.0972768	-0.0182134	-0.0396845	0.00521264	-0.0726304	-0.0975374	-0.116387	-0.100088	0.00153415	-0.0717193	0.0272597	0.802575
1300	-0.035815	-0.0548077	-0.0137892	-0.145275	0.0830262	-0.0430986	-0.0850856	-0.0099553	-0.0380428	0.0701101	-0.0975268	0.092953	-0.063929	-0.06054	-0.031561	-0.0883017	-0.0756877	-0.0039113	-0.0851082	0.0182272	-0.056746	-0.0323612	0.0147729	-0.131587	0.0130864	0.0681544	-0.0440169	-0.0229715	-0.0235359	0.0655924	0.0512022	-0.0603952	-0.0168329	-0.125661	0.0111769	-0.0304321	0.0916157	0.106503	0.0684051	-0.108204	-0.0624594	-0.00540034	-0.0380395	-0.0623938	-0.120754	-0.0216562	-0.0473224	-0.0709454	-0.00102721
14	-0.0104972	0.0578226	-0.0085309	-0.0306288	0.0355825	-0.0544732	0.00852416	-0.110852	-0.104011	0.0119141	-0.0293387	-0.128133	-0.125262	0.144819	-0.0165881	-0.0464516	-0.073197	0.0212529	-0.0270922	0.10177	-0.0835499	-0.0333408	-0.118414	-0.0920945	-0.00400015	-0.234279	-0.0171296	-0.0497206	0.058127	0.110884	-0.0304045	-0.00424688	-0.0884231	-0.0578625	-0.000350364	-0.0294669	-0.0651981	0.00253606	-0.0864121	-0.114935	-0.0548939	-0.0493851	-0.0879392	0.0453437	-0.0591521	-0.0271309	0.0831881	0.0335324	-0.0861704
425	0.0724435	-0.0261355	-0.0219719	-0.0818767	0.154883	-0.136111	-0.0215687	-0.0283461	0.124626	-0.0285272	-0.0084068	-0.0385745	-0.0139146	-0.0638071	-0.0537327	0.14183	-0.0964663	-0.0302232	-0.0785683	-0.0738604	-0.0863348	0.0587656	-0.00538027	0.0209231	0.0175893	-0.109234	0.0394902	0.0539409	-0.054266	-0.147047	0.202736	0.128674	-0.00336832	-0.0317698	0.0116389	-0.0856744	0.0603342	-0.0416602	-0.00390578	0.143864	-0.0357111	-0.0512711	0.0437009	-0.0668211	0.0693573	-0.104037	-0.05036	-0.169984	0.0976082
493	0.0335894	-0.0211904	-0.0875439	-0.0346215	-0.122115	-0.0959073	-0.030727	-0.00224595	0.00264032	-0.0529713	-0.0246169	-0.104146	-0.0230729	0.0192008	-0.0558393	-0.114138	0.0283578	0.0311355	-0.0524681	0.107377	0.177354	0.0355039	-0.0568488	0.0021488	0.0577928	-0.033772	-0.0542887	-0.0116311	-0.0211141	-0.00811908	-0.0673354	-0.106139	-0.0195784	-0.0832384	-0.0750882	-0.017264	-0.157166	0.0479053	0.0433495	-0.0486386	0.186319	0.22869	-0.0218711	0.00970238	-0.00982409	0.154769	0.102671	-0.0297474	-0.0243774
12	0.00527461	-0.00685992	0.0982004	0.07626	-0.0445696	0.040475	-0.0397246	0.0283609	0.0332471	-0.146589	0.0179204	-0.0686609	-0.0837319	-0.0990323	0.0783702	0.00596827	0.136533	0.019432	0.132105	-0.0524119	-0.0296278	0.0145758	-0.0728981	-0.0277541	0.0298131	0.01799	-0.0844413	0.0189757	0.04963	0.0132631	-0.0530049	-0.00718758	-0.026403	0.0368677	-0.0488272	0.00411817	-0.107577	0.114772	0.010491	-0.0250835	-0.0576406	0.0689012	-0.0476779	-0.0757524	-0.148705	-0.00719291	-0.0099293	0.187206	0.0132811
455	-0.128182	0.107001	0.0554229	-0.180775	-0.051201	-0.0446127	-0.0855438	-0.0923212	-0.143849	-0.142161	0.0628219	0.045872	-0.155458	-0.109504	0.0092229	0.00733807	0.00174782	0.201973	0.0539031	-0.109629	-0.0718555	-0.103933	0.0998855	-0.0215611	-0.0672052	-0.130899	0.024877	0.0537669	-0.0480598	-0.00652219	-0.0375317	0.170811	-0.0740593	0.0879352	0.123956	0.132083	-0.049458	0.0202942	-0.0960877	0.0516821	-0.0116848	-0.0799876	0.043527	0.0243412	-0.193812	-0.132754	0.0199831	-0.00796856	-0.0227805
26	0.0245635	0.0830161	-0.131423	0.0484299	0.0737632	-0.0974764	-0.081658	0.0384952	0.226726	0.113518	0.0795897	6.00377e-05	0.0736755	0.0312411	-0.156132	0.279189	-0.191814	-0.055054	-0.10945	-0.0634327	-0.0146115	0.0339348	-0.00200427	-0.067373	0.0703272	0.169158	-0.0135475	0.0643686	-0.0156315	-0.108412	0.100337	-0.0384717	0.0282145	-0.113014	-0.0413987	-0.0117814	0.135832	-0.114852	0.147556	-0.0361043	-0.0528409	-0.0196883	-0.0234401	2.01953e-05	-0.0330423	0.0121661	0.0376365	-0.045914	0.552293
506	-0.08822	0.0195948	-0.0538103	-0.022043	0.072272	0.0577052	0.0382651	-0.0813397	-0.0976085	0.0141201	0.0271888	-0.021051	-0.10176	0.128403	-0.0291575	-0.038094	0.0479879	-0.0126997	-0.0267875	0.0353353	0.0973466	-0.0717967	0.00509152	0.0807569	-0.00719749	-0.141072	-0.0346585	0.0150507	0.047878	-0.0449026	-0.0124467	-0.0595827	5.17644e-05	0.0421673	-0.0836649	-0.0258407	-0.130484	-0.046293	0.0277211	-0.0783704	-0.0648714	-0.00554075	0.0541727	0.112892	0.0149534	0.00515845	-0.0116814	-0.0114262	-0.0893677
91	0.00970776	-0.147183	-0.0654198	-0.0547771	-0.107138	-0.0315036	-0.1214	0.00577471	-0.0457221	-0.0108745	-0.108268	-0.0749707	-0.0647901	-0.0608589	0.107288	-0.176665	0.0223056	0.0250527	0.0533057	-0.16667	-0.0142738	0.0153177	0.0498957	0.0101389	-0.0893546	0.0306929	0.0101762	-0.0529724	-0.0624554	-0.141133	-0.0240562	-0.0333408	-0.0256917	0.115178	0.137432	0.124739	0.0341987	0.217145	-0.11085	0.0299296	-0.0958761	-0.0171197	0.0778217	-0.00555493	-0.114878	-0.055813	0.0189888	0.0328101	-0.15736
613	0.0955353	-0.0969485	0.0623526	0.0377063	-0.0638911	-0.0125592	0.0667245	0.0176368	-0.0167041	0.0145383	0.0852029	0.173566	0.0246102	-0.0161005	0.0173741	-0.0770686	-0.03638	0.0338318	-0.0638752	-0.013774	-0.0138802	0.104749	0.00137546	0.104729	0.137172	-0.039013	-0.0344059	0.0294068	-0.0475102	0.007795	0.0331992	-0.0298421	0.0174908	-0.00385897	0.0223633	-0.0498262	0.0318314	-0.0833807	0.0248907	0.069968	-0.0257464	0.00484659	0.131994	0.0386584	0.07636	-0.0188271	0.0449849	0.0846435	-0.194891
22	-0.171117	0.113164	0.0256555	-0.0765596	-0.0246798	0.0212607	-0.0122828	-0.00495683	-0.0957114	-0.0844418	-0.0713731	-0.0746819	0.0165264	-0.0546511	0.100556	-0.177231	0.117319	0.0112381	0.175445	0.104666	-0.00338504	-0.164655	-0.049425	-0.0871057	-0.0546623	-0.07571	0.0840345	-0.0989625	-0.0418971	0.00635645	-0.0458081	0.0334658	0.0160523	0.100478	0.0843901	0.026304	0.00539506	0.0219575	-0.173996	-0.00903929	-0.0519539	0.0175115	-0.0316337	-0.0533908	-0.0184081	0.0643549	-0.00581556	0.0398328	-0.146967
351	-0.121542	-0.124742	-0.0358226	-0.0648694	0.0756918	0.0574069	0.180706	-0.0138038	0.101164	0.0562909	-0.0276038	0.0464802	-0.0262801	-0.000420443	-0.0170941	-0.0484076	0.145431	-0.0799105	-0.0605445	0.012999	-0.0384084	-0.109054	0.00200633	0.0628001	0.014201	0.0232012	0.00304736	-0.0471309	0.00953903	0.00650268	-0.0534321	-0.121206	0.100819	-0.19172	-0.145846	0.0990499	0.00374136	0.0873547	-0.0494228	-0.0189677	0.00811131	0.00652259	0.0131826	-0.0815518	-0.0448451	0.0973548	-0.0227956	-0.0637888	-0.0386809
110	0.149162	-0.0818223	-0.0424002	-0.0106329	0.00752372	0.167839	0.197761	-0.126343	0.0195772	-0.066142	-0.0319181	0.0961347	0.0361742	0.0572928	0.00340778	0.0508849	0.122863	-0.0577032	0.000728498	0.00443522	0.00786313	0.130009	0.0376568	0.124861	-0.0380976	-0.0238868	-0.0514552	0.0264609	0.0169779	-0.0546475	-0.0645019	-0.152667	-0.0520034	-0.0521981	-0.121617	-0.0355857	-0.0572135	-0.0117253	0.0391313	0.172798	-0.046453	0.062283	0.0867379	-0.107343	0.0635264	0.030672	-0.000271208	-0.0128106	-0.0779576
446	0.140422	0.124507	0.00946316	-0.0151832	0.0493897	-0.146986	-0.0680382	-0.0677639	-0.133395	0.0295965	-0.0897991	-0.0565014	-0.10934	-0.0676306	0.00557339	0.179981	-0.0583153	0.00792772	-0.0394161	-0.141485	-0.000991665	0.125123	0.166753	-0.0367497	-0.106113	-0.0710831	0.0282792	-0.0627099	-0.00234742	-0.207619	-0.0341295	0.216523	-0.127071	-0.0144382	0.2966	-0.00554904	0.0228567	0.0186471	0.0201418	0.0762394	-0.0647397	-0.0977406	-0.094105	-0.00152481	0.0197313	-0.16461	-0.0753386	-0.0319583	-0.0334817
10	0.0655102	-0.0173881	-0.0555347	0.0538013	-0.133827	0.027774	-0.0692349	-0.0689607	-0.000609062	0.00137525	-0.00671113	-0.0368788	-0.047071	0.0441582	-0.0238302	-0.138542	0.011005	-0.0214758	-0.0547163	0.0124558	0.0450038	0.0745647	0.052729	0.0719807	0.0192849	-0.093435	-0.0293312	0.11205	0.116671	-0.0325236	-6.76933e-05	-0.0331003	-0.0228278	-0.0441775	-0.0783376	-0.161547	-0.033485	0.109123	-0.0374686	-0.0236812	-0.0384324	0.0350451	0.0595	0.0276081	0.0348781	-0.00361766	0.0712147	-0.0197083	-0.225075
643	0.0491349	-0.0255375	-0.0566325	0.0386002	-0.0561955	-0.0156774	0.10596	-0.140619	-0.149836	-0.034981	-0.028964	0.0114288	-0.0909288	0.0781154	-0.116643	-0.0973298	0.0239672	-0.121254	-0.077927	-0.045099	-0.0082115	0.024105	0.0234245	0.0824222	0.0181438	-0.129835	0.0823983	0.0192369	0.108478	0.121473	0.0199897	-0.0246274	0.103049	-0.0945938	-0.00891828	-0.00750772	0.0624932	-0.146794	0.0601141	-0.0811926	-0.0562246	-0.0225097	0.0231437	-0.0943867	0.112469	-0.0187754	0.119479	-0.0554967	-0.0922333
21	-0.0196218	0.269396	0.0126465	-0.00181037	-0.0164087	-0.0168721	-0.0504157	0.0728754	0.0354514	-0.0887218	-0.00904698	0.0313024	0.0806616	-0.0869618	-0.117838	0.00720767	0.0227725	-0.123312	-0.0429487	-0.00398347	-0.0274235	-0.026495	0.0151347	-0.0797906	-0.0888265	0.11578	0.0137809	-0.0665783	0.0226626	-0.0842214	0.138631	-0.013776	0.0100949	-0.0183066	0.0595845	0.03984	0.387281	-0.0138684	-0.0609596	-0.0683273	0.0485393	-0.0378078	-0.0172668	-0.0280036	0.0111401	-0.041212	-0.0157416	0.00591568	0.0546578
521	-0.142467	-0.0583076	0.0582986	0.0888333	0.0373745	-0.0464407	-0.100603	0.0294946	-0.0749274	-0.0186098	0.0648408	-0.017262	0.089163	-0.0131382	-0.07259	0.0751975	-0.0470286	-0.0388211	0.086628	0.217099	0.279006	-0.149063	0.0038857	0.0650815	0.0110229	-0.01635	-0.122682	0.0819057	-0.00960063	-0.043092	-0.0153064	-0.0376063	-0.0446191	-0.0180906	-0.0683368	-0.00653986	-0.0938056	0.0557471	-0.00365872	0.0239479	0.0755502	0.0524315	-0.00808878	0.0743829	0.0473369	0.0907206	-0.0368764	-0.0247083	0.0589944
27	0.103171	0.0846613	0.0535664	0.0571269	0.110417	-0.0566039	-0.125406	-0.0123045	0.193113	0.0128037	-0.0364105	-0.0820295	0.0510826	-0.137467	-0.00551556	0.309041	-0.0522179	0.0320973	-0.0505051	-0.0155085	-0.0861317	0.0818589	-0.0708761	-0.101505	0.0790241	0.255424	-0.127813	0.0135689	0.0776859	-0.0433014	0.101982	0.0953541	-0.0688641	-0.125472	-0.0992502	-0.0515607	0.199338	-0.154631	0.00905281	0.0470784	0.0144068	-0.0533016	-0.102447	0.000603983	-0.0167996	-0.0487684	-0.00611153	-0.0437747	0.374563
573	0.0828916	-0.010807	0.0166831	-0.0361701	-0.0137825	-0.0139212	0.0794659	-0.0390531	0.00109171	0.00904204	0.0231964	-0.100815	0.0180951	-0.0110487	0.0261468	-0.00991085	0.066948	-0.0713084	-0.0409146	-0.0493088	-0.0286945	0.0762655	0.124947	0.0198321	-0.0495314	-6.20493e-05	-0.0216644	-0.0272831	-0.074196	-0.0801847	0.0347202	-0.0429406	0.04939	-0.0424768	-0.000153758	-0.183173	-0.0285084	-0.0555397	0.2463	0.301312	0.0780055	0.119195	0.0259422	-0.15833	0.147502	0.00404914	-0.0268941	-0.160621	0.0798496
357	-0.0407208	-0.0589796	0.156735	-0.015997	0.0628043	0.0708029	0.0725179	-0.0118283	0.0283165	-0.0496326	0.0786281	0.0555121	-0.138431	-0.120772	0.0191988	0.151296	0.0328788	0.0920702	-0.0761539	0.0695882	-0.0226248	-0.0234404	0.0322927	-0.0375636	-0.03641	-0.0574577	-0.0286125	-0.0423686	0.0116138	-0.0459083	-0.0628143	-0.0253299	-0.0503159	-0.0575622	0.0140533	-0.0691566	-0.0116111	-0.00398726	0.188905	-0.00180734	-0.0045274	0.00755697	0.0461153	-0.0866233	0.0762497	0.00415278	-0.0832041	-0.0748353	0.248108
746	0.0375797	-0.0292329	-0.0673795	-0.0074054	-0.147207	0.0159292	-0.00351097	-0.0596503	-0.0406607	0.0812026	0.030806	-0.062827	-0.017012	0.0464169	-0.0215716	-0.0869217	0.0203153	-0.132045	-0.110874	0.106387	0.033159	0.0274614	-0.10015	0.126166	-0.0278184	0.0357543	-0.0200209	-0.0267253	0.189446	0.160131	0.0303978	0.110192	-0.0558277	-0.0771774	-0.0901824	-0.0182548	0.0110839	-0.137431	4.85055e-05	0.013836	0.0461478	0.0373037	0.0406035	0.00871162	0.162657	0.111468	0.010008	0.0248606	-0.0888335
141	-0.0133591	0.0670675	0.0278594	-0.0613137	-0.00260614	-0.016824	-0.0140476	-0.0127119	-0.0935076	-0.0139545	-0.0654125	-0.122726	-0.0899526	-0.0709344	0.0454606	0.0305337	0.023882	0.00444322	0.395427	-0.185157	-0.0989074	-0.00423037	0.353665	0.0258799	-0.0101482	-0.0583413	0.400658	-0.127873	-0.123252	-0.0901635	-0.0636979	0.328934	-0.0229927	0.412957	0.244815	0.155614	-0.0585324	-0.0482425	0.00255384	0.0315061	-0.115694	-0.100164	-0.116958	-0.0379852	-0.0599248	-0.138826	-0.0569423	-0.057502	0.0487157
393	-0.126355	-0.0605711	0.0493681	-0.00348508	-0.0628972	0.167935	0.0991332	-0.0839368	-0.00148183	-0.0307873	-0.0388737	0.110334	-0.076557	-0.0163411	0.0317107	-0.0618463	0.531958	0.0904787	-0.01428	-0.0236755	-0.0462847	-0.109652	0.0448046	0.0499529	0.0748258	0.0396747	0.019158	-0.022805	-0.0252362	0.0018622	-0.0503024	-0.0115368	-0.101269	0.0607253	-0.0862621	-0.0143345	-0.12603	-0.00557874	0.123848	0.0459631	0.122927	0.0835342	0.0374721	-0.0529563	0.0424674	0.0448715	0.0421351	-0.00566274	-0.0778615
191	0.078869	0.0632022	0.0321073	0.0920814	-0.0238694	-0.0326698	0.0325105	0.0539399	-0.0469494	0.0777002	0.0778479	0.0507632	0.054268	0.110151	0.0215016	0.0689787	0.0210782	-0.0819196	-0.052696	-0.0338846	-0.0141835	0.0705346	-0.0147664	0.0891057	0.0434616	-0.0410515	-0.146189	-0.0400657	0.0139166	-0.0929674	-0.0464081	-0.106366	0.0154523	-0.0623111	-0.117626	0.0318701	0.0471054	-0.0863049	0.127742	0.0075472	0.0695182	0.143842	0.027263	-0.0338971	0.0670228	0.0910761	-0.0597461	0.0462846	0.00360162
600	-0.00847758	-0.0418552	0.0257737	0.032472	-0.0245616	-0.0531068	0.0684871	0.0507441	-0.0713004	-0.00887895	0.0190693	0.0726364	0.0722273	0.19413	-0.0906075	-0.0713373	-0.0205139	-0.00440889	0.0820045	0.0867125	0.11135	-0.00631607	-0.00699663	0.114117	-0.0192856	0.0372354	-0.0577123	0.0664279	0.000531303	0.0417331	-0.0386382	-0.0711658	0.0373255	0.0371309	-0.110633	-0.00344644	0.0407718	-0.0511044	0.015633	-0.0269932	0.0265605	-0.116353	0.0734292	0.0979509	0.15825	0.0494839	0.0820061	0.0613531	-0.150818
859	-0.162708	0.0716356	-0.0198415	-0.0272466	-0.0572337	0.0634672	-0.0829036	-0.150009	-0.180381	0.0771235	0.0228159	0.186127	-0.128119	0.120555	-0.0295618	-0.0393837	-0.0943359	-0.0460555	0.00509938	0.066221	0.124318	-0.157707	0.0258423	-0.0257349	-0.0719525	-0.05069	0.0416752	-0.0285492	0.145312	0.141121	-0.0278398	-0.0440974	0.00978232	0.0479293	0.0561888	-0.0380414	0.0586219	-0.0504408	0.0132134	-0.00914307	-0.0259231	-0.0702958	-0.0457862	0.132812	0.0621093	0.0430958	0.0363909	0.0582952	-0.140019
30	0.0470339	0.120721	0.103729	0.0579276	0.167631	-0.102082	-0.0439535	0.146717	0.200965	0.0435464	0.00843557	-0.0327525	0.062018	-0.108706	-0.0620141	0.323945	-0.00602385	-0.0244012	0.0551856	-0.0750901	-0.0694924	0.0293291	-0.168799	-0.0905696	0.0234112	0.23507	-0.0111015	-0.0460127	-0.0272889	0.013913	0.0816274	-0.00653773	-0.05396	-0.0541547	-0.081263	0.0611817	0.0308976	-0.0912506	-0.0474457	0.00865193	0.0866389	-0.0807076	-0.112666	-0.0973191	-0.086763	0.0428189	0.0330308	0.00532612	0.709877
749	-0.0759239	0.0222465	-0.0898409	0.0547537	-0.0412024	0.00414756	0.104586	0.0552943	-0.0524423	0.0440005	-0.0404723	0.0100118	0.0622677	0.188166	0.0301122	-0.00703119	-0.104294	-0.0944642	0.0449599	0.00293278	-0.0408315	-0.0689407	-0.0766729	-0.0398942	0.0379687	-0.0255936	-0.0318025	-0.0455586	-0.0479899	0.162453	-0.0978392	-0.118911	0.045218	-0.0466488	-0.112644	-0.0511915	0.0627676	-0.0309592	0.0376288	-0.0684627	-0.0100764	0.0148423	0.113442	0.093531	0.0465102	0.0325932	0.0580637	0.0948862	-0.107667
133	-0.106516	0.0111064	0.00821829	-0.122204	0.139817	-0.0495071	-0.0971541	0.0159475	-0.0919936	-0.00847181	-0.0165582	-0.00133262	-0.124759	-0.112792	-0.0799562	0.0239346	0.102965	0.119846	0.35457	-0.0648253	-0.157952	-0.0873368	0.257516	-0.021968	-0.0650479	-0.0578888	0.203663	-0.0569031	-0.0452309	-0.0251842	-0.0844005	0.533886	-0.163574	0.238178	0.302742	0.0361879	-0.00659501	-0.0316239	0.082698	-0.0516004	-0.185895	-0.169167	0.0245291	-0.0789412	-0.0231523	-0.102054	-0.0695317	-0.118639	0.0502297
706	-0.00419366	-0.0889159	0.218471	0.00342863	-0.0279017	-0.00849531	0.000271362	-0.0135578	-0.0650852	-0.0422424	0.0918877	0.0890411	0.0220289	-0.0135132	0.137348	0.0790498	-0.032316	-0.0930037	-0.00836758	-0.00265838	0.0844767	-0.0110665	-0.117523	0.0805859	0.046481	-0.00277357	0.0683819	0.0123156	-0.0535811	0.0158276	0.0482835	0.0319166	0.251178	0.0323804	-0.0722966	-0.0285759	0.148849	-0.0490282	0.0884513	0.00351487	-0.0755916	-0.142258	-0.0120278	0.0678462	0.161961	-0.0610421	0.0349454	-0.0562246	-0.0497926
359	-0.0986163	-0.0200883	0.0334372	-0.00531258	-0.0657819	0.0746638	0.139616	0.00613597	-0.0383397	-0.0799164	-0.0649394	0.143993	0.0203394	0.0172992	-0.0829441	-0.119859	0.107257	0.0677242	-0.0642401	0.094376	-0.0178783	-0.0759932	0.0222783	0.0107589	-0.00434231	0.0237438	0.0318901	0.0320093	-0.0338873	0.000262833	-0.0589534	-0.112913	-0.0252999	-0.0819082	-0.0667063	-0.0227574	0.0629949	-0.0205084	-0.00468222	-0.033205	0.0834334	0.0676033	0.0925146	0.107405	0.0601377	0.0712508	-0.00177446	-0.00773728	0.0474699
765	-0.0971422	-0.0337786	-0.0930803	0.0374108	-0.00789791	0.110107	0.104771	-0.127661	-0.0875166	0.0625535	0.0615188	0.179437	-0.0854294	0.0909861	0.00208956	0.0566184	-0.0124372	-0.122487	-0.155727	0.0242721	0.0470562	-0.104015	-0.0553336	-0.0828796	0.122773	-0.116877	-0.0245666	-0.0735812	0.0368148	0.0498098	-0.00940647	-0.103342	0.0171954	-0.159292	-0.129987	-0.00164536	0.0174326	-0.147026	-0.0256523	-0.0612268	-0.0288282	-0.0589142	-0.0485627	0.0947767	0.0690129	0.0223021	0.139445	0.11174	-0.0299138
193	0.0337139	-0.0337916	0.174871	0.136122	-0.0502211	0.0818876	-0.00806965	-0.127674	0.0111943	-0.033397	0.121888	-0.0109721	-0.0638809	0.082562	0.0796454	0.0213469	-0.125277	-0.044931	0.0679119	0.101828	-0.0406603	0.0087993	-0.0412432	0.175456	0.200329	-0.0322697	0.00362724	0.0744916	-0.0689738	0.10621	-0.0587814	0.00947218	-0.0110244	0.0169877	-0.193465	-0.199106	0.00492067	-0.26892	0.0660069	-0.00482614	0.000687841	0.0539001	0.127717	-0.00396019	0.0762986	0.0152374	0.0407078	-0.0502151	0.0899521
710	-0.0233975	-0.120598	-0.088228	-0.0635124	-0.00304556	0.0232875	-0.0243594	-0.052292	-0.0121472	-0.0877316	0.00995756	-0.0202101	0.0185532	0.0587264	-0.04242	-0.0302014	0.105242	-0.0682725	-0.0390488	-0.0625477	0.0378051	-0.0286456	-0.149205	0.0136449	0.0430053	-0.0203526	-0.0620245	0.0511501	0.133339	0.0264553	-0.0468644	-0.0997709	0.0220477	-0.0557157	-0.0475655	-0.0602583	-0.0395759	0.0260661	-0.0772136	0.0846597	-0.0622482	-0.0470101	0.069117	-0.02025	-0.00395056	-0.0292592	0.0385214	0.101427	-0.0955785
224	0.0567585	-0.0352994	0.0110668	0.0954415	-0.0392685	-0.124722	-0.154576	0.046176	0.014424	-0.0208821	0.0232522	-0.0464663	-0.00990956	-0.0939867	-0.0875213	0.010805	-0.0577556	-5.06092e-05	-0.270291	0.0403292	-0.0558303	0.0546711	-0.0716681	-0.0460041	0.0218185	0.0820292	-0.154173	0.0653294	0.170656	0.0871296	0.0701159	0.0334036	0.0221237	-0.152489	0.024126	-0.0858034	0.156236	-0.0280642	0.0912186	0.0184032	0.0139494	-0.0992708	-0.148362	0.0544017	0.0160095	-0.000976463	-0.0299374	0.0644015	-0.0180415
796	0.0133516	-0.0197802	-0.0226683	0.0333919	-0.0644165	-0.0150051	-0.0273936	-0.110525	-0.0985872	0.0438224	-0.150137	-0.0559385	-0.0471381	0.163568	-0.0710967	-0.0492622	0.00604865	-0.147087	-0.0279796	0.0523739	0.0620227	0.00614304	-0.173394	0.0287844	-0.0747793	-0.208654	-0.0125589	-0.0384277	0.0411972	0.11317	0.0610056	-0.137557	-0.102789	0.00984404	-0.0744541	-0.0262459	-0.0586367	0.0459752	-0.112942	-0.0613318	0.0377669	0.0512439	0.00126783	0.0730287	-0.0154655	0.0856625	0.012409	0.0123433	0.0122914
337	-0.0597599	0.0217263	0.0524367	-0.0286233	-0.069576	-0.0398884	-0.0804837	0.0467213	-0.0756396	0.0792986	-0.10424	-0.062231	-0.143347	-0.0840366	0.041831	-0.170946	-0.0566574	0.0999401	0.532571	-0.141145	0.030384	-0.0421172	0.32289	0.0289597	-0.114162	-0.0835286	0.389574	-0.0274469	-0.0157748	-0.0303278	-0.0559456	0.167824	-0.041787	0.579227	0.2986	0.0804063	-0.0748615	0.02518	0.0137467	0.0342694	-0.0425581	-0.090691	-0.0994922	-0.0427758	-0.104959	-0.0796495	-0.032365	0.0332625	-0.0808433
880	-0.0713381	0.0735505	-0.0617918	-0.065283	-0.1393	0.133063	0.044387	-0.0190511	-0.0776302	-0.0684953	0.099365	0.055341	0.0255219	0.171398	0.0344123	-0.0196439	-0.0448611	-0.0559397	-0.017876	0.0976239	0.156948	-0.0745017	-0.0960903	0.0349526	0.0477923	-0.0349455	-0.0768644	0.112351	0.123236	0.0868689	-0.190163	-0.115659	0.14119	-0.084906	-0.104963	0.0659359	-0.0961557	-0.0300828	-0.0384492	-0.148783	-0.0673193	-0.012241	-0.0313775	0.0634143	-0.0411002	-0.0101217	0.0576589	0.0871914	-0.155538
32	0.0643494	0.105102	0.124574	0.0589152	0.0730528	-0.103693	-0.0928513	0.12432	0.277969	-0.0595535	0.040072	-0.000188345	0.0346818	-0.135826	-0.106475	0.255886	-0.125191	0.105199	0.0201161	-0.00570171	-0.162578	0.0559292	-0.100433	-0.180054	-0.00496999	0.124548	-0.136271	0.0037924	-0.111581	-0.168196	0.0881145	0.0713577	-0.0148496	-0.0790529	-0.0498834	0.00468773	0.0978268	-0.00996575	-0.0754394	0.036391	0.0656494	0.0770994	-0.0775843	-0.080566	-0.21125	-0.0202033	-0.0737361	-0.0414957	0.375791
795	-0.015753	-0.0594278	0.036408	-0.0626694	-0.10676	-0.0283691	0.065018	-0.0867075	-0.166442	-0.00457803	-0.0377304	-0.0859702	-0.0507144	0.0444288	0.0469574	-0.110065	0.0535857	-0.155964	-0.0544458	0.189019	0.0355652	-0.00273353	-0.0739311	0.152958	-0.0368582	-0.213043	-0.0400263	-0.000506563	0.166303	0.0453157	-0.028004	-0.0887384	0.0127013	0.0477651	-0.114102	-0.0633292	-0.0332145	0.0663067	-0.0724566	0.0753132	0.00883541	0.00710877	-0.0146604	-0.00530354	0.0548934	0.0812733	0.00801988	0.085523	-0.133132
234	-0.00988162	0.00842036	0.0266874	-0.1147	-0.00236785	-0.108607	-0.170357	0.0516577	-0.0210248	-0.0311884	-0.00205781	-0.0392772	-0.0890482	-0.0872714	-0.0473837	0.0635588	-0.0760139	0.116384	-0.0148044	0.0805745	-0.0697963	-0.00540242	0.0221238	-0.0516463	0.0591968	-0.0182646	-0.070902	0.0179797	0.114272	0.0285434	0.152671	0.0765525	-0.0604847	0.00278602	-0.00394335	-0.101257	0.09489	-0.0632929	-0.00460848	0.0303341	-0.128846	-0.164801	-0.0314328	0.042451	-0.0173762	0.00808737	0.0476612	0.0753083	0.061647
717	-0.00109626	-0.0450957	-0.120514	-0.0498699	0.0319077	0.06874	0.085512	-0.163704	-0.18648	0.0900934	0.0488213	0.0648801	-0.104135	0.122193	0.0575042	-0.158231	0.0371158	-0.116742	0.0318077	0.142844	0.0311802	0.00271996	-0.0420227	0.0638001	-0.0501113	-0.206501	0.00838031	0.0531101	0.0751521	0.176915	-0.0376375	-0.0417052	0.0463529	-0.01348	0.0171079	-0.0827081	0.134512	-0.0931868	-0.0607575	-0.1584	-0.0410028	-0.108714	0.0164277	0.0507369	0.104137	0.0497252	0.0282986	0.0991656	-0.10925
422	-0.081327	-0.134367	0.0390375	0.042598	0.110242	-0.0327913	-0.0663348	-0.115422	0.0728081	-0.0239315	0.0526026	-0.0198753	-0.0794295	-0.0657689	0.0284319	0.118219	-0.0918705	-0.0397309	-0.117284	0.0294593	0.00288144	-0.0847244	-0.155922	0.0139797	0.0715469	-0.00591442	-0.0123277	-0.0331355	0.0702088	0.0620487	0.0874529	0.0146723	0.156365	-0.154105	-0.0824892	-0.0881303	0.128395	-0.0733242	-0.0134134	0.0779428	-0.0281882	0.0308935	0.041245	-0.0551737	0.215481	-0.0641829	0.0247529	-0.128821	0.0528421
949	-0.119544	0.1441	-0.0383678	-0.166739	0.0823682	-0.192842	-0.168267	-0.00832374	-0.0633564	0.135738	-0.110631	-0.0716355	-0.0477856	-0.117749	-0.0710843	0.0198335	-0.0862272	0.0479133	0.152537	-0.0684098	-0.0558549	-0.1105	0.153561	-0.136851	0.0493525	0.00600689	0.233789	-0.0377969	0.00895714	-0.000486205	0.0209906	0.508795	-0.0699825	0.151427	0.488176	0.177512	0.195704	-0.0306299	0.0235731	-0.0847643	-0.0973136	-0.136772	8.29266e-05	0.0102079	-0.129819	-0.0656906	0.0532567	-0.0036225	0.0295049
220	0.00154399	0.154597	-0.0386871	0.021287	-0.0241467	0.0234665	-0.00302536	0.018404	0.0162386	0.00998886	-0.137949	0.0222791	0.0120868	-0.0238616	-0.00698253	-0.065281	0.00669749	-0.0046282	-0.00966182	0.064562	-0.0184295	-0.0214149	-0.0785091	0.0183113	0.0361326	0.0432917	-0.0336387	0.0231223	0.0488978	0.0900997	0.0238317	-0.100873	-0.0906006	-0.0343816	0.0019754	0.0174894	0.0609314	-0.085581	0.120413	0.105994	0.139043	0.150617	-0.0294279	-0.0119579	0.0105789	0.0555402	0.0387004	-0.066573	0.0667896
745	0.0071942	-0.104366	0.041079	0.0234843	-0.0996402	-0.0025864	0.0273788	-0.0361027	-0.122889	-0.0573956	-0.0234188	0.017221	0.00678265	0.105071	-0.00507566	-0.0706295	-0.0125507	-0.185732	-0.0502254	0.0100552	0.0919651	0.00849513	-0.274007	0.0160212	0.0166373	0.0524973	-0.066947	-0.0809935	0.142724	0.113409	0.0114315	-0.124611	0.0312721	-0.117255	-0.0668384	-0.0228706	-0.0356385	-0.0483288	-0.0824265	-0.0471935	-0.0331548	-0.0587807	0.0080279	0.116966	0.139425	0.0293271	0.0618058	0.0191915	-0.0514295
301	0.081169	0.0172665	-0.0490869	0.102559	-0.0415983	-0.043347	0.0570919	0.0785212	0.0622524	0.0501333	0.140771	-0.0586378	0.0079259	-0.000362341	0.0531347	-0.230818	0.144383	0.055489	0.111918	0.0189036	0.147463	0.0669091	-0.0465987	0.00791148	-0.0870945	-0.0587804	-0.0581419	0.12555	0.0455497	0.00918274	-0.0570852	-0.0465265	0.0188786	0.12446	-0.0577864	0.0705549	-0.0145383	0.00779229	-0.165003	0.0391802	0.546255	0.309458	-0.0680346	0.00478768	-0.0207291	0.24964	0.0776625	0.13401	-0.0775926
804	0.00691141	-0.0564974	0.0675453	0.0711057	-0.0179236	0.0944403	0.138465	0.0118091	-0.0115115	0.0398348	0.0952137	0.142615	0.0332923	0.0116066	-0.0206292	-0.0295657	-0.0845179	-0.166361	-0.017258	0.114381	0.123061	0.00724864	-0.0216387	0.105953	0.0577444	-0.0267686	-0.0190785	0.0870444	-0.0352659	0.0694013	-0.0603321	-0.140164	0.220131	-0.125597	-0.138602	-0.144243	-0.0248368	-0.0861255	0.0503528	-0.0063768	0.000362899	-0.0816329	0.0909078	0.0167057	0.0657919	0.0207384	-0.0172565	-0.051445	-0.0173741
344	-0.0625963	-0.0526483	0.0825934	0.0326445	-0.0013815	0.137695	-0.0213268	-0.132428	-0.00766246	-0.0365194	0.0285457	0.116805	-0.0823312	-0.0439239	-0.0337878	0.113865	-0.0130561	0.0264323	-0.0515718	0.0265575	-0.139077	-0.0679232	0.0145646	-0.0467878	-0.0526859	-0.0440747	-0.060444	0.0597823	0.0249968	0.00128112	-0.112897	-0.0345541	-0.00167434	-0.011825	-0.00927437	-0.170053	-0.0475901	0.112267	0.124719	0.00161968	0.0639037	0.0335912	0.0383432	-0.0172174	-0.0190471	-0.00652361	-0.0501181	-0.0149947	0.183923
944	-0.0717116	-0.092219	-0.037181	-0.00718242	-0.0599888	0.080543	-0.0299984	0.0399554	0.0147462	-0.0161073	-0.0198849	-0.0596291	0.0906265	0.114068	-0.0786623	-0.0744696	-0.0193679	-0.0974388	-0.00284395	0.125554	-0.0159423	-0.0595003	-0.0539247	0.0648857	-0.0466595	0.00941046	0.0962945	-0.0173596	0.135894	0.0449937	-0.00901998	0.0192289	-0.0228793	-0.0392683	-0.0318816	-0.0129658	-0.0309195	-0.0504999	0.0494968	0.00194196	-0.0749327	0.0382908	-0.0116706	0.0845176	-0.00135959	-0.042441	0.0894639	0.0242435	-0.0858607
363	-0.00768928	0.34449	-0.0319233	-0.0395437	-0.0595681	-0.0125104	-0.0526752	0.105659	-0.0166005	-0.0416194	-0.00468528	0.0711379	0.0217732	-0.059408	-0.162838	-0.0448443	0.0275647	-0.0834762	-0.081468	0.0499554	-0.00874318	-0.00759942	-0.00849521	-0.089317	0.00720738	0.0848835	0.0677198	-0.0481132	0.0204031	-0.072808	0.227828	0.0529851	0.00783541	-0.133393	0.0855318	0.065572	0.582039	-0.108801	0.0070827	-0.105845	0.0883747	-0.054386	-0.062267	-0.00932322	0.122903	-0.0295834	-0.0111647	0.0107078	0.136588
861	-0.00308172	-0.0296881	-0.00265416	0.102065	-0.0115085	0.0878406	-0.0155169	-0.0759516	-0.190944	-0.0679891	0.0355406	0.0110191	-0.111338	0.0568695	-0.0735704	-0.0226905	0.0447995	-0.171555	-0.0648732	0.072141	0.143639	0.00380483	-0.0400969	0.189833	0.0582711	-0.0969681	-0.0150326	0.0946228	0.0519883	0.139533	-0.0556281	-0.179271	0.0869226	-0.00519133	-0.104679	-0.0573089	-0.0532928	-0.085218	0.132233	-0.0292501	0.0421687	-0.0303404	-0.0351317	0.0419656	0.120418	-0.0303417	0.122059	0.0676746	-0.101468
259	-0.0154439	-0.0378052	-0.0195382	0.040436	-0.0189762	0.0355637	-0.110807	0.390138	0.599524	-0.126	0.0574922	-0.0290891	0.454338	-0.168508	-0.0442473	0.25004	-0.0728775	-0.168824	-0.0821851	0.0978143	0.0641847	-0.0375245	-0.087567	0.00476597	0.0764366	0.506698	-0.141421	0.0211161	0.0327882	-0.0952509	0.169911	-0.115702	0.118944	-0.0434395	-0.16222	-0.111448	0.0909747	-0.101691	-0.0367306	0.0475739	-0.0630023	-0.0699925	-0.0455375	-0.00797381	-0.0407893	-0.108655	0.0225908	0.00980441	0.283386
959	-0.0619603	0.114603	-0.0923567	-0.115821	-0.0453755	-0.163003	-0.162471	-0.0214092	-0.142452	0.11846	-0.0732352	-0.0316376	-0.0913511	-0.0922971	-0.00448553	0.0145377	-0.138891	0.098022	-0.0141403	-0.115103	-0.149915	-0.0463706	0.213108	-0.0819749	-0.01785	-0.0949984	0.448374	-0.0945068	-0.0741066	-0.152784	-0.0665918	0.518867	0.0529305	0.228781	0.518819	0.202148	-0.0227306	-0.0287117	0.022938	-0.10893	-0.167575	-0.0885809	-0.102069	-0.0739275	-0.157795	-0.209928	-0.0786816	-0.000783103	0.0206789
480	0.0622364	0.0710312	0.115049	0.0198856	-0.053505	-0.0963176	0.00412128	0.0458682	0.112902	-0.125735	0.104376	-0.0709028	0.0461964	0.0157575	0.00295488	0.36413	-0.0692978	0.0419064	-0.0196173	0.0171083	-0.0440693	0.0662915	-0.0418435	0.0159369	0.041124	0.16948	-0.128299	-9.31391e-05	-0.0213634	0.0362531	0.0337034	-0.216781	0.0318455	-0.105641	-0.154764	-0.210334	-0.00131838	-0.124668	-0.00893907	0.0534858	0.0130867	0.00344543	0.0834022	-0.07054	0.0239397	0.028156	-0.0977691	0.0875511	0.171164
966	-0.0966869	0.104019	-0.11042	-0.0504457	0.0155375	-0.273921	-0.131172	-0.0110185	-0.0625459	0.183883	-0.209682	-0.0212469	-0.0252002	-0.068994	-0.0293533	0.00402034	-0.107345	0.0294146	-0.0894475	-0.0847395	-0.0852803	-0.121355	0.152981	-0.107271	-0.0214968	0.0702828	0.303627	-0.112076	0.00537187	-0.0944604	-0.00559086	0.406915	0.0774246	0.0983851	0.480276	0.270135	0.0369561	0.0250294	-0.134664	-0.13498	-0.122356	-0.174978	-0.192833	-0.0131736	-0.161288	-0.121968	-0.0471357	0.121792	0.00210859
261	0.00359021	-0.0868826	-0.0649746	0.0125136	-0.00629366	-0.0415027	0.00422786	0.586165	0.562844	-0.101778	0.140692	0.000478944	0.694381	-0.0673297	-0.0200256	0.158652	-0.112121	-0.139256	-0.0984928	-0.0463461	0.0178195	-0.00625113	-0.0165476	-0.00085094	0.126083	0.780294	-0.0986079	-0.0367184	0.0305085	-0.103723	0.0697665	-0.0495939	-0.037614	-0.0254106	-0.0578653	-0.0449156	0.0944683	-0.0132994	-0.0178552	0.00554818	-0.212509	-0.0598742	0.0827544	0.000439107	-0.0419631	-0.0959727	0.0581338	0.0377279	0.162086
747	-0.0889469	-0.0978097	0.0896982	-0.0195686	-0.0957798	0.180059	0.104205	-0.107072	-0.0951341	0.00557407	0.0821082	-0.0467834	-0.120847	0.023742	-0.0125796	-0.141395	0.170341	-0.123053	0.145929	0.0166546	0.0584241	-0.0622706	0.0851347	0.0691279	0.0305355	-0.0398742	-0.0462875	0.045732	0.000990452	0.147968	-0.1228	-0.06416	0.0518881	0.0799003	-0.151708	-0.0586248	0.00597237	-0.0216623	-0.160201	0.043983	-0.0550529	-0.0242215	0.084854	0.066004	0.0303679	-0.0558325	0.0331033	0.104937	-0.178565
389	-0.0669531	-0.0844921	0.124171	-0.076768	-0.0374563	-0.0111232	0.032902	0.00496944	0.00985571	-0.0610417	0.0954258	0.0229479	-0.00839944	0.0389131	0.127669	-0.0364054	0.282383	-0.102683	-0.0513032	0.00176543	-0.0036573	-0.070108	-0.0284784	0.0638546	0.11437	-0.0124531	-0.103487	-0.046726	0.00725639	0.0273031	-0.00370633	-0.21175	0.0722575	-0.0266611	-0.1807	0.0111065	-0.051227	0.0420185	0.0153064	0.000886981	0.0539524	0.123079	0.0488097	-0.0698256	0.0326498	0.00684711	-0.0593546	-0.00219178	-0.0101103
819	-0.034519	0.0673748	0.00102135	-0.0659352	0.156721	-0.134273	-0.0703698	0.00747319	-0.155604	0.177514	-0.105684	-0.122634	0.0214983	-0.0841544	-0.0730497	0.115462	-0.110009	0.0889392	-0.00876782	-0.0508671	0.0221646	-0.0522236	0.0432651	-0.116986	0.00404662	0.0406899	0.0906902	-0.0923068	0.0296379	-0.0900721	0.111625	0.272828	0.04078	-0.0889	0.246183	0.0982307	0.139741	-0.0763579	0.00498403	-0.0235388	-0.0543046	-0.200073	0.0147776	-0.0508796	0.0137514	-0.0201333	0.0982866	-0.00570946	0.0923946
415	-0.0855309	-0.0804751	0.0206152	-0.0604448	0.105923	-0.00998907	-0.106998	-0.00691416	0.0896443	0.0338325	0.0562209	0.0269649	0.0290789	-0.0421281	0.0309643	0.0786417	-0.0842574	-0.0775111	-0.0813746	0.000902085	-0.0732388	-0.0678882	-0.0394766	0.0308159	-0.0173924	0.0391286	0.0285464	0.096528	-0.020902	-0.00176706	0.0174972	-0.101588	0.141911	-0.0244413	-0.0799567	-0.175273	-0.0104729	-0.0113793	-0.0732606	0.100745	-0.0780842	-0.0743207	0.0338429	-0.0153852	0.0205192	-0.0867741	0.0546068	-0.0851103	0.0485232
969	0.127178	-0.152762	0.0206422	-0.0251593	-0.066112	0.230882	0.0633556	-0.133818	-0.178294	-0.01412	0.118828	0.0745566	-0.161697	-0.021193	0.0523467	0.106876	-0.082059	-0.0440228	-0.0792657	-0.0524014	0.0506636	0.136638	0.0301821	0.0635372	0.0743067	-0.15124	-0.0518782	0.110658	-0.0398587	0.0295499	-0.0437698	-0.119113	0.116815	-0.151345	-0.00921238	-0.20525	-0.092895	-0.0846678	0.0528117	0.0595474	-0.0449634	-0.0721223	0.0440048	0.0240934	0.0174785	-0.08963	-0.0430044	-0.0701412	-0.134794
402	-0.0432145	-0.155985	0.0879367	0.0632903	-0.0397174	0.0231596	-0.0667976	0.0180971	0.107604	-0.0949113	0.0168813	0.0572306	-0.010188	0.00218479	-0.0566514	0.0754462	-0.0711782	0.0232717	0.0393932	0.0360482	-0.0187365	-0.0217219	-0.0717644	0.0673663	0.000567106	0.0500364	-0.0692042	0.121539	-0.0571847	0.0615859	-0.0117338	-0.0998989	0.282833	-0.00648172	-0.146417	-0.15911	0.0183143	-0.114095	-0.042083	-0.0353473	-0.0286076	-0.00482787	0.0337305	-0.0626882	0.0509248	-0.0152838	-0.0391753	-0.039735	0.0664827
915	0.051021	0.00403458	-0.0344799	-0.00153028	-0.029934	0.0155901	-0.0755494	-0.111618	-0.0926285	0.099972	0.0328072	0.0466273	-0.146708	0.103092	0.00831646	-0.125033	-0.0434399	-0.042316	-0.0985998	0.0877764	0.0657838	0.0573027	-0.0294302	-0.0625514	0.0269246	-0.192259	-0.0107691	0.125559	0.12712	0.00778552	0.0606319	0.0449057	-0.0897236	-0.185806	-0.0239009	0.104121	-0.0173883	-0.0634163	-0.0256385	-0.0380353	0.0406768	-0.0485419	-0.00853073	0.132269	-0.0364526	0.0271247	0.161454	-0.0155102	-0.19041
264	-0.0726611	-0.0793503	-0.0457975	0.036514	0.0110531	-0.00361675	-0.0171875	0.688257	0.707247	-0.166164	0.0171295	0.0151686	0.752457	-0.103273	-0.0634549	0.110953	-0.0427232	0.0388056	0.103288	-0.0330384	-0.237091	-0.0778873	-0.0292059	0.0431543	-0.0826228	0.607369	-0.00549063	0.0442186	-0.0910128	0.0136545	0.171859	0.121416	-0.0554008	0.134801	-0.0345242	0.00214488	0.158414	-0.0525648	-0.0982485	-0.0480202	-0.163705	0.0365482	0.11273	0.0292322	-0.0233091	-0.029139	-0.0107203	0.0444454	0.137248
1192	-0.00370128	0.0843362	-0.0525343	-0.0842324	0.198943	-0.0608978	-0.0168726	-0.02365	-0.0751774	0.0482899	0.0355165	-0.0479818	-0.0025732	-0.0661627	-0.0913468	-0.00155949	-0.0142015	0.0379382	0.0238504	0.0295596	0.0281056	-0.00705534	0.0839363	-0.183368	0.0152336	-0.0340209	0.0371345	0.0163267	-0.105984	-0.0788851	-0.0252741	0.0769568	-0.0268791	-0.0270737	0.256093	0.102366	0.0243246	0.0325517	0.148876	-0.062991	0.110289	0.0592006	-0.120844	0.0284857	-0.119163	0.0487447	-0.0245088	-0.0101502	0.0740975
500	0.154873	0.0441735	-0.00102486	-0.0609297	-0.155725	-0.0234917	0.055792	-0.056761	-0.0377714	-0.0287354	-0.0932354	-0.0246792	0.00662603	0.0629155	0.0447831	-0.105188	0.00204948	0.174068	-0.0143098	0.0669656	0.186304	0.164333	-0.0126401	-0.0946765	0.00327774	-0.116494	0.0181269	-0.0661462	-0.0192156	-0.0696859	-0.0654368	-0.181809	0.0175787	-0.0108228	-0.101396	0.0480999	-0.00718193	0.02965	0.00998952	-0.025585	0.227293	0.174175	-0.0763862	0.045798	-0.0366264	0.311805	-0.00120612	0.0131524	-0.0647891
974	0.0152751	-0.115177	-0.103962	0.132693	0.0939769	-0.142911	-0.0479717	0.0169824	-0.0784071	0.00171944	-0.0100783	-0.069465	0.136783	-0.0278027	0.00979883	-0.170116	0.0121253	0.0705405	-0.0229042	0.114864	0.109829	-0.00738343	-0.0854471	0.00665426	-0.120814	-0.0458882	-0.0797492	0.0283645	0.0558776	-0.0499941	-0.0669002	-0.0188402	-0.0261949	-0.015036	0.00644147	0.125167	-0.138785	0.248498	-0.0320465	0.0266155	0.112959	0.134889	-0.140741	0.0280549	-0.0431662	0.0607824	-0.125298	-0.0144717	-0.125416
295	-0.0254071	0.110209	-0.0971784	0.160243	-0.0471295	-0.00681799	0.0372072	-0.0965009	-0.0775113	0.0290663	0.0151106	0.0272531	-0.0675596	0.0307214	-0.00200849	-0.0391519	0.0257749	0.0426561	-0.0207937	0.161208	0.155785	-0.0234926	0.0322405	0.0822632	0.0411066	-0.0575099	0.0348007	-0.00716223	0.0679752	0.0034015	0.021754	-0.0875662	-0.0362646	0.0904714	-0.077671	-0.0551053	0.0290424	-0.0614543	-0.0579572	-0.0230146	0.264319	0.254314	-0.0385573	0.0836269	0.086317	0.314376	-0.0550494	0.0224537	-0.0904255
756	-0.0908347	0.0421168	-0.036656	-0.00478483	-0.0245479	0.0759884	-0.0449939	-0.108614	-0.146629	0.0338821	0.0197502	-0.0519647	-0.0850398	0.0822697	-0.111226	-0.0462313	0.0316089	-0.108785	-0.00597333	0.0644969	-0.0569767	-0.0825707	-0.0247973	0.086372	0.0426974	-0.0462413	-0.0378814	0.0508423	0.147629	0.362068	-0.0232207	-0.0696787	0.0207804	-0.0427703	-0.0646203	0.0297344	0.0925427	-0.0679499	0.0155101	-0.0214292	-0.0852697	-0.167141	-0.0302709	0.106656	0.0367061	0.0421959	0.123081	0.0449628	-0.0874753
405	-0.122425	-0.0514804	0.0806212	-0.0109863	-0.0421917	-0.0139037	-0.0292544	-0.0581944	0.0413263	-0.0896644	0.0387801	-0.0805114	-0.0649179	-0.0832985	-0.0402633	0.0223246	0.0358747	0.0467115	0.0970965	-0.00551839	-0.120273	-0.120709	0.112324	0.0882735	0.191707	0.0110183	0.0433594	0.0462551	0.0281794	0.00236007	-0.0200566	0.0565159	0.156646	0.157992	-0.0182093	-0.125123	-0.0746291	-0.0513545	0.0448221	0.0938681	-0.000664526	-0.00959487	0.0360152	-0.127425	-0.081911	-0.050806	-0.0746975	-0.0671982	0.136736
914	-0.0291809	-0.151	0.0108488	-0.0913969	-0.0349939	0.0935331	0.0978263	-0.0378356	-0.0823419	0.0697901	0.0866055	0.103235	0.0400612	0.124831	-0.0260238	-0.121551	-0.0181217	-0.0435202	-0.0662533	-0.0410703	-0.0133736	-0.0167229	-0.0834637	-0.0960044	-0.0412928	0.0293622	-0.0187425	0.134819	0.0510116	-0.0520037	-0.00544437	-0.0654732	0.0351997	-0.12591	-0.000398213	-0.000247509	-0.00556899	-0.0338327	0.0955939	-0.0137113	-0.0521171	-0.142167	0.0316471	0.0608854	0.0981141	-0.0372318	0.0388744	0.0942694	-0.0247086
459	0.0316969	0.0841592	0.0943131	-0.0230669	0.0512795	-0.11256	-0.0815763	0.0466901	0.0364115	-0.0262519	0.0927133	-0.0139617	0.075225	0.0221196	-0.120792	0.259177	-0.135319	0.0356384	0.0599332	-0.0481861	-0.0536088	0.0269648	0.00406769	-0.0647271	-0.000108183	0.0504226	-0.0829214	0.0514083	0.0207702	0.0397555	0.0309626	-0.0430991	-0.0552628	-0.0283121	-0.0483688	-0.109362	-0.00778662	-0.10872	-0.00150953	-0.00076406	0.00157383	-0.0407617	0.0129615	-0.0632037	-0.00616415	-0.0159591	-0.0469023	0.0599433	0.185686
1068	0.0886891	-0.0320209	0.0040516	-0.0135431	-0.0589768	0.0510161	0.0512003	-0.194249	-0.17526	0.0219043	0.0019825	0.00337123	-0.11829	0.00324291	-0.0640534	-0.110224	-0.00914882	-0.0839398	-0.0540756	-0.0478369	0.0481765	0.095831	0.04885	0.0620835	-0.0284351	-0.170893	-0.0499301	0.0345926	0.144348	0.0764247	-0.0429073	-0.0682477	-0.0211858	-0.107532	-0.058157	-0.0618223	0.0506061	-0.0248598	-0.0554511	-0.0301766	0.00374024	0.0360464	0.0485693	-0.0786969	0.129356	0.0619347	0.0702402	-0.00601154	-0.175601
423	0.0785621	0.170495	-0.0157379	-0.0333326	0.0538057	-0.0382048	-0.0435416	-0.050319	-0.0665879	0.0317557	-0.0444831	-0.0182371	-0.0707396	-0.036171	0.0582768	0.0987022	0.0578535	-0.0239893	-0.0370758	-0.0887815	-0.0117536	0.0438445	0.177146	-0.106825	0.0238232	-0.0183797	0.144448	-0.0456008	0.0013299	-0.246588	-0.00963284	0.157345	-0.0323929	0.0590846	0.292889	0.0545419	0.0595164	0.0209874	-0.0258787	-0.00503952	-0.0648014	-0.0732439	-0.140461	0.00886841	0.0321177	-0.0836999	-0.0370743	-0.0216539	-0.0230885
1309	-0.0464599	0.0348605	-0.031493	-0.0349843	-0.0195233	0.124256	-0.0503217	-0.0872292	-0.0118259	-0.0319569	0.000144166	0.048064	-0.0798494	0.00480432	0.0188024	0.0406369	0.0395341	-0.0846188	-0.0237021	0.0788077	0.145701	-0.0308885	0.0152286	0.0661838	0.00806812	-0.0834967	-0.0386248	0.00210953	0.0323725	0.0408801	-0.11706	0.016584	-0.111613	-0.0483426	0.0514797	0.00801577	-0.087012	-0.0759019	0.00516394	-0.0701565	-0.0123383	0.00716059	-0.102367	0.133706	-0.0485131	0.0274758	-0.038726	0.0331081	-0.0458953
445	-0.0435903	0.121778	-0.0932761	-0.126542	0.120052	-0.155207	-0.0755533	0.0809442	-0.049704	0.00750972	-0.0619723	-0.0332626	-0.0456584	-0.0763719	0.0299003	0.0521207	-0.0543647	0.0170292	0.0423738	-0.102005	-0.046096	-0.050547	0.0793384	0.00740047	-0.108946	-0.0845643	0.210827	-0.123139	-0.0728954	-0.146985	0.0403382	0.390868	0.0166663	0.122581	0.355003	0.14686	0.0942017	-0.0380814	-0.0461178	-0.011964	-0.102917	-0.130231	-0.0549611	-0.0224395	-0.136157	-0.0878381	0.00418084	-0.0567247	0.0545109
1257	0.0839679	-0.0206569	0.0489108	0.058758	-0.014601	-0.0112091	-0.0752397	-0.0158419	-0.0470164	-0.104072	-0.0736193	-0.0435216	0.000716636	-0.109214	0.0294298	-0.0694578	0.00725711	0.105723	0.0350758	-0.0580961	0.066684	0.0552894	-0.00753932	-0.106752	-0.126607	0.000336216	-0.160527	-0.0813167	-0.0680341	-0.0269607	-0.0362423	-0.0645522	-0.115401	0.00487455	0.00221493	-0.0130523	-0.148122	0.201729	-0.0344203	0.00485106	0.0463925	-0.00585494	0.065142	-0.0653132	-0.0756471	0.0167265	0.00394212	0.00470442	-0.0250656
570	0.0164635	0.062317	0.131426	-0.0539292	-0.136032	-0.00386798	0.0613123	-0.085019	0.0185912	0.00499182	0.0547993	-0.116402	-0.0654224	0.0245192	0.0996654	0.0569505	0.164188	0.0456061	-0.0475307	-0.0403413	-0.0712587	0.0232479	0.0789809	-0.03723	0.0652117	-0.0107694	0.0362704	-0.0803007	-0.0136952	-0.037439	0.0106006	0.0239208	-0.0811963	-0.0602359	0.108623	-0.108569	-0.0965428	-0.0429206	0.0099384	0.168851	0.113562	0.0316099	-0.0356073	0.143409	-0.103033	0.105774	0.0184176	0.125929	0.0606103
1085	0.00833686	0.0378197	-0.120206	-0.102542	-0.0097624	0.0406715	-0.042234	-0.0419597	-0.0370735	-0.0562443	-0.127796	-0.0380847	-0.0627867	-0.0489668	-0.0179844	-0.0692311	-0.0254594	-0.142561	-0.00656025	0.0253533	0.0953296	0.00284177	-0.174131	-0.0465399	-0.122955	-0.151054	0.0611351	-0.0160864	0.122516	0.050891	-0.00127358	-0.0541802	-0.0663439	-0.108849	-0.0513367	0.0487978	-0.0292437	0.0585547	-0.165605	-0.0178354	-0.0822843	0.0549943	-0.103895	0.125126	-0.0737607	-0.0118753	0.0841122	-0.0916783	-0.162815
299	-0.130667	0.0633456	-0.0382664	0.000552607	0.0117825	-0.0466299	-0.00965635	-0.058744	-0.0609095	0.0444858	0.116333	-0.054869	-0.0368544	-0.102369	-0.0629755	-0.0507569	-0.0351921	0.242602	-0.117019	0.128448	0.0595599	-0.12677	-0.0287265	0.000141165	-0.0198604	-0.104373	-0.110787	-0.0822326	-0.00709515	0.0623135	-0.0180579	-0.161355	-0.0619731	-0.0198575	-0.0540175	-0.109021	-0.079682	-0.00254229	0.0150582	0.0570525	0.286746	0.41195	0.0062513	0.0780121	0.0465051	0.288667	-0.0596028	-0.023595	-0.0526686
1311	-0.0543853	0.0126449	0.0110633	0.0795171	-0.0125975	0.0673476	0.103139	0.00468771	-0.0256845	0.0426269	0.0210513	0.135248	-0.0162987	0.0675366	0.014314	0.0193567	0.0140135	-0.0662771	0.138622	-0.00450849	0.0633722	-0.0494817	0.0206018	-0.0338444	-0.05434	0.0227707	-0.00516759	0.030314	0.0507142	0.0565347	-0.0396164	0.0641667	0.0577495	0.0501333	-0.062655	0.0377264	0.0376236	-0.066468	-0.0347072	-0.00538696	-0.0362838	-0.0405733	0.0780413	0.0376683	0.0866594	0.020546	0.00370616	0.0674377	-0.0811561
424	0.0333205	0.128205	0.0689033	-0.0823808	0.144381	-0.136615	-0.0643829	0.0551844	0.0321568	-0.134807	0.0398652	-0.0182164	-0.0707188	-0.143779	-0.00546066	0.197447	0.0152711	0.060652	0.0835322	-0.123726	-0.0733213	0.0159514	0.0995983	-0.0388518	-0.0466731	0.0944684	-0.052979	-0.0314766	0.00869533	-0.20455	0.0115431	0.198394	-0.103182	0.0517607	0.102221	0.0404593	-0.00363519	-0.0346972	0.0167453	0.115153	-0.10953	-0.150792	-0.104889	-0.0401798	0.00256718	-0.140093	-0.107571	-0.0728718	0.181432
945	0.00488331	-0.00967521	0.00396441	-0.0206819	0.0087574	0.0174149	0.153112	-0.156888	-0.0193375	0.0016044	-0.0199265	-0.0291659	-0.0789916	0.100197	0.0647612	-0.155953	0.0359044	-0.0644426	-0.00469317	0.117575	-0.0880906	8.14468e-05	-0.0702308	-0.0697965	0.0569701	-0.153156	-0.0568769	0.00164958	-0.0430919	0.0309441	-0.0893132	-0.168882	-0.0157737	0.0159804	-0.0955219	0.0147475	-0.0804203	0.00974215	-0.124511	-0.0142028	-0.0164473	0.0663374	-0.0110147	-0.0721749	-0.0547071	-0.00427419	0.0531451	0.00412929	-0.130317
491	0.0515206	0.066965	0.127542	-0.0240348	-0.063474	-0.0499365	-0.0010267	-0.0800596	0.0235505	-0.0825335	-0.0210819	-0.0112321	0.0328676	-0.0399131	-0.0145841	0.078039	-0.0692107	0.0303954	-0.00442821	-0.102665	0.0140022	0.0276687	-0.0035548	-0.0775479	-0.0885556	0.0292203	0.0150911	-0.0804108	-0.0199586	0.000670009	0.0613761	-0.00673221	-0.158788	-0.149949	-0.0149115	-0.0228887	-0.010324	-0.000442488	0.00219473	0.0730211	0.0151229	-0.0544327	0.0108498	-0.0668523	-0.0872939	-0.0551859	-0.0910137	-0.0239403	0.104291
1142	-0.117733	-0.128133	-0.102814	0.0135739	0.000578043	-0.111177	0.0174684	-0.0527744	-0.0831467	0.00316144	-0.067208	-0.0488994	0.0388195	-0.0877413	0.0769765	-0.242235	0.0977083	0.213313	0.0652431	0.0145386	0.0479723	-0.113749	0.0125017	-0.196465	-0.190183	-0.0419902	-0.104817	-0.118573	-0.163315	-0.072751	-0.131967	-0.106024	-0.133572	0.00726724	-0.0480479	0.263638	-0.193591	0.906046	-0.0283341	0.041867	-0.0378243	0.100593	-0.0512444	-0.134621	-0.0631732	0.0830857	-0.12415	0.00271483	-0.103113
431	0.0281033	-0.00386993	0.00734536	0.0814229	0.00662198	-0.0433283	0.0148003	-0.0554425	0.0552193	0.00475868	0.0319308	0.0542081	0.0506612	-0.0339958	-0.0949325	-0.00514517	-0.0883042	-0.0220611	-0.148976	0.047129	-0.0601006	0.0246175	0.108557	-0.0106607	0.0186997	0.0752207	-0.00876137	0.0268445	-0.0954658	-0.0754191	0.0628124	0.0252904	-0.0375164	-0.0306594	0.0268527	-0.0493055	0.0136872	-0.0556544	0.0818251	0.0321472	-0.0487041	-0.0431089	0.0307079	0.00374489	0.055448	-0.0394615	-0.0563012	-0.104099	0.0705119
1351	0.0187939	-0.0110454	0.138919	0.0197269	0.0194804	0.0501132	0.0885237	-0.00312122	-0.0828554	-0.0503417	-0.0445717	0.11755	0.069408	0.0869978	-0.0896507	-0.0447431	-0.12204	-0.0219379	-0.0510589	0.116085	0.0258331	0.0358186	-0.134408	0.10681	0.0581076	-0.0344002	0.013707	0.143821	0.0149532	0.071353	0.0317032	-0.0793587	0.0131587	-0.0575909	-0.0048081	-0.105843	-0.00827168	-0.154938	0.127733	0.0859055	-0.0551502	-0.00464402	0.0434976	0.0272747	0.108941	0.00416202	0.0750259	-0.0746084	-0.00434457
450	0.068574	0.116325	0.00425009	0.02176	0.0414626	-0.127302	-0.0236056	0.00235522	-0.00136222	-0.112205	0.0489494	-0.0792807	-0.0849407	-0.0807864	-0.111954	0.182079	-0.0523987	0.017561	0.040836	-0.010343	-0.0574151	0.0565512	0.174629	0.0377184	0.0307758	-0.048798	0.107487	-0.0598789	-0.107295	-0.070878	0.0970882	0.280299	-0.00161094	0.0626265	0.0952669	-0.00520403	0.0371946	-0.0897157	0.0657963	0.0153035	-0.0684124	-0.126369	-0.0181846	-0.124871	-0.00203474	-0.0564826	-0.0143885	-0.0740176	0.101325
1344	0.0632227	0.00667962	-0.0424873	0.109159	0.0146441	-0.0720058	-0.0138772	0.0992551	0.10408	-0.023919	0.00322237	-0.0621731	0.141893	0.00623733	-0.0592285	0.00140507	-0.0676505	0.0237778	0.0448869	0.0364927	0.1065	0.0523229	-0.0461346	0.0523339	0.0253115	0.11706	0.0440984	0.0827874	0.0591702	0.0620612	-0.00820613	-0.024938	-0.0198844	-0.00997496	-0.0432189	-0.0881486	-0.0730085	-0.129695	-0.150466	0.0386974	-0.000135992	-0.0294762	-0.00105273	-0.0964408	0.02815	0.0556778	0.0349002	0.00123657	0.0277309
571	0.105763	0.00702594	0.0195224	0.0653931	0.0213655	0.150912	0.125701	-0.0362138	0.0744481	-0.0311451	0.0793664	0.094592	0.0359126	-0.0220658	0.0877667	-0.0295078	0.0296485	-0.11566	-0.149621	-0.0323661	-0.112277	0.091927	-0.0145291	0.0931885	0.101394	0.123937	-0.0376134	0.0601766	0.0423608	-0.0645232	0.0538343	-0.0975634	0.0746657	-0.144132	-0.157137	-0.127519	-0.0853585	-0.0210411	0.233755	0.151381	-0.0623915	-0.00849562	0.0217299	-0.0193366	0.126483	-0.111905	0.047548	-0.0162301	0.0108907
1183	-0.141485	0.0573974	-0.00190433	-0.139378	-0.0237828	0.0531976	0.202998	-0.0505888	-0.144426	0.10994	0.181787	0.122527	-0.0780611	-0.0187456	0.0932656	-0.0143948	0.142204	-0.172345	0.0392219	-0.0819996	0.0121872	-0.111563	0.021739	0.219848	0.0306051	-0.124425	0.0384026	0.130422	-0.0624053	-0.0987721	-0.0169543	-0.0403729	0.221199	0.0870216	0.109275	-0.0303483	-0.0292165	-0.0508007	0.0655237	0.0722594	0.0551436	-0.0312035	0.0144065	-0.073899	-0.0036577	0.000650805	0.0754832	0.0271912	-0.0938753
324	-0.0760379	0.0417574	-0.0104926	-0.0703975	0.00404772	0.0062677	-0.0272759	0.0364637	-0.0190323	0.0415992	0.0194094	-0.0896749	0.00899144	-0.0398309	-0.0202127	-0.0441383	0.0177055	-0.0531169	0.350848	-0.121878	-0.0606883	-0.0879757	0.231754	-0.0578654	0.0361202	-0.0201861	0.195972	-0.135111	-0.085097	-0.0932571	-0.00438755	0.399265	-0.154078	0.297036	0.386724	0.0465695	-0.0410139	-0.0565009	0.0860279	0.0323813	-0.111892	-0.110309	-0.0607301	-0.0341868	0.00326772	-0.098724	0.035605	-0.0456773	0.091901
1115	0.101225	0.0340558	0.0439045	0.0675537	0.219373	-0.147214	-0.0926031	0.100938	0.111807	-0.0364893	-0.071875	-0.0728154	0.120048	-0.0898683	-0.081764	0.385241	-0.0888052	0.10157	0.0264521	-0.104924	-0.130051	0.101776	0.0531946	-0.0436717	-0.0713923	0.229035	-0.0785675	0.00134308	-0.0904762	-0.034955	0.0641421	0.0681522	0.018138	0.063125	0.0404205	-0.0838454	-0.0938437	-0.00819272	-0.0450474	0.0600684	-0.0151048	-0.05504	-0.046081	-0.0109579	-0.0706153	-0.065353	-0.128506	0.000973288	0.16876
6	0.0118807	0.034758	0.0671284	0.0283786	0.0155077	-0.0117521	0.0181697	-0.0450214	-0.0330835	-0.0252298	0.0172281	-0.118715	0.0183656	0.0382842	0.049471	-0.0511377	0.0772544	-0.0257434	0.0316871	-0.00591521	-0.006456	0.0138835	-0.120779	-0.063705	-0.048448	-0.0201338	-0.118219	-0.0896651	0.00662746	0.0266742	-0.011387	-0.114937	-0.034147	0.0150202	-0.110812	0.0598395	-0.0236492	0.202578	-0.0840464	0.0425683	0.0166559	-0.00448104	-0.0152846	-0.0401248	-0.0201617	0.034425	0.00348178	-0.0036356	-0.0601012
271	-0.0126949	0.0102521	-0.0984116	0.0250279	0.0220294	-0.000999452	-0.0698015	0.66385	0.555909	-0.123336	0.0248978	0.0119165	0.52355	-0.162761	0.0249652	0.142959	-0.0812338	-0.0784561	0.0222858	-0.0586279	-0.000956087	-0.0106223	-0.117078	-0.0882108	0.0539768	0.815668	-0.0722081	0.0198114	-0.0319818	-0.0965555	0.0910379	-0.0464892	0.0330193	0.0680831	-0.0648008	0.0141785	0.0983263	-0.0818401	-0.0803455	-0.0101444	-0.141876	-0.00783177	0.0377783	0.0764035	-0.0703007	-0.10996	0.00013105	0.0499951	0.204513
86	-0.0534407	0.0524964	-0.0989345	-0.0228631	-0.112846	-0.122491	-0.0775515	-0.10349	-0.151935	-0.0800213	-0.101383	-0.130905	-0.110214	-0.040052	0.0438759	-0.0646702	0.0702978	0.14296	0.0992162	-0.177668	-0.0918026	-0.0445853	0.151277	0.0132749	-0.146601	-0.111235	0.136194	-0.127893	-0.0794159	-0.0593692	-0.104482	0.149548	-0.0994922	0.202	0.280035	0.143923	-0.0971259	0.224732	-0.0231121	-0.00225406	-0.0171216	-0.0814789	-0.0953655	-0.0628319	-0.188869	-0.0366293	-0.0135907	0.0312428	-0.0364002
403	-0.0393373	-0.0843982	0.0749029	0.06436	-0.0585175	0.00307412	-0.122142	-0.0442986	0.0170013	-0.0546144	-0.0909076	-0.0404236	-0.114488	-0.0667685	-0.0414783	0.0130505	-0.0912636	0.0454965	0.00420309	0.0230145	0.0215604	-0.0347556	-0.0213327	0.0427934	0.00163678	0.00879587	0.0587962	0.108505	0.014402	0.0838107	-0.038871	0.043486	0.156972	0.0792084	-0.0748306	-0.0804718	0.0318828	-0.0435093	0.0788656	-0.0483811	-0.00638282	-0.0108099	-0.0427686	-0.0193083	0.0115886	-0.0283175	-0.00989879	-0.0373564	0.0463973
25	0.0643953	0.185793	-0.0307169	0.0151538	0.100918	0.120156	-0.0776046	0.105971	0.190497	0.0702806	-0.0412167	0.0273829	0.0192008	-0.0347147	-0.159174	0.278261	-0.0890803	-0.0488863	0.0205766	-0.0714551	0.0196763	0.0612143	-0.110778	-0.143305	0.178042	0.189343	-0.0285783	0.169173	-0.0136925	-0.0459174	0.139648	-0.0415134	0.0957766	-0.0404714	-0.107862	0.00637541	0.244013	-0.205499	-0.03883	-0.0270702	-0.08907	-0.121454	-0.00321236	-0.0159767	-0.143931	-0.0189957	0.0981035	-0.00867305	0.382082
577	-0.100739	-0.04501	0.150221	0.0691613	0.0520593	0.0360822	0.136185	0.00247711	-0.119567	-0.0191558	0.136465	0.00668794	0.0376573	0.00310454	0.0969695	-0.031846	0.0965462	0.0570136	-0.11121	0.0133765	-0.0475742	-0.100807	0.0748049	0.0264396	-0.0147171	-0.0925143	-0.0918758	0.0992033	-0.0449337	-0.0174994	0.0220081	-0.122235	0.105359	-0.0076625	-0.0562617	-0.0128768	-0.0251767	-0.00378527	0.139745	0.125325	0.0785663	0.0289141	0.00434289	-0.135783	0.10739	-0.0168004	0.0231093	0.059117	-0.026706
411	-0.172093	-0.0519221	-0.00544831	0.0192673	-0.0752476	-0.0279152	-0.0403036	-0.117567	0.00713632	-0.0484445	0.0927064	-0.00794752	-0.088626	-0.0681916	0.026287	0.00318549	-0.0517667	-0.0841859	-0.00566192	0.0413563	0.00775753	-0.157448	-0.0663947	0.0823212	0.0411953	-0.0645037	0.0560137	0.169188	-0.0377732	0.0528214	-0.0134774	0.0336518	0.372823	0.0200123	-0.00706528	-0.118544	0.0236531	-0.0321575	-0.121365	0.0404778	-0.0460161	0.0216661	-0.0173443	0.0353535	0.177769	-0.00292399	0.00142213	-0.138264	-0.0621608
854	-0.0293128	0.0338038	-0.0692955	0.0415279	-0.0573258	0.142388	0.0595257	-0.0968683	-0.141344	0.0302297	-0.0275236	0.00581743	-0.146308	0.115061	-0.1011	-0.108506	-0.0592128	-0.0789907	-0.203903	0.117043	-0.0371477	-0.0223292	-0.102066	0.066759	-0.072088	-0.149549	0.0289124	-0.0695076	0.118457	-0.0674829	-0.0223675	-0.143066	0.0143041	-0.12136	-0.077995	-0.0398386	0.00912449	-0.0441416	0.00514084	-0.0303903	0.0713	0.0127019	0.003429	-0.0643136	0.0267153	0.0194108	0.0448378	0.0449146	-0.0484826
246	0.0543642	0.021755	0.0259186	-0.0692448	0.0234173	0.0160272	0.0106905	0.0109648	-0.0194075	-0.000533416	-0.0215409	0.000736382	-0.0224378	-0.0452358	-0.120197	-0.0359339	0.0204133	0.199484	0.02268	-0.0274978	0.0323438	0.0502424	0.0324027	-0.0455416	0.000486491	-0.0190334	-0.134278	-0.0407306	-0.0995756	-0.0669533	-0.0329695	0.10452	-0.069833	-0.0277175	0.0368464	0.0719876	-0.03818	0.0948467	0.0197738	0.0265096	0.0816009	0.0882916	-0.00713249	-0.0557171	-0.0105993	0.0410492	-0.0463076	-0.0455584	-0.0761599
762	-0.0597011	-0.0727756	-0.0333535	0.0548275	-0.0821534	0.000593306	0.0657736	-0.0890896	-0.0136863	0.0827565	0.0688008	0.0699229	-0.0891679	0.0169776	0.0547647	-0.0952059	0.061393	-0.126225	0.0510842	0.0134819	0.00768838	-0.072495	-0.0520204	0.0050541	0.0837764	-0.0148401	0.133884	0.0989729	-0.00218222	0.0742782	0.0855789	-0.0391259	0.0205086	0.00621054	-0.0420529	0.0439781	0.063056	-0.0318867	-0.135166	-0.0297068	-0.104309	-0.140221	0.131043	-0.0207277	0.0020561	0.0115119	0.121603	0.0518349	0.029813
29	0.0550844	0.155264	0.0345485	0.0790395	0.0561406	-0.0725388	-0.0584359	0.218234	0.34162	0.0701649	-0.0731451	0.033429	0.182898	-0.179494	-0.147014	0.330618	-0.098075	-0.0572794	0.0223074	-0.0388309	-0.120443	0.0501052	-0.110005	-0.132923	-0.037338	0.355949	-0.036928	-0.0305728	-0.0407274	0.0135339	0.153145	-0.0249767	0.0531521	-0.0302834	-0.0929861	-0.028446	0.111183	-0.0620431	-0.0196179	-0.0340373	-0.00622155	0.0542754	-0.0464848	-0.0307303	-0.0847184	0.0015093	-0.113719	0.0433008	0.394931
298	-0.0615867	0.00144154	0.0620188	-0.0511619	-0.0289664	-0.00981002	0.0976805	-0.180976	-0.112624	0.120939	0.15007	0.0947781	-0.130879	-0.0709945	0.0514131	-0.063299	0.149714	0.179922	0.0336292	0.108854	0.138745	-0.0476398	-0.0201135	0.0657413	0.00285603	-0.102812	-0.0285189	0.0533111	0.00856954	-0.0277974	-0.0729102	-0.140696	-0.0533601	-0.0182962	-0.123749	-0.0800287	0.0135515	-0.120635	-0.0045356	0.0445104	0.501377	0.216064	-0.00315304	-0.0160127	0.0551181	0.240867	0.0688892	0.00698793	-0.0511074
143	0.0185474	0.116503	0.0379984	-0.0892857	0.0876681	-0.105629	-0.180537	-0.0501943	-0.115825	0.0515851	-0.103574	-0.0914315	-0.0481786	-0.137572	-0.0351273	0.045046	-0.163762	0.169669	-0.0186539	-0.176415	-0.0927984	-0.00981175	0.292731	-0.155727	-0.077578	-0.0694735	0.279836	-0.111743	-0.102024	-0.180365	-0.0549562	0.434911	-0.0196856	0.149361	0.551294	0.18568	-0.0348331	0.0386332	0.0614992	-0.0349783	-0.0310219	-0.103183	-0.118846	-0.0262654	-0.0827773	-0.178385	-0.103217	-0.0823746	-0.0344345
466	-0.185325	0.0849586	0.0176039	-0.042301	0.0504862	-0.0557528	-0.14571	0.0943222	-0.0408244	-0.121675	-0.0661153	0.0206285	-0.0162426	-0.125674	0.0195738	0.0192168	-0.00200474	0.134755	0.23311	-0.0287607	-0.164197	-0.175674	0.07345	-0.0407541	0.0264291	0.043169	0.202941	-0.126614	0.0119887	0.115128	2.47826e-05	0.343015	-0.0569926	0.147312	0.18467	0.00725926	0.00386847	0.0514156	0.031613	-0.0875807	-0.0604038	-0.0338516	-0.000342534	-0.0851267	-0.145845	-0.073041	-0.00526035	0.045852	0.0646125
83	-0.0221257	-0.115635	0.0356129	0.0532768	-0.0849895	0.013146	0.00780928	-0.111795	-0.0918045	-0.0438242	-0.114012	0.0190103	-0.118925	-0.0658489	0.0673174	-0.0897049	-0.0106747	0.10493	0.000313734	-0.0515341	-0.00976466	0.00452435	0.00284256	0.00698962	-0.0386545	-0.058701	-0.0369075	-0.0365602	-0.0954051	-0.011893	-0.0509554	-0.10158	0.0189579	0.0610735	-0.028499	0.0565308	-0.0894219	0.178256	-0.0107876	-0.0594643	0.0833536	0.0828812	0.00356306	-0.0313927	-0.0578127	-0.0182456	-0.0280337	0.00766631	-0.161132
718	-0.0428666	0.0185144	-0.0196323	0.132014	-0.0276574	0.0284179	-0.0403842	0.0022003	-0.0775339	0.0290437	-0.154153	-0.0714934	0.0162254	0.0977559	-0.128962	-0.0109677	0.0962693	-0.105452	0.00234128	0.0695133	-0.0156479	-0.0517221	-0.186385	-0.0517418	-0.078795	-0.0293257	-0.0568941	-0.0565468	0.13847	0.313654	-0.0276306	-0.0113013	0.0201264	0.062242	-0.0142283	0.00833735	-0.0680996	0.00399088	-0.0438764	-0.0653475	0.0359633	0.0145339	-0.0526833	0.0483457	0.0493784	0.0322848	0.0507035	-0.0334148	-0.0269828
112	0.0377272	-0.0126983	0.0119616	0.0225737	-0.108891	0.0888774	0.147006	-0.106581	-0.0324955	-0.135401	-0.10757	0.0594831	-0.0286842	-0.0100779	0.0295627	-0.0703872	0.149677	0.0735684	-0.0711816	-0.0194306	-0.0959957	0.0292337	0.0215015	0.0176926	-0.139532	-0.0534867	-0.00348633	-0.0326635	0.00721543	0.0561278	-0.010799	-0.105357	-0.152779	-0.102953	-0.0602032	0.0187761	-0.0301129	0.0419776	0.0588933	0.0713631	-0.0488841	0.0813862	0.0212207	-0.110456	0.0393209	-0.00024557	-0.0446333	0.00588962	0.0539729
460	0.0386926	0.00101396	0.146212	-0.0194688	-0.0379811	-0.10191	-0.00852265	-0.064662	0.0671549	-0.117288	-0.139478	-0.0114251	0.0273383	-0.0730286	-0.0195315	0.0702558	0.00120018	0.109753	-0.0504177	-0.0890212	-0.104579	0.0224497	-0.0416962	-0.149375	-0.103347	0.0377943	-0.0179809	-0.0458404	-0.0694268	-0.0705352	0.0888514	-0.0204688	-0.124305	-0.117448	-0.0810907	-0.0655767	0.0256228	-0.0135095	-0.0825319	0.0793413	0.0646335	-0.0523285	0.0496952	-0.0527137	-0.0454437	0.000680983	-0.107831	-0.0647716	0.152964
148	-0.00600932	-0.0628556	0.011825	-0.111545	-0.0103035	0.137444	0.00517653	-0.0439111	-0.00376636	-0.00604738	0.106928	-0.00477758	-0.00791809	-0.0102145	0.177512	-0.0147689	0.0924681	-0.0457882	0.0116422	-0.0823737	-0.0436872	0.000890366	0.120089	0.134853	-0.00502748	-0.0472303	0.0944422	-0.0250895	-0.0768827	0.0136811	-0.0878454	-0.070235	0.0163252	-0.0120763	0.0101773	0.0538981	-0.0507457	-0.00081157	0.0722014	0.135351	0.0347533	0.0671463	-0.0282777	-0.0199823	0.00326699	0.042587	-0.0236147	-0.0936296	0.0256296
1109	-0.0745668	-0.017331	-0.0317796	-0.0458462	-0.0941006	0.0739334	-0.00535017	-0.176577	-0.196892	-0.121016	-0.0170817	0.0284689	-0.169063	0.063764	-0.0535042	-0.0407312	0.0479223	0.0123876	-0.000357259	0.018253	0.0503426	-0.0958613	-0.0114967	-0.0971337	-0.0846083	-0.182338	-0.0421083	-0.000346847	0.155557	0.101858	-0.019079	0.0472469	-0.149994	-0.0679906	0.0158201	-0.00571829	-0.101614	0.0919854	-0.0089118	-0.105492	-0.0483107	-0.109554	-0.0925753	-0.010357	0.00975842	0.0456093	0.00627131	-0.0599838	0.0115315
336	0.0806142	-0.148922	-0.0037244	0.0703531	0.010941	0.0584292	-0.0103729	-0.101771	-0.11804	0.274575	0.0138094	0.0290349	-0.0446226	-0.0946745	0.0632387	-0.129042	0.147436	-0.0965962	0.0101962	0.0501627	0.124108	0.0981682	0.196212	0.0955842	-0.0135252	-0.126245	0.156461	0.00167131	-0.0430702	-0.00186835	-0.0469812	-0.0139862	0.0148792	-0.00647062	0.0933517	-0.0603752	-0.0396928	0.0259492	0.0354968	-0.00712939	0.122724	0.122114	0.0337416	-0.0425834	0.0173347	0.00588244	0.0101978	0.0820318	-0.194419
978	0.108771	-0.0867959	0.107764	0.132479	-0.0975841	0.0711934	-0.00466038	-0.0678515	-0.0418101	-0.0210353	0.107225	-0.0216662	-0.158789	-0.0287095	0.118313	-0.0739677	0.174303	0.000788488	0.0713211	0.0276684	0.0434008	0.096829	0.0679417	0.146171	0.048601	0.0134498	0.00703652	0.106108	0.00495255	-0.00320753	-0.0694755	-0.114049	0.084057	0.210793	-0.119539	-0.0546627	-0.127257	-0.0116497	0.0271059	0.02679	0.0805269	0.0573094	-0.0240112	-0.0509743	0.0639471	-0.0941806	-0.0193483	0.0305159	-0.111138
42	-0.0193953	-0.0109093	0.0567197	-0.123064	-0.0201621	0.140028	0.0430195	-0.0624818	-0.00823365	0.0642677	0.0843882	0.0401171	-0.0625601	0.0203297	0.165993	-0.125012	-0.0177747	-0.0291004	-0.0351353	0.0189346	-0.0260862	0.00347478	-0.110033	0.0316619	0.0821774	0.0399745	-0.0228524	0.153788	-0.109557	0.0162655	-0.0500025	-0.158042	0.124685	-0.0024402	-0.0859622	0.0212239	-0.120283	0.0158763	-0.101507	-0.0101507	-0.0460136	-0.00783805	0.0730305	0.0481904	-0.0635024	0.0592748	-0.0351338	-0.0278269	0.00705888
420	-0.079929	-0.0911095	0.0196425	0.0153385	0.0123399	0.00422734	-0.0442324	-0.000835139	0.032258	0.0475329	-0.00950905	0.00263349	0.0202651	-0.0166598	-0.01917	0.00715199	-0.0764134	-0.0736357	-0.100826	0.0946847	0.0602424	-0.0837771	0.0362341	0.135619	-0.0187715	0.00289739	0.0172328	0.179363	0.0578654	0.0704541	-0.00991732	0.029723	0.206674	0.037645	-0.0881872	-0.0942348	-0.0171387	-0.219055	-0.0610153	0.0303409	0.00801761	0.0608604	-0.0702286	-0.0179064	0.0268452	-0.00682199	0.0261066	-0.0440677	0.0334471
162	0.026435	0.0476464	-0.0539656	-0.0856637	0.073402	-0.154001	-0.088821	0.14416	0.33239	-0.00528968	0.0724267	-0.0423614	0.0105053	-0.174976	0.0623594	0.222664	-0.057943	0.0153518	-0.0954574	-0.0141819	-0.104225	0.0126685	-0.0726325	-0.121334	0.020854	0.169047	-0.0771241	-0.00625969	0.0336192	-0.00979936	0.142536	-0.0667897	-0.0212586	-0.0214533	-0.133182	-0.0612545	0.0706507	-0.0444459	0.0487209	0.0836635	-0.0362199	-0.0197995	-0.0235514	-0.049453	0.00915668	-0.0584622	-0.0400435	-0.0186332	0.277166
743	0.00352806	-0.0849738	0.0390688	0.12725	-0.0169079	0.0730155	0.0465237	-0.073081	-0.0470397	-0.0732622	-0.0390383	-0.0762577	-0.0657012	0.0647848	-0.0279505	-0.0791973	0.0350914	-0.0608547	0.0963009	0.121163	0.207412	0.006979	-0.155891	0.0986314	0.00106116	-0.132814	-0.0898652	-0.0683628	0.140757	0.153752	-0.0676534	-0.107738	-0.139775	-0.00598768	-0.0613028	-0.130409	-0.12383	-0.0148768	-0.0627441	-0.00664644	0.0464847	0.143752	0.0483279	0.065798	0.0742313	0.126244	0.0177324	-0.0303125	-0.0670057
97	-0.146677	-0.169184	0.0616415	-0.0818764	-0.0497414	-0.107904	-0.0507825	-0.0726708	-0.0526737	-0.051161	-0.0145725	-0.0949878	-0.107195	-0.109083	0.135656	-0.175496	0.169484	0.243786	0.28207	-0.07386	-0.130936	-0.132637	0.114499	-0.0179067	-0.0952377	-0.0528201	-0.0179305	-0.0246349	0.0091997	0.0352907	-0.13776	0.134993	-0.158506	0.164671	0.150659	0.116811	-0.121816	0.197085	-0.110688	-0.0193322	0.0593487	0.0534975	0.0709007	-0.0476805	-0.0865403	0.000731313	-0.0584187	-0.0506723	-0.0444329
889	0.0815986	-0.0615468	0.0450933	-0.0326677	-0.0394188	-0.00933307	-0.0466293	-0.162481	-0.146791	0.041837	0.0408023	-0.0387273	-0.105333	-0.0392587	0.0307349	-0.0947815	0.0796735	-0.161059	-0.0603175	0.0740726	0.0854655	0.0901186	0.08284	0.0830472	0.0282408	-0.119738	-0.0983978	0.0500354	0.104018	-0.0343721	-0.146703	0.0318156	-0.0213772	-0.0742329	-0.0416285	-0.0858273	-0.18012	-0.199702	-0.0571732	0.0482864	0.12228	-0.00206199	0.025692	-0.0843765	0.129164	0.00863722	0.030355	-0.0600001	-0.131952
131	-0.0440118	-0.0339485	0.0548355	0.0795511	-0.0461471	0.0182652	0.0904973	0.111927	0.018089	-0.167536	0.128783	-0.0252324	0.0139373	0.138819	0.00897131	0.0776035	-0.0126072	-0.045088	0.180582	0.0311539	-0.000676759	-0.054823	0.050272	0.330437	-0.0184306	-0.0112715	0.081039	-0.00323412	0.0154897	0.0425881	-0.0377833	-0.0554313	0.0734391	0.193123	-0.151312	-0.058229	-0.141718	-0.15625	0.016488	0.0725856	0.0444612	0.103105	-0.0487326	0.051235	-0.0183512	-0.0131264	0.0899128	-0.0229802	-0.0230321
508	-0.124508	0.12229	-0.15122	-0.074238	-0.029657	0.160456	0.186948	-0.0209544	-0.083873	-0.0489956	-0.032552	0.0639192	-0.00885202	0.127185	-0.051415	0.0487989	0.0306123	-0.0522435	-0.0179143	0.0322552	0.0806387	-0.128108	-0.0643582	0.0627627	0.105732	-0.0565729	-0.0265395	-0.106178	0.0146683	0.0636395	-0.0651358	-0.0993735	0.0181268	-0.105098	-0.067289	-0.0726832	0.0831156	-0.0838225	-0.00381284	-0.0160075	0.0424881	-0.0190474	0.180983	0.044894	0.0797417	0.0935585	0.136754	-0.0185098	0.0130807
109	0.212276	-0.112624	0.193276	0.064341	0.087937	-0.0322034	0.0964423	-0.0246498	-0.0973323	-0.0104225	0.178634	0.000380401	0.0387373	0.00904693	-0.00772609	0.0764969	-0.198546	0.0425029	-0.0269973	-0.0645996	-0.0967418	0.219087	-0.0298907	0.127395	0.0776993	-0.049124	-0.223291	0.0802797	-0.112548	-0.00231606	0.0145491	-0.0368702	0.0793841	0.0353919	-0.0692852	-0.172163	-0.0455877	-0.128149	0.0350491	0.0347331	0.0611098	-0.0138035	0.0332939	-0.0768023	0.0874041	-0.000129665	-0.00991776	0.00320051	0.0730978
1132	0.027201	-0.110129	0.00686196	-0.0569568	-0.0448837	-0.100225	-0.00683824	-0.0668915	-0.0902121	-0.100672	-0.162032	-0.12962	-0.0317113	-0.0360856	0.0597216	-0.252438	0.129815	0.138869	0.197075	-0.0943885	-0.0296102	0.0241341	-0.0188567	-0.203531	-0.179231	-0.0804002	-0.0625206	-0.00184575	-0.0395355	-0.0335922	-0.05755	-0.0253311	-0.136724	0.0323226	-0.0731307	0.30202	-0.0416053	0.712723	-0.21483	0.0387155	0.000152124	-0.00128211	0.0122072	-0.12546	-0.165049	0.0164688	-0.12025	0.000378189	-0.169729
554	-0.0262146	-0.0924592	0.0265596	-0.0283215	-0.0994069	0.0123595	-0.114884	-0.1279	-0.121799	0.0462159	0.017348	0.0518608	-0.119689	0.131683	-0.00520125	0.0211207	-0.141229	-0.0949255	-0.186796	0.0792315	0.137676	-0.0544899	-0.182503	0.0661822	0.0445592	-0.0665392	-0.0663072	-0.00411609	0.0929893	0.119681	0.0534134	-0.119779	0.0385137	-0.103524	-0.0165898	-0.0661626	0.0951645	-0.140406	-0.0188397	-0.032044	-0.128746	-0.128455	0.00136886	0.0925096	0.119598	-0.070422	0.0894372	0.116772	-0.08073
1210	0.0503548	-0.0668749	0.173834	0.163291	-0.0141978	0.0471978	-0.0216043	-0.0440916	-0.0234955	-0.012853	0.111437	0.0107518	0.0656314	0.125807	0.0324586	0.0517289	-0.138812	-0.107828	-0.0318497	0.0302731	-0.112971	0.0603364	0.00868748	0.136279	0.144484	0.0247127	0.0253511	0.0414083	-0.0206496	0.0699142	0.0421177	-0.00534366	0.130578	-0.0052051	-0.0518621	-0.168724	4.41456e-05	-0.231487	0.117544	0.046711	-0.104614	-0.0583584	-0.0214065	0.0926645	0.0982186	-0.151828	0.0640381	0.0545227	-0.0152547
104	-0.033348	0.0600463	0.0571582	-0.0701259	-0.0154926	0.00648454	0.0716648	-0.136474	-0.0328641	0.0274893	0.105982	-0.0511165	-0.0585774	0.0792825	0.0395008	0.0305643	0.0108707	-0.0858517	-0.0840587	0.0334766	-0.0273918	-0.0242935	-0.144853	0.0422899	0.0403057	-0.0865176	-0.16031	-0.0855319	0.0248641	-0.00445107	-0.0425123	-0.224407	0.00524475	-0.0866221	-0.107455	-0.0707858	-0.0477227	0.0155387	-0.0728615	0.0255464	0.0140733	-0.0144512	-0.0291687	-0.0187504	-0.0160285	0.0597134	0.0851838	0.0498596	-0.0489162
852	-0.166411	0.118916	-0.130782	-0.021446	-0.0313712	0.00894029	-0.0246033	0.00387783	-0.0970115	0.00956607	-0.0466999	-0.0416091	-0.0518013	0.164505	-0.127284	0.0118649	-0.0289838	-0.005051	-0.165222	0.042984	-0.00474893	-0.176975	-0.219966	-0.00775403	-0.0630141	0.00761032	-0.0411132	-0.0337142	0.0978369	0.0544183	0.0375123	-0.0493717	0.0359073	-0.133528	0.0015526	0.00296316	0.0659558	-0.00843502	0.0212664	-0.0918768	-0.0328329	-0.138926	0.0195112	0.121602	0.0736214	-0.0718133	0.0876395	0.0387798	-0.159288
165	0.0682021	0.0386511	0.0710215	-0.00298677	0.00811812	-0.14697	-0.236927	-0.00586978	0.0765852	0.0184093	0.0422764	-0.117386	-0.0408002	0.0224514	0.0860584	0.0937895	-0.0271923	0.15893	-0.0189103	-0.051384	0.0489688	0.0645743	-0.0797046	-0.00759427	-0.0727617	0.0190178	-0.0418859	-0.0575652	-0.0625607	-0.138674	0.0348164	-0.0123216	0.0966768	0.0330168	0.0200118	-0.0798657	0.047552	0.0628723	-0.0192522	-0.0381591	0.154867	0.0462098	-0.0915245	-0.025754	0.0495234	0.017163	0.000323193	0.0287851	0.0495675
753	-0.00660469	0.0462013	-0.0345055	0.0506266	-0.00843023	0.0670344	0.0969562	-0.0267764	-0.0993339	-0.0269358	0.0427749	0.0448169	-0.0545301	0.149564	-0.0127765	-0.0468711	-0.0102761	-0.155459	0.0076219	-0.015877	0.0642748	-0.0201572	-0.0490446	0.0791565	-0.0118467	-0.0924819	-0.0293322	-0.0179303	0.000793578	0.0732511	-0.0594061	-0.0941293	0.0124298	0.0474937	-0.0925669	-0.0488461	0.00949317	-0.141863	0.0864123	-0.0508099	-0.0180814	-0.0213695	-0.0743583	0.0788491	0.12477	-0.0388771	0.0822684	0.0229218	-0.0731118
107	0.157141	-0.0594933	0.156221	0.0116961	-0.0406644	0.098496	0.0931593	-0.061704	0.0630613	-0.181764	-0.0981783	0.0479466	0.0730129	-0.0122974	0.0468919	0.0661621	0.0464685	0.0280911	-0.0897698	-0.100167	-0.102877	0.15939	-0.0598933	-0.0406416	-0.0228203	0.0337007	-0.156057	-0.0076238	-0.0100551	-0.109887	0.00718899	-0.136109	-0.0155711	-0.0792311	-0.0710809	-0.104929	-0.0967453	-0.0246549	0.0544085	0.110506	-0.0029255	0.119871	0.0173948	-0.108292	-0.0131155	-0.0386712	-0.0343559	0.0225599	-0.0415252
962	-0.0840525	0.187525	-0.0821455	0.0354246	0.0875324	-0.237412	-0.131104	0.0243076	-0.168254	0.0725043	-0.223718	-0.0634896	-0.0815463	0.00413235	-0.0645443	-0.0382223	-0.0931745	0.0941298	-0.0740942	0.0504927	-0.0407328	-0.0789767	0.0613768	-0.106021	-0.0837122	-0.112994	0.317798	-0.0344395	-0.0145334	-0.135521	0.100252	0.649204	-0.01418	0.0772975	0.373385	0.233762	0.104754	-0.0536542	-0.0358726	-0.154885	-0.108673	-0.161989	-0.0434972	0.0221525	-0.038996	-0.121901	-0.0118097	-0.0699654	-0.0824443
288	0.0320356	0.0315984	0.0992274	0.102788	0.00824214	0.0132951	0.0925788	-0.0340776	0.0483774	-0.035441	0.0704822	0.0121077	0.0583291	-0.125458	0.0533631	-0.0966075	0.116405	0.217907	-0.12056	0.0755457	0.0278127	0.0459825	0.0170951	0.0812213	0.131737	0.0119652	-0.100224	-0.0505145	-0.0741008	-0.00469218	0.00660859	-0.130918	-0.0302549	0.0541709	-0.121023	-0.147819	-0.0550155	-0.069548	-0.00258553	0.0464604	0.369345	0.401358	0.0520729	-0.0454072	0.00065452	0.21461	0.0214773	-0.0412388	-0.105571
557	0.0257357	0.108578	-0.102686	0.0817153	-0.0270923	0.0204295	-0.00514643	-0.0471824	-0.0493478	0.0149195	-0.0679657	-0.155799	-0.0111893	0.221163	-0.0020519	-0.0333953	-0.0153269	-0.0689628	-0.0387379	0.14001	-0.00519541	0.0328776	-0.12294	0.0908591	-0.0361698	-0.0363982	0.0206539	0.0636472	0.0265376	0.180902	0.0275105	-0.0731411	-0.0148171	-0.120787	-0.0213008	-0.104846	-0.0383259	-0.0877021	-0.0650523	0.047459	-0.00951698	-0.0348488	0.0322521	-0.0352341	0.0784805	-0.0228978	0.121536	0.00877356	-0.0763655
164	0.0818568	0.0920519	-0.0095601	0.00105208	0.0756223	-0.0390787	-0.0514671	0.110996	0.122934	0.0872955	0.159142	0.0584577	0.0619625	-0.0443436	-0.104786	0.267069	-0.0205892	-0.13769	-0.135672	-0.0614486	-0.0527679	0.0923325	-0.028227	0.0217958	0.121673	0.149987	-0.103236	0.108663	-0.0418542	-0.0500143	0.151683	-0.0986718	0.044302	-0.0123063	-0.10288	-0.0732626	0.0939011	-0.169281	0.0296611	0.00113832	-0.0259563	-0.116428	-0.0990248	-0.0251411	0.0676656	-0.0140567	0.053724	0.0830008	0.131175
1156	0.0740238	-0.00373544	-0.0982957	0.00398863	-0.0372141	-0.0220387	0.00083136	-0.217497	-0.269025	0.0331	0.0109102	0.0261358	-0.217576	0.113977	0.00392589	-0.131941	0.0317093	0.0415387	-0.00580511	-0.0091501	-0.0268773	0.0670622	-0.109911	-0.00603878	-0.0587346	-0.220816	-0.0509371	0.026979	0.0104443	0.079853	-0.0569321	-0.0264994	0.00492831	-0.0234732	-0.0435298	-0.0139125	0.0154262	0.207396	-0.0520228	-0.115804	0.081375	-0.0852847	0.0378941	-0.0222046	0.03277	0.0382418	-0.0209082	0.0783178	-0.112698
590	-0.0216693	-0.0873075	-0.0196785	-0.0513766	-0.0204019	0.0636302	0.0159832	-0.0613113	-0.11989	0.0431008	0.0291451	-0.00102261	-0.0464733	0.233298	-0.107853	-0.0744793	-0.115328	-0.140757	-0.132689	0.111777	0.0336678	0.00464535	0.0180682	0.112324	-0.0224276	-0.0787339	0.0911454	0.0844411	0.138423	0.0809014	-0.0276768	-0.0171181	0.0764938	-0.0365282	-0.00722286	0.0012394	-0.0187839	-0.0675736	-0.00866414	-0.142962	-0.0387246	0.000384235	0.0177875	0.161127	-0.0987536	0.0533937	0.0859158	0.0229526	-0.0481842
1211	0.0341068	0.0607499	-0.0338104	0.0120603	0.0159885	-0.126794	-0.0898208	-0.00492608	-0.119919	0.114772	-0.133073	-0.0856715	-0.0747086	-0.0333353	-0.0162092	0.0876815	-0.0942014	-0.105527	-0.0692517	0.013025	0.019536	0.025772	0.116764	0.0257523	0.0198542	-0.0223487	0.161634	-0.0636732	-0.0661045	-0.0319543	0.141536	0.329668	0.0271034	0.0621673	0.225455	-0.0269958	0.0696508	-0.124016	-0.022796	-0.0231119	-0.0363732	-0.0913163	-0.052758	0.0352291	0.0222602	-0.0312552	0.00126691	-0.104254	0.0223044
136	0.00426236	0.0172096	0.0425282	-0.0596868	-0.0443509	0.00287495	0.0398484	-0.00218754	-0.0365285	0.148669	-0.0262936	-0.0437058	-0.0582731	-0.0557206	-0.0447605	-0.0827896	-0.0421009	-0.0141994	0.255783	-0.0970637	-0.0971699	0.0144072	0.178999	0.04003	-0.0800999	-0.0729407	0.516958	-0.0115727	0.0102341	0.00912577	-0.014832	0.332407	-0.0516955	0.343005	0.362176	-0.0273403	-0.00209639	-0.151566	0.117894	0.0571953	-0.0753391	-0.10665	-0.00770926	-0.00937272	0.0464162	-0.0598065	0.0463157	-0.139927	-0.0313707
910	-0.150497	-0.0837781	-0.0539273	-0.0443766	0.00773624	0.098837	0.0179068	-0.0301194	-0.145172	-0.0741292	0.0854197	0.0361595	-0.0928502	0.284979	-0.148697	0.0126693	-0.0861115	-0.09099	-0.102268	0.0931503	0.0225494	-0.154619	-0.150311	-0.0442709	-0.0360656	-0.0832575	-0.0685157	-0.0897804	0.274934	0.124678	0.00910855	-0.00580014	-0.0342623	-0.105579	-0.00429801	-0.0244393	0.0378887	-0.108732	-0.037467	-0.176754	-0.141851	-0.133133	0.0142651	0.161752	0.0571442	-0.0156567	0.0234602	-0.00299624	-0.165595
190	-0.0835468	-0.0151454	0.0456788	-0.0615942	0.0100333	0.130938	0.0339724	-0.0980324	-0.00852565	-0.0479225	0.0757327	0.061067	-0.0758957	0.0449868	-0.00353993	0.008475	0.0343593	-0.0310524	0.0087856	0.0397977	0.00306627	-0.0745896	0.0197132	0.130384	0.0745867	0.0328779	0.106894	-0.0089407	-0.00581999	0.0988472	0.0109734	-0.0296199	0.0026072	-0.0773971	-0.0672965	-0.0303804	-0.0380904	-0.0417438	0.190138	0.0530661	-0.140322	-0.0501932	0.023667	-0.00243822	0.102882	-0.105113	-0.0212789	-0.0779966	-0.00957735
145	-0.0425226	0.122374	-0.134375	0.00261744	0.0486714	-0.227402	-0.0634547	-0.0773273	-0.242232	0.12522	-0.0790501	-0.101572	-0.0280436	-0.0207823	-0.159128	-0.0692968	-0.194809	-0.0151018	-0.0704986	-0.115239	-0.015437	-0.0530871	0.156683	-0.162547	-0.0742526	-0.045388	0.328484	0.011461	-0.0533348	-0.139614	0.0127642	0.461766	-0.0034512	0.145541	0.647267	0.126301	0.0476656	-0.0194871	0.00352668	-0.067263	-0.0398634	-0.107304	-0.0757539	0.0464737	-0.071909	-0.117123	-0.0423337	-0.000622128	-0.0636498
1007	0.0838979	-0.04347	-0.025203	-0.0145908	-0.110797	0.0228472	-0.0247998	-0.0104221	0.0438261	-0.0740686	-0.0257413	0.0569183	0.109785	0.00397296	-0.0569638	-0.0447452	-0.00802521	-0.0193509	0.0038223	-0.0206778	0.0471287	0.0837414	0.00549205	0.0741057	-0.0350038	0.0708792	-0.132982	-0.139686	0.00596827	-0.0586054	-0.0473047	-0.00982026	-0.0912199	-0.056156	-0.111471	0.0239218	-0.00315321	0.0477821	-0.105861	-0.12028	0.0977183	0.03717	0.0898318	-0.0266806	-0.0546691	-0.0367512	-0.0959013	-0.0748118	0.0097567
323	-0.0943993	-0.098281	0.0962786	-0.0482468	0.0305545	0.137277	0.117837	-0.0652332	-0.081502	0.286874	-0.0162014	0.0937794	-0.0997572	-0.121602	0.0504144	-0.057246	0.12756	0.0598204	0.470837	-0.131903	-0.00245718	-0.0697936	0.373783	0.155841	-0.0404529	-0.139069	0.291723	0.00295042	-0.0347394	-0.000589245	-0.116219	0.0776839	0.02321	0.298032	0.0382172	0.0255243	-0.107326	-0.0563909	-0.0407928	0.0928736	0.0205264	0.0105658	0.0420724	-0.0342526	0.0369483	0.0283167	0.103149	-0.00130952	-0.122623
647	-0.0304417	-0.0768898	-0.0224456	0.0406663	-0.0589246	0.0538114	0.0904491	-0.04742	0.0209316	0.019002	-0.023478	0.115842	0.122396	0.110414	-0.0688926	-0.212059	0.142235	-0.123481	-0.107078	-0.0185033	-0.0842536	-0.0412618	-0.098109	-0.0398782	0.00251802	-0.0677334	-0.00779057	0.0459214	0.0926745	0.000229735	0.0180881	-0.0433446	0.0241177	-0.103255	0.0730245	-0.0666878	0.0842246	0.013922	0.00889401	-0.0828471	-0.0691285	-0.0450289	-0.0171004	-0.0012746	0.0174483	0.0218369	-0.00171881	0.0481539	-0.122298
183	-0.00348814	0.0388133	0.094604	0.00749966	0.00739812	0.0376565	-0.0250579	-0.0399378	0.0748145	-0.0397959	0.0184801	-0.0129921	-0.0321515	0.00760163	0.0694794	-0.00980908	0.0541313	0.0296103	0.0258406	0.0152866	-0.00408505	-0.00529194	0.0304795	0.087951	0.00694064	0.0253062	-0.00630926	-0.0736254	0.0491704	0.0188479	-0.0172803	-0.0281061	0.0225861	0.00728068	-0.0886846	-0.0156853	-0.0548957	-0.0533511	0.0388406	0.0740126	0.00864191	0.0428485	-0.0796673	0.00232574	0.0239475	-0.0230486	0.0336683	-0.0534113	0.00240351
1168	0.0860405	-0.0396277	-0.00553002	-0.0644766	0.178367	-0.0382803	-0.111964	-0.0462225	-0.0383311	0.162969	-0.039748	-0.0857197	-0.0407314	-0.0403049	0.00230966	0.174177	-0.0261952	0.027714	-0.0635789	-0.127075	-0.0441975	0.0751317	0.0193465	-0.0713952	0.0587592	-0.0462895	-0.0366526	0.0277038	-0.00525728	-0.0485723	0.09799	-0.0241726	0.000725242	-0.10007	0.00695347	-0.0702945	-0.0582683	0.0269812	0.0710437	0.114392	-0.068252	0.00531126	-0.133485	-0.0409866	-0.118994	0.00654197	-0.0143649	-0.0483531	0.148815
639	0.0246531	0.109839	-0.167147	-0.12519	0.0712734	-0.166061	-0.108225	-0.083948	-0.0195651	0.119452	-0.0758011	-0.114078	-0.103406	0.0731385	-0.05209	-0.00417435	-0.126999	0.14727	0.028163	0.0718995	0.0657096	0.0154536	-0.104832	-0.14688	-0.0661855	-0.085547	0.0106106	-0.054072	0.0380744	-0.0770533	-0.0294168	-0.00807436	-0.0303956	-0.0872509	0.163471	0.19544	0.0860382	0.0151801	-0.00403803	-0.0926527	0.224981	0.120502	-0.00974685	0.0439974	0.00104495	0.116295	0.0605205	0.0218041	0.0370937
1240	0.144682	-0.161689	-0.0206394	0.0659139	0.0316647	-0.076409	0.0677404	-0.0225786	0.0555369	0.0800767	-0.0393063	-0.00522923	-0.0929775	-0.0383281	-0.0208827	0.0301049	-0.00191223	-0.104204	-0.0395761	-0.0168706	-0.0620366	0.148557	0.11173	0.0686239	0.00586231	-0.0428129	0.135854	-0.0129764	0.0824993	-0.0301555	0.102596	0.0714449	-0.0246733	0.0715871	0.10953	-0.0911162	-0.109709	-0.0943032	-0.0542195	0.082512	-0.0691962	-0.0955074	0.0189018	-0.00455117	0.104264	0.00949203	-0.00295468	-0.124751	-0.0381408
156	0.0721152	0.0360505	0.0607355	0.0216587	0.0931115	-0.0056122	0.0492941	-0.0355368	0.0477597	0.0145772	-0.00765401	-0.119362	-0.0345923	-0.0348815	0.0439896	0.0555649	0.0181057	-0.0981328	-0.043377	-0.0664095	-0.045645	0.0630136	0.00848688	-0.0197562	-0.00844433	-0.00226239	-0.0300385	0.0496429	0.0790436	-0.0567389	0.0573849	-0.00383681	0.0236987	-0.0370491	-0.105982	-0.011299	-0.0166651	-0.00301206	-0.00273423	0.105622	0.0111785	-0.0161602	-0.00329772	-0.0855585	0.0325699	0.0334895	-0.0121678	-0.095747	0.0517087
919	-0.0546456	-0.0795938	-0.0119649	-0.107128	-0.10436	0.134809	0.0519037	0.0098677	-0.0698665	0.00968658	-0.0125032	0.0983632	0.0379963	0.00125416	0.0761533	-0.080869	-0.0512008	-0.168302	-0.174337	0.070129	0.104847	-0.0440547	-0.129356	-0.0158675	0.105165	0.0206519	-0.042175	-0.0488794	0.0826717	-0.0312639	-0.0411183	-0.0927437	0.0418972	-0.148693	-0.077078	-0.061564	-0.088639	-0.0880668	0.034308	0.012837	-0.00900936	0.0222013	0.0607596	0.0923331	0.0711492	-0.0305649	0.0724743	0.0244294	-0.216763
205	-0.060943	-0.0831858	0.0367668	-0.0660909	-0.0202919	0.0246857	0.0267975	-0.0070253	0.0138361	-0.0417319	-0.132045	0.0127699	-0.00818838	0.00262138	0.0955868	-0.0031552	0.0309833	-0.00589792	0.0501928	-0.0479631	-0.0318573	-0.0840327	-0.0872038	0.0569279	-0.0306486	-0.0633294	0.0640703	-0.0959146	-0.100513	0.00281228	0.0708783	0.0374505	0.113324	0.0705605	0.0673946	-0.0731563	-0.0162728	0.00492845	0.0134241	0.209505	-0.0530125	0.032399	0.0936939	-0.069491	-0.0276637	-0.0521585	0.0131552	-0.0388767	0.0872141
1272	-0.00515211	0.082974	0.0659825	-0.0644394	-0.026663	-0.0975185	-0.102855	-0.0461673	-0.11885	0.0993727	-0.0755899	0.0141214	-0.144969	-0.0495827	0.147049	-0.0875421	-0.00851191	-0.0198376	-0.00471734	-0.00706109	-0.0265872	-0.0084175	0.0684707	-0.0674151	-0.0636973	-0.218727	0.247324	-0.00619053	0.0266367	-0.115506	-0.0618948	0.126238	0.0211207	0.105547	0.268834	0.220883	0.00725446	0.0533459	0.0205833	-0.0855083	-0.0350342	-0.0197303	-0.0305339	0.0704952	-0.0697533	-0.0372379	-0.047026	0.0440864	-0.0118851
151	-0.00749912	-0.0643502	0.197822	0.0209426	0.0447405	0.0484246	0.0304366	0.00395617	0.100515	-0.0834799	0.186085	0.126258	0.0602915	-0.0678757	0.0391307	-0.0670776	0.0387073	0.071144	-0.056222	-0.0697649	-0.018966	-0.00205638	0.066328	0.0754926	0.0484394	0.127568	-0.114456	0.125649	-0.134791	0.0883031	-0.103443	-0.0295903	0.0359857	0.075197	-0.169062	-0.061876	-0.122757	0.00889294	0.0283965	-0.0312374	-0.0301632	0.0924064	0.125365	-0.0440841	-0.0714019	-0.0252772	-0.0547683	0.000942382	-0.0745889
849	-0.114276	-0.0311465	-0.0445916	0.0384067	-0.0636626	0.00898238	-0.052768	-0.0409816	-0.00175083	-0.0139111	0.0450143	-0.0239583	0.0102363	0.162282	-0.0769663	0.0496485	-0.0183848	-0.0226587	-0.0741218	0.0958934	-0.0496084	-0.0994727	-0.00639536	0.0339032	-0.0488686	0.0383422	-0.0108869	-0.072477	0.210706	0.0961568	-0.12814	0.056446	0.0888166	-0.0197449	0.00250868	0.0447016	0.053499	-0.0628292	0.0277464	-0.186712	-0.0314273	-0.112696	-0.00971695	0.124088	0.101741	0.0445614	-0.0242316	0.0165573	-0.096353
340	-0.12861	0.106612	-0.0782102	-0.0585525	-0.120378	-0.0380386	-0.0363236	0.0463339	0.00185819	0.140611	-0.0304758	0.062902	-0.0375521	-0.0434996	0.0406921	-0.0331201	0.0574362	-0.0210024	0.433561	-0.0132838	-0.107685	-0.114774	0.175319	0.0281632	-0.00645464	-0.0557092	0.495206	0.0440004	-0.10851	-0.0898741	0.042716	0.128721	-0.0717162	0.452153	0.160484	0.091377	-0.00436615	-0.0671144	-0.0333476	0.032379	-0.0653109	-0.0330047	0.0619673	-0.0757002	-0.034794	0.0532694	0.0102166	-0.0662822	0.0645189
665	0.0608886	-0.0899597	0.0241269	0.00943653	0.0405143	0.0199169	0.0440543	-0.109172	0.00457283	0.119255	0.0992435	0.0594956	-0.0460131	0.00685078	-0.0138433	0.0838337	-0.0603175	-0.0520322	-0.0806742	-0.0350354	0.0728398	0.0611514	-0.0998593	0.0517439	0.065325	0.0948631	-0.0298651	0.111245	0.114801	-0.0640523	-0.0724112	-0.0437665	0.0318029	-0.0418131	-0.0564923	-0.0579367	-0.0367312	-0.185028	0.0602711	0.067229	0.0539718	0.0526501	-0.0580086	-0.0615371	0.0716921	0.0135077	0.0789566	-0.0666565	0.0167823
358	0.0365185	-0.167379	0.0769945	0.00643836	0.0399488	0.0320513	-0.106082	0.125759	0.134238	0.0199577	0.000790432	0.0605922	0.0912353	-0.0338824	0.0551582	-0.00293988	-0.0965596	-0.0699923	-0.150445	0.0417084	0.0265201	0.0476396	-0.063139	0.0413356	0.0534717	0.0448713	-0.0605788	0.0247248	-0.0294534	-0.0695279	-0.0377157	-0.131865	0.0478886	-0.0635772	-0.117957	-0.0191597	0.00304355	0.0123682	0.0293194	0.0186397	-0.0284121	0.0383246	0.0310848	0.0592154	0.0548438	0.00869679	-0.0172499	-0.0143574	0.0905257
1193	-0.0222051	0.194141	-0.077713	-0.0318423	0.042853	-0.14249	-0.168982	-0.0206218	-0.0923031	0.169296	0.0133053	-0.0379019	-0.0277518	-0.1266	-0.0953704	0.00852039	-0.116949	0.0691732	-0.0142883	-0.0238259	-0.0283629	-0.0100776	0.0446542	-0.174289	-0.0532565	-0.00983764	0.124783	-0.121679	-0.0747485	-0.026495	0.0190631	0.462058	-0.0661611	-0.00994213	0.401156	0.197066	0.174835	-0.139569	0.00986894	-0.165738	-0.000962296	-0.108013	-0.187332	0.0527292	-0.0569009	0.00241092	0.0631399	-0.0210391	0.00760988
714	0.0225512	0.0314748	-0.0346317	0.0464976	-0.0781623	-0.0430385	0.0221852	-0.09771	-0.135134	-0.0104409	-0.0316954	-0.0232311	-0.00546264	0.205653	-0.087838	-0.0264611	-0.0600546	-0.148615	-0.132988	0.0471718	0.088028	0.00330153	-0.152269	-0.0526378	-0.0026597	-0.241816	-0.0721405	0.0336919	0.193944	0.0518014	-0.000813813	-0.10416	0.103647	-0.108346	-0.00151496	-0.0351159	0.00852981	-0.0535224	0.0463623	0.0322334	0.035111	0.0347496	0.0310411	-0.0585295	-0.00116126	0.0170818	0.0777673	0.0649896	-0.134192
1293	0.0894886	-0.150283	-0.0685505	0.0830958	-0.0427273	-0.0205003	-0.0469921	-0.0749247	-0.0347799	-0.0612991	-0.0893582	0.00651911	0.0237209	-0.0835382	0.0477746	-0.137455	0.12492	0.106543	0.0289894	-0.0358185	0.0399254	0.0827041	-0.101321	-0.282081	-0.205282	-0.0923473	-0.0705538	0.000310611	-0.00212068	-0.0878495	-0.0060317	-0.00252463	-0.0852054	-0.0219347	-0.0772499	0.304953	-0.131121	0.771068	-0.0645878	0.012665	-0.0529229	0.0361328	-0.0592913	-0.225166	-0.113777	-0.0659953	-0.167456	-0.0690444	-0.0406425
231	-0.0261458	0.141262	-0.149738	-0.0715156	0.00709357	-0.160177	-0.00433228	0.0685894	0.169238	0.10472	-0.0835703	-0.0234137	0.0125039	-0.037035	-0.0748378	0.0503297	-0.101392	0.0395677	-0.0412512	-0.0626683	-0.0275553	-0.0156702	0.0441533	-0.0407589	-0.0598078	0.123644	0.0810194	0.0429705	0.0728364	0.000203566	0.0951174	0.0159154	-0.066662	-0.00439869	0.139919	-0.0168909	0.123561	-0.0212374	0.0102476	-0.0857092	-0.0605149	-0.0873653	0.0147132	-0.0373196	-0.0443057	0.0158917	0.00213495	-0.0146746	0.143051
1212	0.0306948	-0.0104281	-0.0697298	0.0325545	0.187522	-0.0725694	-0.0638028	-6.31758e-05	0.0753401	0.111401	-0.114106	-0.101964	-0.0268204	-0.105873	-0.0395531	0.185744	0.0164371	0.0192148	-0.0226052	-0.116094	-0.0390665	0.0251111	-0.0702974	-0.105931	-0.0528517	0.153283	-0.046582	-0.00944834	0.00222378	0.0912597	0.0617781	-0.0956229	0.0460698	-0.0599005	-0.115216	0.10327	-0.0155539	0.0918717	-0.0758746	0.0859987	0.0252923	0.02085	-0.0675224	-0.0233734	-0.107905	-0.033444	-0.0714389	-0.015338	0.201932
249	-0.104076	0.0702477	-0.0666228	-0.00664868	-0.025286	-0.201917	-0.157892	0.0891922	-0.039904	-0.12254	-0.0812646	0.050757	0.00449343	-0.194191	-0.0419699	-0.163734	0.0422271	0.461055	0.103437	-0.0903044	-0.0463653	-0.119868	0.0134341	-0.0987323	0.0223003	0.0435628	-0.0615744	0.0233934	-0.0354516	-0.00130142	-0.00410406	0.0782529	-0.111485	0.0998719	0.150332	0.116484	0.0470991	0.147396	-0.0203499	-0.147597	0.0224865	0.00280188	-0.0644153	-0.0398936	-0.0114685	0.0558113	-0.0456489	0.0115139	0.00359539
1287	-0.0376631	-0.128683	-0.120767	-0.0292869	-0.031932	-0.111728	-0.0361968	-0.0744801	0.0187793	-0.0326477	-0.0677586	-0.0423983	0.00341676	-0.206725	0.0905294	-0.232435	0.14652	0.187855	0.117353	-0.0917876	-0.0160436	-0.0545864	0.0227554	-0.155894	-0.271602	-0.0105813	0.0107586	-0.0523594	-0.0829975	-0.038043	-0.0869085	-0.0327584	-0.151979	0.0983888	0.0111142	0.305397	-0.0302582	0.704295	-0.0749476	0.122184	-0.0209724	0.0647841	-0.0132374	-0.0940376	-0.166447	-0.00913711	-0.198971	-0.114663	-0.177933
345	-0.0863612	-0.042702	-0.00932425	-0.103187	0.0390793	0.00476776	0.245233	0.0323631	-0.0531225	0.0587241	0.0230274	0.292407	0.0188808	-0.0458192	-0.0484297	-0.0701693	-0.0357571	-0.00347219	0.103033	0.0106047	-0.0911665	-0.111638	0.0999469	-0.0157912	-0.0251694	-0.025062	0.0309827	-0.0321354	0.0654576	0.013394	0.00987688	0.00761339	0.0382006	0.0158434	-0.00522063	0.0599482	0.121629	-0.13709	-0.0896891	-0.0829533	0.0485702	0.0530487	0.0495898	0.0216194	0.0306093	0.120162	-0.0306606	-0.11271	0.011532
458	-0.0689804	0.0811484	-0.0778785	-0.0461112	0.111544	-0.154836	-0.0755521	0.141402	0.0203587	-0.0529219	0.00520241	-0.0547351	0.0500578	-0.140305	-0.112204	0.0224583	-0.105575	0.0311849	0.0861933	-0.0310431	-0.0435175	-0.0762728	0.116929	-0.0446682	-0.0322669	0.0252554	0.239368	-0.00196572	-0.08453	-0.0971775	-0.0375161	0.487535	0.0394489	0.137978	0.351629	0.152026	0.0704987	-0.0294718	0.0917596	-0.0671801	-0.162938	-0.0966398	-0.112493	-0.0547148	-0.121695	-0.0682717	0.0206641	-0.0271944	0.00744435
341	-0.0506323	0.0386246	0.0850984	0.00403842	-0.035629	-0.0784026	0.0149846	0.00115542	-0.120889	0.008026	-0.0353189	0.0120822	-0.110937	-0.00745814	0.0110274	-0.0825296	0.0529142	0.0415885	0.410295	-0.107824	-0.0779884	-0.0316118	0.369655	0.0504247	-0.100995	-0.0726808	0.386318	0.0270288	-0.109385	-0.0611314	-0.0991925	0.448577	-0.0937458	0.533661	0.443088	0.0637061	-0.127163	-0.0605193	-0.0378696	-0.0240822	-0.0696315	-0.0499764	-0.0607799	-0.00206108	0.013075	-0.018122	-0.0631687	-0.0195414	-0.0562345
1226	-0.103969	0.184621	0.0691528	-0.0965277	0.216268	-0.171917	-0.0714781	0.0554798	-0.0665646	0.103478	-0.00239669	-0.109886	-0.0356172	-0.0996045	-0.0756823	0.183099	-0.188933	0.110263	-0.0171458	-0.025293	-0.136491	-0.104465	0.00792858	-0.216818	0.0165477	-0.0110577	0.0951092	-0.186859	-0.0618652	-0.0911804	0.293367	0.268914	-0.0464731	-0.0257597	0.257407	0.0475134	0.109149	-0.0928179	0.00915603	-0.0966885	0.0565301	-0.0518186	-0.0344153	-0.0122635	-0.0313158	-0.0625215	-0.015896	0.0261102	0.138877
499	-0.00603278	-0.0486918	-0.0515799	0.0436527	-0.143976	-0.0881502	0.118064	-0.128471	-0.116533	0.00811641	-0.0481496	-0.0188206	-0.0862393	0.104527	-0.0269271	-0.191001	0.0220115	0.0741511	-0.0588144	0.0446174	0.257427	0.00800245	0.0496321	-0.0580469	-0.0049671	-0.0542217	-0.0817901	-0.0884945	-0.0838741	-0.0426722	-0.10894	-0.177231	-0.0118213	-0.0402228	-0.159003	0.10332	-0.0295302	0.140283	-0.0617207	-0.0267781	0.257541	0.158879	-0.0423208	0.116183	0.0247295	0.331767	0.0328593	-0.00870177	-0.136499
1339	0.0178781	-0.14621	-0.0237907	0.0108809	-0.0360924	0.0511852	0.0556334	-0.0836743	-0.0717363	0.00764579	-0.106045	-0.109458	-0.123969	0.0503527	0.0515053	-0.0925239	0.042749	-0.0235382	0.112291	0.124673	0.0118515	0.00775587	0.0761402	-0.0147021	-0.0109842	-0.113919	0.0319008	-0.0748086	0.00900366	0.0487534	-0.120557	0.0157132	-0.0292085	0.0664164	-0.0650153	-0.0283463	-0.0921133	-0.0482483	-0.0746185	-0.0188628	-0.0389992	-0.00099463	0.0165796	-0.15886	0.0944528	-0.0564941	-0.0436749	-0.0508617	-0.0718284
738	-0.0708218	0.04972	0.00519325	0.0722191	-0.0787403	0.0713155	-0.0401326	-0.0680651	0.0315763	-0.0135678	0.0703538	-0.00347201	-0.0113234	0.21586	-0.0965347	-0.0287882	0.0401073	-0.143542	0.0277167	0.0627132	0.0956959	-0.0726256	-0.105482	0.0193627	0.0588578	0.00926743	-0.0425391	0.0427645	0.197882	0.183006	-0.00314087	-0.0812309	0.00969339	-0.0187081	-0.147959	-0.206381	0.0625015	-0.139875	0.0167575	-0.00163057	0.00224143	-0.0738037	0.067783	0.0386384	0.10315	0.00829825	0.150015	0.0345358	-0.0549381
1330	0.0799582	-0.056412	0.0535272	-0.0139799	0.0952969	0.00128219	0.0665059	-0.0319871	-0.0770132	0.0459943	0.0227037	-0.0562321	-0.0790867	0.117511	-0.0644254	0.0974503	-0.0860039	-0.146054	0.0377803	0.0993417	-0.0194587	0.0784014	-0.0322113	0.0193394	0.0768632	-0.146606	0.0620211	0.0285943	0.0202122	-0.0393881	0.0651561	0.103878	0.0489407	0.00753665	0.0720571	-0.0202828	-0.146752	-0.0310872	-0.00202295	-0.0446057	-0.0912237	-0.0463325	-0.0218342	-0.0481588	-0.037981	-0.00831713	0.0523684	-0.0816448	0.0577313
247	0.0444945	0.089609	-0.104382	0.0825228	0.00480934	-0.0421035	0.00861001	-0.119857	-0.00610725	-0.0296605	-0.050306	0.00414677	-0.0969696	-0.0832852	-0.0526263	-0.0561969	0.0438149	0.283969	-0.0540775	-0.14171	0.138104	0.0479114	0.0923523	-0.128087	-0.00192595	0.0540615	-0.19211	-0.0847579	-0.166856	-0.0978555	-0.121688	-0.0545127	-0.122598	-0.175938	0.0254948	0.0268569	0.149602	0.2185	-0.0363721	0.00406135	0.169772	0.111156	-0.0704496	-0.127494	-0.176272	0.0832248	-0.0791947	-0.0207545	0.0122834
1283	0.02827	-0.188369	-0.0275834	-0.0530426	-0.0223179	-0.0371067	-0.100006	-0.0373765	-0.00825206	-0.0356181	-0.146174	-0.102685	0.0612925	-0.0744594	0.129037	-0.202599	0.152446	0.187399	0.137491	-0.146356	0.0246781	0.0181514	-0.0446629	-0.186851	-0.192928	-0.051716	-0.158419	-0.0331352	-0.0490099	-0.0758315	-0.106841	-0.051357	-0.0803097	0.0186259	-0.0612632	0.265188	-0.0557084	0.748151	-0.145514	0.0854718	0.0911223	0.0318895	-0.0243779	-0.18086	-0.142342	0.0875361	-0.101771	0.000378537	-0.115922
307	0.0606206	-0.0503262	0.190382	0.102271	0.0179897	0.0637465	0.206496	-0.0698532	-0.0351536	0.0398399	0.227595	0.111921	-0.136423	0.0786432	0.175938	-0.00929118	0.0328741	-0.105382	0.0975263	0.110287	-0.0884847	0.0768851	0.0887016	0.239371	0.0834643	-0.0715659	0.0418998	0.0720604	-0.025256	-0.0334161	-0.0330058	-0.0650825	0.0272482	-0.0380183	-0.126986	-0.187434	-0.145596	-0.102111	0.218713	-0.00725735	0.0841028	0.148586	0.0938661	-0.0459243	0.0736204	-0.0436075	-0.0745507	-0.113335	0.00834575
1332	0.0841158	-0.0331823	0.0862233	0.0696361	0.0146172	-0.0155006	0.0204655	-0.154112	-0.119886	-0.0180456	-0.0898443	-0.135279	-0.160057	0.0301404	0.081137	-0.00601832	-0.0332461	-0.041782	-0.0351446	0.0985605	-0.041852	0.0735092	-0.0965682	-0.0201278	0.126548	-0.232613	-0.0597568	-0.127353	-0.0154554	-0.0471884	-0.0146986	0.0495793	0.0140401	-0.110109	-0.0311635	-0.0788678	-0.0931969	0.00140615	-0.0103173	0.0658972	-0.0613299	-0.0628299	0.00406029	-0.065531	0.0130833	-0.00301576	-0.00575215	-0.165608	0.000809932
488	0.0168971	0.0358791	-0.0022675	-0.0551207	-0.0609399	-0.116407	-0.0653296	0.0125134	0.0597099	0.0334874	-0.150892	0.0657503	0.0833586	-0.124637	-0.0199249	0.0134488	-0.0556068	0.00358457	-0.00144906	-0.0471043	-0.0595787	0.000901251	0.00727239	-0.0837389	0.00203512	0.086763	0.094453	-0.0180269	0.0853174	-0.0286183	0.102561	-0.00547758	-0.0330259	-0.0332205	-0.010967	-0.0377632	0.0588834	0.0425108	-0.0758736	0.00843092	-0.0348195	-0.123239	-0.0705771	0.00929687	-0.033391	-0.0631777	-0.0306556	-0.0363903	0.0961575
361	-0.10999	-0.112163	-0.157362	0.0224915	-0.13834	0.222119	0.174472	-0.0438569	-0.144746	0.0445512	-0.00584546	0.397224	-0.00121851	0.00233676	0.0506356	-0.0711283	0.0361088	-0.0950959	0.017747	0.0446113	-0.038751	-0.0907275	-0.0632012	0.0996488	-0.0120249	-0.0330726	-0.0465377	0.0877921	0.148826	-0.0144715	-0.0595843	-0.0573584	0.0727931	0.0443916	-0.137854	-0.0729783	0.00572224	-0.0793273	-0.0194165	0.00847432	-0.0344403	-0.0244716	0.112811	0.0798573	0.149997	0.000331024	0.06106	-0.0292952	-0.164712
1353	-0.0351772	-0.0175681	-0.0345597	-0.0168958	0.00818753	-0.021768	0.149188	-0.0197788	-0.106565	0.0545258	-0.087543	0.0969235	-0.0543028	-0.0709496	0.0676619	-0.103464	-0.0173819	-0.00755249	0.0418251	0.0404825	0.079169	-0.0384426	0.00318705	-0.015384	0.0825702	-0.100667	-0.0295113	-0.00800884	-0.0245435	-0.0115485	-0.00729945	-0.030718	-0.0723697	0.0120561	-0.0714659	0.000461668	-0.0987349	0.0646298	0.00466155	-0.0943783	0.0546364	0.0560201	-0.0817141	-0.0148822	0.0567695	0.0314608	-0.0417926	-0.076796	-0.0842205
775	-0.00116875	0.0302249	-0.0264977	-0.0422233	-0.0976019	0.072665	0.0560345	-0.104816	-0.16943	0.041957	-0.0403708	0.0449856	-0.0655935	0.0849001	-0.0299407	-0.0455207	-0.00651682	-0.103802	-0.124718	0.0103441	0.0434339	-0.017321	-0.0991709	-0.0445063	0.0546346	-0.146361	0.0103014	-0.00045964	0.114248	0.123413	0.0216789	-0.102792	-0.0832321	-0.107926	-0.0500655	-0.0419147	-0.0132518	-0.0936768	0.0869515	0.0406552	-0.0964536	-0.0566001	-0.0237235	0.0999677	0.165276	-0.0299435	0.110232	0.0508613	-0.101811
1348	-0.0187483	-0.0488811	0.103368	-0.0552605	-0.0541455	0.171046	0.137502	-0.0103094	-0.0759402	0.0287367	0.0135986	0.0993412	0.0413149	0.0615331	-0.0497994	0.0415158	-0.00086085	0.100641	-0.0126976	-0.0346685	0.020291	-0.013342	-0.02413	0.156275	-0.0348911	-0.0121008	0.00663702	0.135443	-0.0503327	0.0880651	-0.0824505	-0.163564	-0.0346936	-0.0560433	-0.0831517	-0.0762173	-0.00304056	-0.0886167	0.132482	0.125114	-0.107439	-0.102224	-0.00725157	-0.0759298	0.0804598	-0.121259	0.0593489	-0.0665118	0.0294966
739	2.1985e-05	0.158082	-0.179036	0.0149208	-0.0370513	-0.127388	-0.07811	0.0367903	0.0426778	0.0836064	-0.00773698	-0.00164493	0.0560684	-0.0422855	-0.0520616	0.1258	-0.158261	-0.0303509	-0.184329	-0.103994	-0.0705603	-0.00382614	0.0579574	-0.100085	0.00235695	0.0405228	0.0887244	-0.0237555	-0.0826005	-0.106663	0.0676248	0.149184	0.0952279	-0.0460009	0.127138	0.0852375	0.0908249	-0.103312	0.00201704	-0.0378092	-0.00777525	-0.00829103	-0.115816	-0.0175267	-0.0956746	-0.0741593	0.0411846	-0.0469385	0.0861771
1367	0.0769054	0.0646825	0.0485038	-0.0897826	-0.00380466	0.110657	0.076301	-0.0213358	-0.0940183	-0.0505365	0.146283	0.00328797	0.0984884	0.0558712	0.0802083	-0.0415555	-0.0828106	-0.030671	-0.121326	-0.00338467	0.0115349	0.0720149	-0.0265768	0.0939631	0.0735551	-0.0387584	0.0672492	0.229379	0.079675	-0.0276153	-0.0445214	0.114998	0.0662945	-0.0533727	0.0958116	-0.0794769	0.0540328	-0.211349	0.122984	0.0662539	0.00804389	-0.0160539	-0.0554707	0.0169451	0.0314837	-0.090788	-0.00144579	-0.0154534	-0.0928291
78	0.0626702	-0.0130245	-0.143732	-0.0994288	0.0384791	-0.154199	-0.113109	-0.126982	-0.0396477	0.0623534	-0.101164	-0.131084	-0.0441044	-0.164624	-0.0385971	-0.0647102	-0.0274133	0.0660164	-0.103277	-0.0990006	-0.0205882	0.0551936	0.0486686	-0.104175	-0.118413	0.0101125	0.123288	-0.0738554	-0.0955712	-0.00114013	-0.0776698	0.12115	-0.0215403	-0.113731	0.353097	0.117441	0.0283942	0.0715065	0.0112298	0.0625135	-0.0257664	-0.101474	-0.0333125	-0.108898	-0.0186931	-0.105473	-0.0122202	-0.0974135	-0.0231363
619	-0.0886683	0.0783995	-0.0725744	-0.00554859	-0.0944529	0.144717	0.0406561	-0.107155	-0.200993	0.0113601	0.00445602	0.00249515	-0.0927239	0.249313	-0.153697	0.0348141	-0.0483449	-0.0878775	-0.107014	0.09414	0.114754	-0.0835091	-0.027776	0.0857121	-0.0541684	-0.124578	-0.0534226	0.0103901	0.233613	0.147884	-0.0382625	-0.0148815	-0.0116606	-0.089424	0.0315534	-0.016398	0.0693543	-0.175882	0.0442156	-0.061876	-0.0566544	-0.123029	0.0636155	0.102241	0.0316948	-0.0136056	0.0400716	0.0617289	-0.157494
565	0.0430988	-0.09087	-0.0867064	-0.0267323	-0.108835	0.0670759	0.0194723	-0.0508138	-0.144651	-0.015693	0.0044274	-0.0609554	-0.0500793	0.0694436	-0.0338901	-0.127404	0.00799669	-0.15838	-0.122104	0.0517577	0.0371135	0.0151862	-0.0137012	0.21005	0.0656386	-0.159909	-0.011141	-0.0178888	0.0290419	0.0561403	-0.0312394	-0.0925222	0.0518195	-0.0118405	-0.0671991	-0.0728402	0.00421246	-0.0146792	0.00183333	0.0791295	0.00124901	-0.0525837	0.000121493	-0.00564305	0.0107147	-0.00653914	0.216336	0.0540807	-0.0870487
3	-0.0552588	-0.0884741	0.0585438	0.0431376	0.00334518	-0.0103272	0.0742314	-0.0506692	0.0116381	-0.0449179	-0.0874855	-0.101513	-0.0366206	-0.0893947	0.0377789	-0.23102	0.158885	0.164751	0.0811618	-0.0800652	-0.0180665	-0.0690951	0.0620394	-0.101637	-0.14416	-0.0378702	-0.0143829	-0.123325	-0.0624647	-0.0579351	-0.104012	-0.0311503	-0.0828101	0.0977448	0.0504244	0.128997	-0.134426	0.324542	-0.029209	0.00976449	0.0107357	0.153068	0.113694	-0.0616634	-0.129414	0.069375	-0.0508835	-0.0145219	-0.116097
986	0.0657506	-0.0299297	0.0518026	0.0650021	0.0317599	0.0786543	0.0451541	-0.0431494	-0.0176584	0.0520732	-0.097372	0.0422951	-0.0502794	-0.0339059	0.0270501	0.102777	0.0900921	0.0151621	-0.0535619	0.0215763	0.0046375	0.0766769	-0.0449835	0.097285	0.0202529	-0.0143479	0.0171281	0.0354494	0.0482224	0.0395118	0.0579077	-0.08172	0.0416923	-0.0702288	-0.0840532	-0.132555	0.00818867	-0.0667919	0.0134117	0.0131391	-0.0417172	-0.0057468	0.0148376	0.0242379	0.06607	-0.050824	-0.095914	-0.102997	0.0590625
8	0.000299546	0.0142088	-0.0790937	-0.0966883	-0.0770451	0.0392875	-0.00835949	-0.0997574	-0.0142194	-0.0100015	-0.0292943	-0.0396548	-0.000298992	0.155625	0.0298075	-0.0505318	-0.160826	-0.115924	-0.0491828	0.0944864	0.0104869	-0.00269699	-0.116019	0.00592549	-0.0196352	-0.0647351	0.0526993	-0.0991939	0.0437497	0.099055	-0.0630399	-0.144339	0.031182	-0.102995	-0.0850822	-0.0191346	-0.0159915	-0.140463	-0.0784001	-0.106737	-0.0877797	0.01728	-0.0418138	0.119773	-0.00303128	-0.020497	0.0151081	0.160542	-0.157147
695	-0.0382769	-0.0473882	-0.0182307	0.0718194	0.0605217	0.0948913	0.00493408	-0.0836098	-0.0815776	-0.0399419	-0.0414007	0.0584453	0.0746623	0.0815812	-0.105783	-0.0512547	-0.147532	-0.102444	-0.0693655	-0.0278089	0.0207206	-0.031135	-0.0211877	0.0730144	0.0793505	-0.099426	-0.0115758	0.103205	-0.00116286	0.115016	-0.0300678	-0.026886	0.135962	-0.11524	-0.0702252	-0.0531048	0.119859	-0.0266531	0.0216122	-0.0236053	-0.151414	-0.109389	-0.0115628	0.0155502	-0.00806207	-0.0406695	-0.00368691	0.132045	-0.132342
101	0.0634536	-0.205987	0.164866	0.027392	-0.0349584	-0.141197	-0.0478102	0.0652914	0.0490225	-0.0712368	-0.0205449	-0.0577643	-0.0311701	-0.155199	0.10337	-0.0309692	0.131154	0.105725	0.099163	-0.191774	-0.107694	0.0763622	0.220712	0.00878505	-0.0368591	0.0282415	-0.0376412	-0.0498694	-0.0734558	0.00852844	-0.0985219	-0.00462385	-0.0437132	0.181747	0.041811	-0.0570301	-0.182906	0.044399	-0.0246234	0.207767	-0.0367946	0.0650494	0.0612975	-0.1999	-0.0836974	-0.109124	-0.140067	0.036481	0.105097
484	-0.0711857	0.0558012	-0.0599142	-0.169181	0.0224476	-0.0753293	-0.0877178	0.0465389	0.255925	0.0252026	0.0100645	0.0786207	0.103281	-0.119066	-0.0846233	0.188508	-0.113253	-0.0470104	0.103093	-0.0483373	-0.133499	-0.0779005	-0.120891	-0.14395	-0.0415081	0.226564	0.0368064	-0.0404151	0.0840844	-0.0580581	0.193001	0.0214962	-0.104776	-0.0415053	-0.0263034	-0.0601514	0.107012	-0.00808419	-0.0630032	-0.0210089	-0.113665	-0.138575	-0.050655	-0.0271947	-0.126543	-0.0644107	0.00336992	-0.0378703	0.327631
81	-0.0125198	-0.159083	-0.0422801	0.045088	-0.0522784	-0.121161	-0.190776	-0.0698095	0.0630087	-0.129582	0.047446	-0.0733926	-0.0839678	-0.1512	0.0528897	-0.0195121	-0.0396122	0.195872	0.105359	-0.0307033	-0.0250052	0.0245424	0.108294	-0.0593643	-0.131057	0.103164	-0.0799484	-0.0518007	-0.0745743	-0.0408305	-0.0375827	-0.0110445	-0.123213	0.0956013	0.0412874	0.0836005	-0.0976107	0.170474	-0.00406017	-0.0315817	0.00176407	-0.00911522	-0.0676847	0.0228224	-0.123013	-0.0616929	-0.127488	-0.0216776	0.0641978
645	-0.00494525	0.0525294	-0.0314154	-0.00404185	-0.0227824	0.0567547	-0.0775681	-0.0710198	-0.0202246	-0.077032	-0.0259856	0.0306015	-0.0992476	0.0489968	-0.0507621	-0.118506	0.037429	-0.0505891	-0.0320703	0.0448044	0.078825	-0.00474296	-0.0994447	-0.0575227	-0.0624528	-0.150648	-0.0437674	-0.00446615	0.0999695	-0.00191293	0.0551559	-0.0212992	0.042406	0.0145427	0.0149676	0.0480514	0.0107387	0.00772561	-0.0860813	-0.0364118	0.012131	-0.0200352	-0.025793	0.00150756	0.0100725	0.112323	0.126128	0.0488731	-0.0480326
121	-0.107158	-0.0019741	0.0523642	0.0410085	-0.134177	0.16388	0.0731098	-0.130303	-0.0196408	0.0297103	0.0514195	-0.0915755	-0.0175302	-0.00348669	0.055862	-0.0306433	0.132601	-0.0550174	0.0930841	0.14151	0.123883	-0.114521	0.0689558	0.0458973	0.0703639	0.0920328	0.0429028	0.0569471	-0.198533	0.00445194	-0.0547644	-0.0939739	0.0419482	0.0210048	-0.0554655	-0.0333062	-0.109743	0.0594751	-0.0141901	0.147683	0.0504843	-0.00514176	0.0541653	0.0500738	-0.00671905	-0.051669	0.06588	-0.0536562	-0.124227
648	-0.0445586	-0.042431	-0.136991	0.113379	-0.0589856	0.0661964	-0.066071	-0.12221	0.0166582	-0.016616	-0.0740643	-0.0830769	-0.0443135	0.059325	-0.0911833	-0.10012	6.54623e-05	-0.0394671	0.00486126	0.079085	0.106751	-0.0421504	-0.106296	0.0116793	-0.0480682	-0.0620643	0.0584531	0.094059	0.084576	0.0411574	-0.0039555	-0.0485292	0.114319	-0.0480653	-0.0328635	-0.0173495	0.103661	0.119338	-0.0977701	0.00768953	-0.0378598	-0.0182047	0.013302	0.0508657	0.0248549	-0.0216089	0.0320684	0.0103535	-0.0244629
105	-0.0897897	-0.128594	-0.0257068	-0.0433015	-0.112586	0.0505502	0.0240583	0.0313843	0.0151154	-0.137152	0.0522093	-0.0423094	-0.0666051	0.0209172	0.0201011	-0.0664042	-0.057891	-0.0410099	0.14235	0.0845939	-0.00673336	-0.0577966	0.0684536	0.489652	0.0279577	-0.0565554	0.106272	0.0290508	0.0477746	0.053718	-0.0407568	-0.0526344	0.00700015	0.19015	-0.0626131	-0.075306	-0.187001	-0.131017	0.0981348	0.0907672	-0.0207954	0.0225627	0.0963796	0.08352	0.0628016	-0.00199658	0.0234738	-0.0405512	-0.0471608
651	-0.0655999	-6.78371e-05	-0.0597331	0.0466964	0.0532532	-0.037541	-0.0403445	-0.106287	-0.183673	0.0929685	-0.0804191	-0.0774981	-0.0319309	0.222211	-0.0527243	0.0147751	-0.0267471	-0.0123469	-0.0391242	-0.0824074	-0.0343288	-0.0671567	-0.105599	-0.0612968	-0.0129117	-0.0657069	0.0132893	-0.0226195	0.0492154	-0.0085151	-0.088523	0.0212647	0.00786893	-0.000384837	0.0157753	0.0581252	-0.0495167	-0.0234499	0.0711603	-0.0568852	-0.219917	-0.153296	-0.0150462	0.192349	0.0668151	-0.151819	0.0873726	0.107048	-0.13623
13	0.00251748	-0.0300886	-0.14075	-0.0224397	-0.0469087	-0.0193614	0.0798624	-0.087573	-0.0939685	-0.0504102	-0.179239	-0.0993327	-0.0118934	0.0638693	0.0069946	-0.128873	0.0813184	-0.0212405	0.0421975	-0.0951299	0.0335731	-0.0203261	0.00437861	0.0747808	-0.155996	-0.189932	0.0465502	0.0370994	0.0949206	0.0162434	-0.131432	-0.0867163	-0.161635	-0.0588759	-0.0204735	-0.0609818	-0.0383081	0.112179	-0.0419024	0.142341	-0.0311602	0.00906484	0.0350511	-0.0627363	0.0937145	0.0483622	0.0456258	-0.0700654	-0.154761
990	-0.0333252	0.0279674	0.0391827	-0.0277739	-0.102575	0.122491	0.0677927	-0.0588637	-0.0539774	0.000155159	0.00735452	0.107201	-0.0299224	0.0469565	0.0990941	0.0266922	-0.0071049	-0.0466374	-0.0949825	-0.0127058	0.0281504	-0.0211139	0.0205158	0.0820777	0.0928472	-0.1327	0.093593	0.0939404	-0.0636285	0.0198836	0.00297756	-0.113394	0.121252	-0.0199772	-0.0541372	-0.00336473	0.0173177	-0.0792295	0.0572488	0.0710362	0.00574076	-0.0183233	-0.050282	-0.00672801	0.108193	0.0487895	0.0178463	0.00424507	0.00362532
36	-0.0409552	-0.0169164	0.0862181	-0.0371522	-0.103738	0.124134	0.00596949	0.0412552	-0.000137418	0.0369743	0.00985048	0.049099	-0.0780486	0.155612	0.224337	-0.0960074	0.0436521	-0.0974402	0.0169111	0.136775	0.129617	-0.0340693	-0.0807817	0.0510255	0.118233	-0.0574578	0.0315228	0.10214	-0.115317	0.130384	-0.0844635	-0.0825113	0.0834195	0.0618226	-0.0318341	-0.0262078	-0.0218719	-0.129278	-0.04341	-0.0192409	0.00394506	0.0639706	0.000722031	0.0129149	-0.041047	-0.00931205	-0.0512757	0.0721972	-0.101002
778	-0.0149948	0.00845297	-0.0290325	-0.0302449	-0.0877173	0.0594177	0.0716768	-0.112001	-0.205787	0.0548519	0.0348242	0.0414546	-0.0475749	0.106466	-0.126599	0.0522382	-0.149087	-0.0197859	0.0123158	-0.0435815	0.0693307	-0.0243728	-0.0467531	-0.0571448	-0.0947229	-0.0975663	0.069728	-0.0175417	0.180667	0.192756	-0.0194741	0.103639	0.0100729	-0.025681	0.0539783	-0.00521652	0.00320461	-0.163999	-0.0910397	0.0238311	-0.120536	0.0183047	-0.0230958	0.0159645	-0.0225975	-0.00915474	0.102452	0.113366	0.0366483
158	0.120409	0.0852069	0.0118018	0.0858793	0.00518704	-0.130544	-0.135881	0.0195309	0.0737792	0.101606	-0.0874604	-0.103525	0.0194527	0.00522512	-0.139838	0.182656	-0.0485892	-0.0528632	-0.101208	-0.0682935	-0.0427972	0.099591	-0.147899	-0.0863373	0.0866214	0.178401	-0.0325118	-0.0956298	-0.0628025	-0.120325	0.102527	-0.0491031	-0.0401117	-0.103772	-0.0392079	-0.0519008	0.0870561	0.0132686	0.0157645	-0.01981	0.0313357	-0.00339401	-0.0565078	-0.0542026	-0.0167481	0.0143569	0.00456881	-0.022568	0.378192
496	0.00999797	0.0982346	-0.0738944	0.00332089	-0.00422576	-0.0681545	-0.0382327	0.000437865	-0.121607	0.0889007	-0.0171335	0.00822682	-0.0626994	0.0187468	0.0706374	-0.163954	0.0772657	0.227353	0.0740086	0.0928199	0.0773173	0.0279982	-0.0079409	-0.081711	-0.0343333	-0.224622	-0.0445531	-0.110809	-0.0779817	-0.100245	-0.00432399	-0.0637772	-0.0552909	-0.0343304	-0.0410598	0.0802298	-0.0941549	0.0114167	-0.0064664	-0.126661	0.344819	0.249392	-0.117911	0.0194379	-0.0539986	0.471642	0.0458033	-0.0662748	-0.0107279
157	0.223882	0.0970083	-0.0398622	0.0906289	0.0451952	-0.0693808	-0.0112522	0.101849	0.212511	-0.0111591	-0.00514202	-0.0635165	0.115874	-0.067594	-0.0786747	0.116888	-0.0720464	-0.125682	-0.110562	-0.084699	-0.0640847	0.203064	-0.150201	-0.0886394	-0.000301092	0.133789	-0.112383	0.000792025	-0.0862597	-0.129678	0.156639	-0.0231983	0.0139999	-0.0426084	-0.133182	-0.0118926	0.127064	-0.0454471	0.0275658	0.048405	0.0496697	-0.0197995	-0.0164996	-0.0847115	0.0937772	-0.0232037	-0.0118367	-0.0460252	0.227804
669	0.138057	-0.0330597	-0.0147927	0.0314088	-0.0419817	0.149776	0.179698	-0.0775806	0.0401329	0.0288995	-0.070859	0.130794	0.0355748	-0.0707313	0.0169118	-0.0376954	0.0554382	0.0263178	-0.0898542	0.00383584	0.0795797	0.147205	-0.107337	0.158724	-0.00343842	-0.0315379	0.0187933	0.300878	-0.0329834	-0.0797624	-0.0332032	-0.0670339	-0.00324089	-0.0138477	-0.10073	-0.0677523	-0.0312105	0.00682795	0.0173768	0.140631	0.0586798	0.0757871	0.0720352	-0.095962	0.0130711	0.093538	0.0662861	-0.063266	0.00606352
198	-0.0705501	-0.0590711	0.114333	0.0335664	0.0363342	0.169685	0.0868227	0.0230023	0.0211298	0.0093471	0.0218299	0.111878	0.00287471	0.0855326	-0.0446944	-0.0391912	-0.0944798	-0.0631155	0.0292806	0.00628082	0.028479	-0.0584975	0.0604079	-0.0165	0.0762823	0.0129244	-0.0146006	0.0280135	-0.0446419	0.0523877	-0.0488024	-0.0511093	0.118584	-0.0155931	-0.10621	-0.111558	-0.110177	-0.194724	0.00571834	-0.0509679	-0.0448567	-0.0137331	-0.0453554	0.146328	0.0992202	-0.0452573	0.0647902	-0.0535247	0.00821555
697	-0.00676858	-0.0908204	0.172885	0.141187	-0.0465658	0.0644272	0.102772	-0.122609	-0.0626797	0.0266668	0.0101579	0.191541	-0.0813413	-0.0200015	-0.0506423	-0.0215786	0.0842876	0.00244485	-0.0180631	0.00111795	-0.0360522	-0.00866104	0.126012	0.0786815	0.0939384	-0.00604893	0.0382706	0.014721	0.05029	0.118328	-0.0593966	-0.0924292	0.0913942	-0.00752431	-0.0248392	-0.236351	-0.0307194	-0.0728271	0.0851759	-0.00544132	0.0150226	-0.0595424	0.049533	-0.0859473	0.151595	-0.0841017	-0.0092693	-0.0389009	0.039975
219	0.0885143	-0.020672	0.0469569	0.0152589	0.0588016	0.121232	0.0857057	0.0154629	0.0132975	0.159102	-0.161164	-0.0119559	-0.0331645	-0.0371885	0.0273172	0.0818461	0.0218245	-0.0478972	-0.157725	-0.0633275	-0.0839543	0.0692985	0.0263077	0.0430543	0.077484	-0.12889	-0.0678737	-0.0765603	0.0217145	0.0538824	0.0369763	-0.151194	0.0142162	-0.08272	-0.0181562	-0.080211	-0.0701671	-0.0150416	0.13554	0.231966	-0.024714	-0.00547968	-0.102886	-0.054306	-0.000499326	0.0193229	0.0115172	-0.175537	0.164555
693	0.141913	-0.083932	-0.00925135	0.107136	-0.0384315	0.0458505	0.00525526	0.0830983	-0.0248427	-0.0792721	0.0113654	0.0728699	0.0548132	-0.00852928	-0.019857	-0.0640521	-0.00617703	-0.0950715	0.0197739	0.0798943	0.0956267	0.142003	-0.0702285	0.0291562	0.0303098	-0.00484137	-0.0888234	0.108972	-0.0485972	0.133639	0.0814742	-0.0618234	0.101024	-0.0895663	-0.166037	-0.023592	0.0903671	-0.0208867	-0.0193921	-0.0338115	-0.0623737	-0.0738091	0.0211629	0.0456847	0.0386042	-0.0701616	-0.023536	-0.0379521	-0.0448087
235	0.0109109	0.093694	-0.134849	-0.0255126	0.0320085	0.0189771	-0.0216182	-0.0354474	0.039956	-0.0227074	-0.177697	-0.0456757	-0.0915329	0.0278156	0.00263144	0.0430568	-0.103568	-0.114893	-0.0987717	-0.0598065	-0.0391921	-0.00474926	-0.104154	-0.0470792	-0.0318222	0.0317505	0.0605957	-0.0377808	0.121977	0.0715068	0.047549	0.0356715	-0.0386764	-0.165802	0.0538996	0.0412067	0.104199	0.0862222	-0.0321621	-0.0536332	-0.14042	-0.150044	-0.0409691	0.0801537	-0.116857	-0.00536287	0.0694695	-0.0431027	0.0481968
1025	0.0236552	-0.0624364	0.0203296	0.0510632	-0.016811	-0.0606183	-0.065955	-0.171456	-0.0657788	-0.0467561	-0.0538088	-0.0889789	-0.199335	-0.101793	-0.0477234	-0.0848668	0.0646805	0.139009	-0.0866949	-0.040678	-0.0340466	0.0164467	0.113456	-0.00935983	-0.0469185	-0.160672	0.0444657	0.0539322	0.023294	0.126928	-0.0380643	0.0571149	-0.0830132	-0.125518	0.102269	-0.0161998	-0.00904996	0.0298494	-0.0109662	0.00883923	0.0867939	0.0403924	0.0990721	-0.0114499	0.0240546	-0.0698211	-0.0796092	-0.0558563	-0.00215805
1060	-0.123282	-0.0705273	-0.0804671	-0.0769067	0.00353309	0.0101214	0.0257116	-0.00904448	-0.0676236	-0.0160492	-0.0880572	0.0723993	-0.0724098	-0.138915	0.0499613	-0.0715744	0.0850246	0.123061	-0.00185179	0.00162678	0.0387424	-0.119381	0.0423563	0.0430172	0.0721494	-0.054902	-0.0397039	-0.0889467	-0.0772746	0.0273926	-0.024772	-0.033859	0.022985	0.079204	-0.0184214	0.0678378	0.00550425	-0.0427406	-0.0762763	0.0785452	-0.0630724	-0.0110425	0.119644	-0.0488091	0.0096987	0.0137602	0.0183036	-0.0166809	0.0393411
168	0.107855	0.123504	-0.0191374	-0.149559	-0.024471	-0.113403	-0.138613	0.030902	0.120409	-0.0126728	0.0155828	-0.03574	0.0113562	-0.0973435	-0.0848756	0.0446597	-0.114787	0.184162	-0.165124	-0.0498708	0.0495935	0.102629	0.0737418	-0.100609	-0.0924036	0.0923293	-0.167945	-0.0560519	0.0671663	-0.208959	0.0363296	-0.0516027	-0.0838731	-0.105223	0.0157545	0.00306167	0.0788766	-0.0153882	0.0611129	-0.0283129	0.0914405	0.143241	0.0747422	0.0689343	-0.0106535	0.110348	-0.0686806	0.038659	0.063903
525	0.0681652	-0.054217	0.0275153	0.0522309	-0.0284306	-0.0473965	-0.0610623	-0.00434359	-0.0938824	0.0302452	0.0349541	-0.0882028	-0.0177125	0.0815202	-0.0174324	-0.0907816	-0.0936805	-0.0176327	-0.0166775	0.466132	0.219247	0.0628288	-0.226382	-0.0679324	-0.0187905	0.0107702	-0.00577784	0.0721383	0.147773	0.126818	0.0111572	-0.0351914	-0.0525742	-0.0976645	-0.0618051	0.090321	0.0675112	-0.084206	0.0112086	-0.127089	-0.0175079	0.0379717	0.0311368	0.138834	0.103433	0.0495258	-0.0263882	-0.0640522	-0.0322802
197	-0.0243901	-0.0672289	0.0392995	0.0907431	-0.0904754	0.179449	0.154706	-0.0332902	0.0732042	0.0684731	-0.102388	-0.0140461	0.055591	0.049168	0.181081	-0.0640437	0.0140082	-0.0903153	0.0483248	-0.00681558	-0.0586545	-0.0241813	-0.00892459	0.150271	0.0807001	0.0286768	0.0429975	-0.0397911	-0.0613792	0.107395	-0.130711	-0.0853609	0.128348	0.173219	-0.134296	-0.0142413	-0.0791569	-0.0991611	-0.0362933	0.11598	-0.0169757	0.0610242	0.102674	-0.0479901	0.0823054	-0.0143381	0.00315133	0.00130923	-0.0566565
907	-0.0104541	0.00654441	-0.0668607	-0.0872053	-0.00867064	-0.0019573	-0.0762591	-0.047778	-0.0938057	0.111199	-0.113126	0.0477692	-0.0329401	0.0193781	-0.0422079	-0.0766014	-0.0469331	-0.0018452	0.0837921	0.0743967	0.102368	-0.0311833	0.0131962	-0.0680136	-0.104868	-0.0863557	-0.111174	0.00905201	0.137853	0.0505724	-0.0227473	-0.0348123	0.00385459	0.00796178	0.0231637	0.0598327	-0.0382185	0.00787295	0.0146707	-0.0491106	-0.0240935	-0.0793067	-0.104214	0.00816895	-0.0333556	-0.0290471	0.0105267	0.00179517	0.0456677
207	0.0350074	0.0112575	-0.0276191	-0.0215639	0.0699807	0.14293	0.178896	0.0496198	0.0979487	-0.0102746	-0.0833137	-0.0359126	0.0998412	0.0164236	0.0324173	0.117648	0.0167581	-0.19237	0.0432365	-0.0588323	-0.157617	0.0194722	-0.115671	0.160612	0.0625614	0.00613013	0.0848172	-0.0840764	-0.0290867	0.0025688	0.0961203	-0.12479	0.0359144	-0.0161369	-0.121946	-0.0132729	-0.0434397	-0.074033	0.0187789	0.293604	0.0248668	0.0686501	0.151131	-0.113112	0.138708	-0.0234516	-0.0050329	-0.173684	0.0637542
292	-0.0957615	0.014353	-0.037897	0.0255078	-0.0228137	-0.0177607	0.0333162	-0.217719	-0.064454	-0.0378839	-0.0105215	-0.0403962	-0.104271	-0.00166939	-0.0981576	-0.149111	0.0847634	0.143472	-0.0242693	-0.0330789	0.109966	-0.0837973	-0.007202	0.116476	-0.0829563	-0.132211	0.0196511	-0.0254496	0.0852393	0.0412348	0.01757	-0.0149576	-0.0830518	0.0225292	-0.0547173	-0.0530138	-0.0437611	0.00481094	-0.0618482	0.142335	0.374057	0.264234	-0.0252071	-0.0299536	0.131788	0.296088	-0.0380783	-0.0373291	-0.0734544
828	-0.00957752	-0.00822142	-0.0781531	-0.0682819	-0.0853436	0.0135925	-0.129156	-0.0759675	-0.194132	-0.0768782	-0.126947	-0.147042	-0.0917298	-0.051656	-0.0226461	-0.178201	0.00172002	0.147544	0.0262887	0.0748441	0.139881	-0.0278027	-0.107203	-0.159898	-0.23808	-0.101106	-0.107654	-0.0122384	0.0323515	0.017582	-0.0571396	-0.00483814	-0.267174	-0.156628	0.015242	0.0852456	-0.0631345	0.490029	0.0936764	-0.116367	0.0246425	-0.0243378	-0.0677825	-0.0655645	-0.0113115	0.0526616	-0.0739116	-0.114914	-0.115914
294	0.123283	-0.0136408	0.166815	0.106911	-0.0244215	-0.0616787	0.0528635	-0.0667412	0.0157138	-0.00582163	0.129491	-0.0346593	-0.0155233	-0.0176603	0.0982683	0.119066	0.0343795	0.0794675	-0.175906	0.0640372	0.0374593	0.141777	0.0675241	0.104971	0.155487	-0.110843	-0.15557	0.00849409	-0.0362474	0.0527885	-0.0472102	-0.142427	-0.02766	-0.0560615	-0.153687	-0.132649	-0.110439	-0.131946	0.104257	0.0616309	0.210052	0.327912	0.140816	-0.000502101	0.0748003	0.160791	-0.0534965	0.0235125	0.0506336
1077	0.164361	-0.066796	-0.0895849	0.0912756	-0.0390256	0.0370415	0.00954222	-0.0478516	0.0285591	0.0374202	-0.0331962	0.0285553	0.00167911	0.059992	-0.135696	-0.115665	0.173148	-0.147198	-0.0116856	0.0708382	0.144689	0.174003	-0.0369744	0.00267207	-0.0777172	-0.048909	-0.0142665	0.0492992	0.0201625	-0.0947805	0.0137427	-0.079946	-0.0631692	0.0200021	-0.0927341	-0.00645602	-0.0967493	-0.0329588	-0.10022	0.00548699	0.158749	0.120874	-0.0803257	-0.0147481	0.0863734	0.0678607	0.12859	-0.0876801	-0.153843
85	0.0288962	-0.143891	0.0365652	-0.00923628	-0.0573657	0.0140983	-0.0406004	-0.0685329	-0.0213364	-0.055793	0.0360268	-0.0787613	-0.110921	-0.227086	0.174045	-0.0887526	-0.00972241	0.105883	0.00212509	-0.233926	-0.123809	0.0397339	0.0743119	0.0416374	-0.0225976	-0.0154385	0.0416136	-0.0849698	-0.172022	-0.0461992	-0.00669165	-0.0313914	-0.0012449	0.0620258	0.0278657	0.036328	-0.076972	0.116602	-0.0229375	0.0754704	-0.0302228	-0.0561993	0.0881346	-0.0446041	-0.121736	-0.0807587	-0.196322	0.0146691	0.0292146
1102	0.00856672	0.0103586	0.0769863	-0.123953	-0.043866	-0.100618	-0.028386	0.0847155	0.0482928	-0.151255	-0.0475153	-0.165271	0.08545	-0.184811	0.0170187	-0.189366	-0.04687	0.456579	0.0628423	-0.13004	0.070836	0.017691	0.0230609	-0.151649	-0.15947	-0.0102759	-0.129516	-0.108014	-0.110445	-0.111554	-0.0166337	-0.0473839	-0.0948061	0.0812918	-0.0505909	0.217783	-0.146772	0.240785	-0.0892932	0.0453745	0.0610784	0.173617	0.0660916	-0.139167	-0.17133	0.0372312	-0.19116	-0.00712688	0.0283268
218	0.0203366	-0.0574226	0.101879	-0.000336571	0.0433312	-0.00520881	0.0529198	-0.00321959	0.0862871	-0.0257382	0.122495	-0.0204997	0.0398252	-0.0102267	0.0560143	0.0964397	-0.120702	-0.0967689	-0.16727	-0.0487338	-0.0330014	0.0274785	-0.00846055	0.0274588	0.0779743	0.0216681	0.0364099	0.00149866	-0.106708	0.0332175	0.0374666	-0.149422	-0.0276037	-0.119471	-0.167734	-0.0887547	-0.103331	-0.0739485	0.0846861	0.267714	0.0629616	0.0302691	-0.0439998	0.0841746	0.0566516	-0.0366004	0.0100251	-0.0450715	0.14389
913	-0.0302481	-0.000853578	-0.0531036	-0.0636466	-0.00305474	0.0584119	0.0178166	-0.0524262	-0.0827984	0.0841615	0.0137921	-0.0344477	-0.00314251	0.18577	-0.0637093	-0.122008	-0.0711844	-0.011993	-0.0522852	0.0783522	-0.00989204	-0.00762465	-0.0506154	0.0840278	0.0640263	-0.168573	0.0013067	-0.00539769	0.0979466	0.0474763	0.0164668	0.0199739	0.0219136	-0.0840567	0.0651276	-0.116806	0.122479	-0.177566	0.000220986	-0.0776638	0.0760228	-0.0753511	-0.00858594	0.0783397	-0.0038377	0.111641	0.115956	-0.0308127	-0.0816093
243	-0.0848339	0.033323	0.0304349	-0.0858836	-0.0128487	-0.0978076	-0.0326273	-0.0394047	-0.0979838	-0.0245968	-0.0749934	-0.000271164	-0.151904	-0.0409666	-0.107102	-0.116038	0.0687677	0.480544	0.278063	-0.0496604	-0.0753526	-0.0933271	0.166905	-0.0959111	-0.0428313	-0.0568273	-0.0632406	-0.0417382	-0.0230144	0.0322909	-0.0269254	0.110564	-0.0990474	0.147568	0.155718	0.00199085	0.0172261	0.124575	-0.0361195	-0.0364355	0.0869637	-0.0200194	-0.0449264	-0.0436827	-0.0627436	0.110559	-0.0896254	0.00254895	-0.0192259
937	0.0551685	0.00201171	-0.0220315	0.0609668	0.0323528	0.0542255	0.0264563	-0.0322744	-0.0517263	0.0278268	0.018463	0.044709	-0.038998	0.181666	-0.190366	-0.0723719	0.0925928	-0.0821995	-0.190551	0.0953209	0.0569303	0.0605751	-0.106718	-0.011239	0.0515108	-0.140092	-0.143914	-0.00958412	0.112361	0.0676281	0.0744684	-0.0560107	-0.130359	-0.0722339	-0.0685808	-0.0120339	0.00706994	-0.0863086	0.00754669	-0.00946398	-0.0610328	-0.103247	-0.0743319	0.0871953	0.159692	0.0202792	0.0655908	0.00106658	-0.158904
314	-0.00921423	-0.0613575	0.0133231	-0.0536335	-0.0706104	0.107609	-0.0105118	-0.0878497	0.0188434	0.0712843	0.00796666	0.0963734	-0.129832	0.0602376	0.0740768	-0.0414776	0.0837881	0.0271559	0.0362257	0.0922906	-0.0862779	-0.000694565	-0.0335506	0.0133891	0.0105306	-0.0880858	0.050547	0.0296958	-0.0895314	0.0292392	-0.0158303	-0.0366048	0.0954354	0.0811373	-0.0830798	0.028075	-0.0791023	0.0590304	-0.0382856	-0.0425268	0.0261604	0.0897561	0.14643	-0.1503	-0.0291265	0.00975561	-0.0534065	0.00659232	-0.0394641
1100	-0.0478941	0.0957136	-0.125497	-0.0494261	0.158903	-0.0908381	-0.046809	0.0119035	-0.100872	-0.0927079	-0.0417309	-0.0970796	-0.0358492	-0.0817487	-0.0602865	-0.0859504	-0.0250074	0.1901	-0.00696338	-0.0182916	0.0560607	-0.0551865	-0.013987	-0.0975611	-0.0700931	-0.0876119	0.0782798	-0.0455971	-0.117354	-0.0677925	-0.0491909	0.201674	-0.082433	-0.0660518	0.173333	0.172404	-0.0248777	0.0846332	-0.032145	0.0244213	-0.0258104	0.0725708	-0.0644422	-0.0122537	-0.19356	-0.003655	-0.0665548	-0.070795	-0.0958756
380	-0.0359612	0.216909	-0.00458237	-0.0432432	-0.0463307	0.0122122	-0.0424865	0.0909051	0.0111708	-0.178597	-0.00820373	0.0462832	0.0352259	-0.139202	-0.0605471	-0.0100212	-0.13549	0.134476	-0.0541271	-0.0494192	0.00258058	-0.0326693	0.0230638	-0.0970194	-0.017432	0.0783504	0.0318106	-0.00223549	-0.0328736	-0.0873468	0.0971978	0.0593861	-0.0564959	-0.0284837	0.176338	-0.0055957	0.162504	-0.091561	0.0880037	-0.0704987	0.0213316	0.0154804	0.0853833	0.0564329	-0.131362	0.0120762	-0.0148642	-0.00401443	0.0837421
934	-0.0881275	0.0188159	-0.0699329	-0.0794684	-0.149962	0.0313836	-0.151253	-0.116728	-0.107288	0.00612553	0.0280023	0.114167	-0.0666313	0.0578308	-0.0712393	0.0407516	-0.0755671	-0.111195	-0.0787052	0.167657	-0.0460511	-0.0644755	-0.00362137	0.0277853	0.0469467	-0.0933306	0.0120348	0.00822743	0.138538	0.182238	0.124953	-0.0568153	0.0519072	-0.0127602	0.0354351	0.0127936	0.0556273	-0.0521213	0.0180008	-0.0909877	-0.0772289	-0.125191	-0.050725	0.158578	-0.0702759	0.118214	0.0590641	0.122977	-0.0496849
476	0.0267008	0.0486822	0.019931	0.0516983	-0.00111861	0.164318	0.0368018	0.0840304	0.14533	-0.0900357	0.0170489	0.05039	0.168979	-0.0678742	-0.0823902	0.294217	-0.103969	-0.0188275	-0.0906715	-0.00379403	0.0566128	0.0160481	-0.0809921	0.0983051	0.0970715	0.228797	-0.104295	-0.0264224	-0.0782156	0.0193999	0.0730543	-0.140804	0.064441	-0.0556326	-0.212059	-0.170702	-0.00666487	-0.19011	-0.0772173	0.00713057	-0.0431265	-0.124583	0.017451	-0.0167617	0.0404903	-0.120848	0.0385611	-0.0235872	0.167675
1080	-0.0251867	-0.0233944	0.0512862	-0.072084	-0.0284163	0.0922847	0.0516894	-0.138432	-0.168805	0.0956968	0.0335614	0.0699421	-0.0397868	0.10137	-0.0298365	-0.0317214	-0.0725701	-0.112103	-0.0758273	0.0276046	0.0825642	0.00509301	-0.0520012	-0.173784	-0.0290316	-0.17701	-0.105855	0.000268277	0.0542506	-0.0173748	-0.0413326	-0.0224409	0.0346312	-0.184166	0.0919487	0.00168707	0.0662843	-0.0107123	0.0199904	0.0196744	-0.0252691	0.0078836	-0.143954	0.0487472	-0.0644577	0.0115311	-0.0546706	0.0868656	-0.0970985
209	0.0229742	-0.0374769	-0.0544684	-0.0631422	0.0351745	0.085254	0.00940017	0.134014	0.13444	-0.0116618	-0.0267999	0.0135495	-0.00628574	-0.0767549	0.0874721	0.0503288	0.0543815	0.0360041	0.104947	-0.0922535	-0.0319202	0.0140348	-0.0237734	0.13133	0.0626615	-0.0385463	0.140976	-0.0843312	-0.164331	-0.0199451	0.0503606	-0.0884476	0.0910659	0.165849	-0.108069	0.0343753	-0.0567828	0.0245672	-0.0742521	0.261322	0.056835	0.120732	-0.012542	-0.0136358	-0.00544947	0.0961726	-0.0360858	-0.193559	0.111882
1103	-0.15654	-0.05776	-0.0535964	-0.10645	0.0160723	-0.0972184	-0.151917	-0.0952292	-0.146757	-0.125096	-0.0109388	-0.105458	-0.0944946	-0.118193	0.0204184	-0.193018	0.0693569	0.340099	0.0862537	0.0355492	0.0830863	-0.1421	-0.10047	-0.0626276	-0.169173	-0.1056	-0.048548	-0.0552524	-0.156408	-0.0023784	-0.00518106	-0.141427	-0.154872	7.10306e-05	-0.0481924	0.214131	-0.158477	0.377023	-0.00732348	0.0981361	0.0717131	0.142759	-0.0302338	-0.091394	-0.168177	0.061786	-0.117243	0.00912796	0.0448286
230	0.136233	0.104918	-0.137547	-0.00587393	0.0366115	-0.222297	-0.193558	-0.087508	0.0453102	-0.00713577	0.0341226	-0.0413227	-0.0382243	-0.107683	0.0140361	-0.0513141	-0.176783	0.0669347	-0.150509	-0.0190126	-0.0872841	0.148691	-0.142111	-0.134217	-0.0625467	0.0925171	-0.160706	-0.0757381	0.0287886	0.00652506	0.0579525	0.0142812	-0.118944	-0.253121	0.0439681	0.0937393	0.108371	0.060327	0.00644814	-0.069253	0.0359567	-0.0420995	-0.0626394	-0.0130956	-0.0408049	0.0130935	-0.109522	-0.0467973	0.0817578
1065	0.0693948	0.0317165	-0.0205336	-0.143904	-0.0638172	0.04162	0.0644901	-0.0339595	-0.134849	-0.0231202	-0.0594134	0.0192775	-0.0336314	0.128521	0.0746363	-0.0894377	-0.0597695	0.00647362	0.00143999	-0.00190498	0.144727	0.0531522	-0.0815107	0.017874	-0.00917925	-0.121899	-0.0789505	-0.036293	0.0952581	0.087098	-0.0849455	-0.137852	0.0262768	-0.114952	-0.106802	-0.0419259	0.0492736	-0.0392206	-0.115295	-0.0450937	0.0738451	0.0347877	0.0310358	-0.00297892	-0.0217929	0.0877972	0.0498022	0.0928617	-0.232384
464	-0.0468657	0.0160517	-0.113767	0.0942928	0.0632124	-0.143286	-0.0992605	0.0561512	-0.0376864	0.132357	0.0126252	0.0741297	-0.0422445	-0.0161747	-0.0679592	0.240431	-0.160055	-0.192536	-0.0655892	-0.0669317	-0.100561	-0.047133	0.0791171	-0.0401011	0.0527247	0.0598838	0.194505	-0.023751	-0.0261823	0.0150196	0.0615789	0.333051	0.102284	0.0738827	0.230119	0.0411332	0.0602111	-0.212025	-0.00402888	-0.103069	-0.109789	-0.150118	-0.139767	-0.0175823	-0.0859034	-0.111212	-0.00112112	0.0132374	0.07633
1047	0.0282776	-0.00906534	0.00296277	0.1679	0.086047	-0.0618143	0.0730702	-0.03867	0.0155782	0.0520082	0.0372766	0.00710887	-0.0457766	0.0439822	-0.0640565	0.0186791	-0.0366795	-0.0268501	-0.116504	0.0215914	-0.0481095	0.0335255	-0.0157041	-0.071457	0.112635	-0.0349375	-0.0488089	-0.0206611	-0.121003	-0.0520012	0.04392	0.124589	-0.0356601	-0.0777586	-0.0272982	0.0371713	-0.0408702	-0.0372858	-0.0706433	0.0348163	-0.0865233	-0.0968535	0.0118155	-0.00744078	-0.0620089	-0.0728637	-0.0328834	-0.0892013	0.0661293
372	-0.0374932	0.201743	-0.0479546	-0.0373425	-0.040341	0.00714725	0.0159139	-0.0120186	-0.00713238	-0.0176474	-0.0656794	0.0623734	-0.0676978	-0.0260775	0.00490504	0.0664856	-0.0307769	0.0284145	-0.0128789	-0.00817094	-0.0448835	-0.0377342	-0.0243113	-0.0659607	-0.043652	0.0340241	0.0840245	0.0420615	-0.0802487	-0.0531503	0.134443	0.102692	0.0905279	-0.100063	0.176052	0.0787388	0.303921	-0.124057	-0.0369402	-0.0866182	-0.0402687	-0.0984089	-0.024592	0.0774984	0.0577249	-0.0453995	0.0646914	-0.018612	0.0152118
1135	0.0324773	-0.0975112	-0.0444925	-0.0600851	-0.00892463	-0.0968343	0.00267445	-0.0540822	-0.00887776	-0.0874596	-0.123355	-0.0823123	0.0248729	-0.00244675	0.00727671	-0.153568	0.139962	0.126194	0.0449967	-0.08451	-0.0278701	0.0299644	0.0363714	-0.235404	-0.141088	0.00614319	-0.0726421	-0.118445	-0.100322	0.0118403	-0.0516296	0.0138173	-0.159181	-0.0575403	-0.00278145	0.270542	-0.0496326	0.629844	-0.0578963	0.0927377	-0.0752411	-0.0766253	-0.0408526	-0.110722	-0.143077	0.0286197	-0.127485	-0.0739588	-0.128226
414	-0.0494939	0.0189388	0.171188	0.0760248	0.0730263	0.0499974	0.037609	0.0378832	0.0921314	-0.0281279	0.593752	0.0417583	-0.00369246	-0.0216987	0.0195484	0.109336	-0.00203013	-0.0133558	0.0853837	-0.0640446	-0.0412605	-0.0583494	0.110211	-0.00451969	0.0697152	0.0275123	-0.049418	-0.0208639	-0.0303469	-0.0878689	0.0362592	-0.143578	0.119275	0.0697181	-0.168941	-0.111117	-0.0112615	-0.0751559	0.153996	0.0902144	0.0593309	0.113682	-0.0522589	0.00539847	0.00890294	-0.0448596	-0.0616994	0.0226084	0.0651137
1229	0.0134315	0.0753328	-0.0333309	-0.121443	0.219557	-0.246194	-0.0822896	0.136587	0.0850601	-0.0331312	-0.0823455	-0.0287784	0.0522951	-0.133186	-0.00867806	-0.0105629	0.0825707	0.141762	0.115573	-0.0993228	-0.125015	0.0121481	-0.0590495	-0.213526	-0.085442	0.0486478	0.077493	-0.0420386	-0.0162631	-0.109044	0.127912	0.196165	-0.0640893	0.104957	0.211831	0.227345	0.0983371	0.0467059	-0.0505233	-0.0226325	-0.146597	-0.0978886	-0.066382	-0.00660169	-0.0562394	-0.0871894	0.0158498	-0.0183388	0.107404
622	-0.00850967	-0.131577	-0.127414	-0.0744915	-0.0082583	0.0193601	0.105696	0.14828	0.195477	0.141047	-0.00102154	-0.0876029	0.127453	-0.0436778	0.0664799	0.0222848	0.0872116	-0.100407	0.210885	-0.0946819	-0.0106022	0.00973725	0.002005	0.0802346	0.0179228	0.0955989	0.223168	-0.030346	-0.0186739	0.0154762	0.0126736	0.0373358	-0.0100865	0.20127	-0.00213096	-0.00777211	-0.0787618	-0.0201715	-0.0881927	0.186508	-0.0327862	0.0830449	-0.0194309	-0.142995	0.0826309	0.0161753	-0.00771617	-0.0354208	0.0274248
1086	-0.030089	-0.116273	-0.0063337	-0.00982492	0.0153834	0.133389	0.0434314	-0.0197596	-0.0501319	-0.0331585	-0.00598635	0.125149	-0.0049217	-0.0443301	0.194612	-0.173962	0.15893	-0.0851021	0.149622	0.0263983	-0.165823	-0.00316495	0.0173096	0.0692556	0.0825894	-0.0653891	0.0339732	0.0413722	-0.00336928	-0.0185811	-0.0213837	-0.051854	0.0122699	0.040282	-0.0291366	-0.0065709	-0.0971112	0.0807548	0.00468069	-0.0379455	-0.0453092	0.0771944	0.18627	-0.0924318	0.0497369	0.03148	0.00758845	-0.00625982	-0.133563
280	0.0812877	-0.00951965	-0.0476663	0.0264112	0.065723	-0.0419264	-0.0190563	0.65113	0.677171	-0.118869	0.0293641	-0.0642689	0.736485	-0.119068	-0.0300651	0.172549	-0.0657471	-0.119383	-0.0750547	-0.0149343	0.0246654	0.0683297	-0.129799	-0.0868275	0.104722	0.633707	-0.0919799	-0.0986842	-0.0517536	-0.123379	0.134731	-0.0662609	-0.0290627	-0.0363091	-0.0916243	-0.00559326	0.0926579	0.0182671	-0.0930655	-0.00876106	-0.182803	-0.0135001	0.053265	0.0062083	-0.0125038	-0.0310078	0.00856609	0.0169348	0.198844
1129	-0.0674825	-0.0554344	-0.0359402	0.00511146	0.0384069	-0.10696	-0.0820906	-0.106163	-0.0516554	-0.0659779	-0.0620823	-0.155657	-0.0220386	-0.102741	0.00650773	-0.163306	0.0983962	0.166851	0.0773192	-0.0422522	0.0627255	-0.0700553	0.00542461	-0.227838	-0.213206	-0.0849458	-0.101693	-0.0164167	-0.0202943	-0.0840756	-0.0852501	-0.0357197	-0.153092	-0.0259214	0.0108937	0.192871	-0.0455867	0.704192	-0.0470168	0.00350206	0.0191652	0.0974941	-0.0520151	-0.0773566	-0.16034	0.0331172	-0.158315	-0.0761663	-0.165312
256	0.0688712	-0.000530458	0.000855209	0.0682119	0.0910946	-0.0066017	-0.048354	0.547499	0.681512	-0.086654	0.0972949	-0.0245449	0.645011	-0.0574961	-4.58319e-05	0.250641	-0.0819803	-0.101396	-0.141651	0.0875481	-0.0514001	0.0622581	-0.0815276	-0.0156624	0.0340716	0.574125	-0.0948172	0.0810349	0.00440157	-0.108753	0.203826	-0.0650668	0.0428099	-0.103393	-0.0962006	-0.0566281	0.165319	-0.0822984	0.0286259	-0.0475135	-0.133682	-0.0822047	0.00791158	-0.0131343	-0.00512859	-0.134971	0.00656122	0.0303228	0.251965
1179	0.0730369	-0.152561	-0.0144148	0.123128	-0.0137278	-0.0157265	0.111642	-0.0855317	-0.0652647	0.145188	-0.0122618	0.172205	-0.036248	-0.00816537	-0.0250205	-0.0903706	-0.00556607	-0.159203	0.145037	-0.00988962	-0.0113437	0.0733744	0.0207773	0.0227154	0.115541	-0.0664184	0.117564	0.0544463	0.0071501	0.127198	0.0468266	-0.0458317	0.0394473	0.0225946	-0.0372177	-0.022981	-0.00967748	-0.134104	-0.00340039	0.010387	0.0287189	-0.116786	0.0557551	-0.0440992	0.0615336	0.0208442	0.0193852	-0.00647435	0.00644148
502	-0.0564302	-0.0121508	-0.00798716	-0.149375	-0.218851	-0.0163506	-0.0216874	0.0592934	0.0218695	-0.0670452	-0.0155772	0.00361705	-0.159388	-0.0668916	-0.0891099	-0.140357	0.093811	0.145175	0.140917	0.00358972	0.159154	-0.0259735	0.0932249	-0.0843976	0.0879876	-0.0247323	0.0566127	-0.136574	-0.0332296	-0.0907516	-0.142916	0.0290557	-0.137469	0.165559	0.0107441	0.0685683	-0.091713	0.113584	-0.0745415	-0.0748575	0.187124	0.223627	-0.115469	-0.029605	-0.106807	0.241378	-0.0293235	0.11845	-0.0364928
1087	-0.0793155	-0.0256186	0.0535187	-0.0531531	0.0140819	0.108829	-0.0149181	-0.0477326	0.051538	-0.0280427	0.0448612	-0.0178205	-0.169453	0.098891	0.0183364	0.0577266	0.0150419	-0.111823	0.0633419	-0.0438849	-0.0892461	-0.0756179	-0.158749	0.00318292	0.0383432	-0.0271845	0.013052	-0.0451841	0.0241534	0.0463699	0.034012	-0.0836411	0.0266071	-0.07741	-0.113523	-0.0698024	-0.0977953	-0.0432298	-0.0444474	-0.15976	-0.0774648	-0.129241	-0.0223353	-0.0146291	-0.110424	-0.0771495	0.0358125	-0.0243658	0.0782218
471	0.190067	-0.000766484	0.13738	0.0281127	0.00101339	0.0726024	-0.0103031	0.131005	0.030116	-0.101882	-0.0465032	0.0643633	0.138385	-0.0411569	0.02805	0.37875	-0.106356	-0.082423	-0.0955096	-0.0837499	-0.0891726	0.168755	-0.0082181	0.0770632	0.148734	0.0924275	-0.0691232	-0.00531058	-0.0359487	0.0475634	-0.0257563	-0.0587889	0.0502075	-0.147435	-0.16044	-0.166081	0.0167906	-0.157325	-0.0349504	-0.0070596	-0.0176428	-0.110523	0.00560457	-0.0968044	-0.0627379	-0.0716165	-0.10256	0.0470901	0.122977
1175	0.0537755	0.00295124	0.0618491	-0.00956119	-0.107587	0.173542	0.0277281	0.0621213	-0.0740266	0.056862	0.00109118	-0.0979689	-0.0543323	0.0973828	0.0578898	0.0237327	0.0359049	-0.132017	0.0704765	-0.0485637	-0.0121612	0.0580289	0.0271456	-0.0809869	0.0671342	-0.0804571	-0.00595912	-0.0396601	0.0730766	0.0334058	-0.0388801	-0.1087	0.0020016	0.00731264	-0.0325295	0.0021165	-0.0576697	-0.121664	0.0794404	0.0159061	-0.0627356	-0.0789077	-0.0703322	0.0845934	-0.000916798	-0.0637446	0.0911042	0.134334	0.0664218
463	0.0174357	0.0512434	-0.0194112	-0.0395094	0.133504	0.110756	0.0502573	0.0714396	0.00580884	0.0357033	0.114424	0.131728	-0.0478642	0.0628347	0.0178462	0.536289	-0.171721	-0.168697	0.00106706	-0.0516434	-0.0619803	0.0172702	0.0168367	0.11772	0.0536626	0.0119538	0.0476037	0.0900142	-0.0517053	-0.045762	0.0401099	0.000272611	-0.00230644	0.0395621	-0.0228048	-0.126923	-0.0781392	-0.188684	0.0885812	-0.0313667	-0.0974189	-0.198048	0.0238547	-0.0657593	-0.141035	-0.0805684	0.0141673	0.000137742	0.197147
1268	0.176214	-0.0658055	0.0871155	-0.0715132	0.115884	-0.132799	-0.0891097	0.0592504	0.0852917	0.0912447	-0.0011263	-0.0846246	0.0454751	-0.0604953	0.0338638	0.116599	0.0263887	0.015063	-0.0685406	-0.0779361	-0.137973	0.181621	-0.0588179	-0.142442	-0.00730576	0.0136209	-0.112671	0.134821	0.0329947	-0.115864	0.318539	-0.00904792	-0.0564701	-0.0848716	-0.0417987	-0.139448	-0.10399	-0.0175291	0.0695873	0.0833747	0.023738	0.00106688	-0.0235043	-0.0909905	-0.0196747	0.0399729	-0.0188413	-0.0891033	0.128791
667	-0.0180138	0.20745	-0.119817	-0.151515	0.0908863	-0.0929214	-0.0206894	0.198188	0.238332	-0.0640888	-0.0568895	-0.0376952	0.0645334	-0.0783907	-0.0740085	0.248485	-0.02507	-0.0152406	-0.0343776	-0.101188	-0.106611	-0.0179239	0.00255068	-0.0602538	-0.01679	0.180765	-0.0795096	-0.0721106	-0.0110765	-0.0544951	0.18246	0.0718588	-0.0447993	-0.0308906	-0.0297921	0.0632906	0.126283	-0.1244	-0.0171299	-0.0315493	-0.0177427	-0.120909	-0.0400403	-0.107191	-0.0367024	-0.0326409	-0.00717048	0.0074351	0.246573
1222	-0.0700773	0.118877	-0.174193	0.0187021	0.207036	-0.211825	-0.201997	0.067304	-0.0628536	0.146416	-0.164772	-0.0638649	-0.0173948	-0.115996	-0.0649196	-0.0304845	-0.0935498	-0.00721308	0.00397958	0.0358931	0.013284	-0.0864037	0.0105782	-0.128734	-0.0147528	0.0146228	0.13514	-0.0760636	-0.000926154	-0.0242511	0.0304213	0.430105	0.0781783	0.0698705	0.381244	0.270889	0.210275	-0.115311	-0.0584644	-0.0929775	-0.092646	-0.140027	-0.128614	-0.0284864	-0.005048	-0.108172	0.100642	-0.0266011	-0.0405094
507	0.0137379	0.0652277	0.0482362	-0.0680823	0.0627766	-0.115265	-0.014826	-0.0216034	-0.129544	0.0886781	-0.0369226	-0.00362497	-0.0921988	0.105125	-0.0610934	0.0286939	0.016052	-0.220928	-0.0577222	0.0316062	-0.0231784	0.0161464	0.0648278	0.12639	0.0877973	-0.165957	0.0532846	-0.045092	-0.00521305	0.0359888	-0.00912407	0.0354121	0.0527363	-0.00387199	0.0395367	-0.0225181	0.0404746	-0.260572	0.108613	-0.0256859	-0.0239021	-0.0304249	-0.0200734	0.0397069	-0.043779	-0.0479326	0.0833134	0.0835686	0.00562709
1172	0.00168183	0.0249649	0.0220767	-0.0378281	-0.0928843	0.33104	0.0506868	-0.0830214	-0.134549	0.0253594	0.0537139	0.11125	-0.0681834	0.0860171	0.17366	0.157672	0.00399597	-0.197726	-0.0214175	-0.0650703	0.0511849	0.0111421	0.0880303	0.109846	0.0757413	-0.178013	0.0835388	-0.00778608	-0.0454759	-0.053636	-0.0634903	-0.096523	-0.0157333	0.0404856	-0.0148295	-0.013419	-0.0703053	-0.196061	0.11066	0.0539303	-0.00652559	-0.0565844	-0.067388	0.0748899	0.068275	0.0387353	0.0501023	0.0723274	-0.0910494
367	0.0269739	0.299821	-0.0488511	-0.0311872	-0.0552136	0.0416343	0.0151425	0.0787571	0.020303	-0.0857279	-0.0702945	-0.00879004	0.0373064	-0.00532173	0.0252887	0.150335	-0.0880869	-0.155701	-0.119551	0.0614497	-0.0497486	0.00380462	-0.0321344	-0.0384003	0.0755805	-0.0443161	0.0620979	-0.00807183	-0.059865	-0.0186632	0.133797	0.171031	0.0474463	-0.121989	0.11169	-0.0138297	0.183145	-0.223677	-0.0377117	-0.115471	0.0294336	0.0136469	0.01002	-0.0361003	-0.0131915	-0.0955329	-0.0348039	-0.110809	0.0989359
1198	-0.0629279	0.227742	-0.0290078	-0.0324991	0.0478375	-0.213664	-0.127329	-0.00717525	-0.12922	0.0788681	-0.0960945	-0.0526621	-0.0491574	-0.0228405	-0.124234	-0.0556018	-0.0470886	0.0614647	-0.0644492	0.00372416	-0.0611952	-0.0610976	-0.00536453	-0.138686	-0.0388086	-0.0387013	0.0818161	-0.0800258	0.0656287	0.0151584	0.0899246	0.382551	-0.087973	-0.0176506	0.36424	0.147048	0.160678	-0.0557478	0.00316166	-0.159344	-0.0658876	-0.157031	-0.0620589	0.0329799	-0.0516693	-0.0758146	0.0342763	-0.0224501	-0.0293067
583	-0.0341832	0.0631352	-0.0384768	-0.0627353	-0.0634968	0.103995	0.0367453	0.0613124	-0.0481806	0.00512114	-0.0362653	0.00563605	0.0475372	0.0887129	-0.0208757	-0.104631	-0.0185492	-0.0870647	-0.0429615	0.102781	0.0532658	-0.0521614	-0.127661	-0.0531595	0.0151877	-0.00860987	0.0472781	0.0726944	0.102772	0.142422	-0.0789838	-0.0366925	0.0604453	-0.0694299	0.0155129	-0.0394902	-0.0380414	-0.0985016	0.0642097	-0.147657	-0.062453	0.0901113	-0.0303817	0.104217	0.0883579	-0.0429734	0.0107038	0.135387	-0.186861
1280	-0.0225605	-0.165292	-0.0920982	-0.034859	-0.115306	-0.0585544	-0.0895994	-0.00988324	-0.0442242	-0.142978	-0.132713	-0.0655049	0.0447664	-0.0276637	0.0487662	-0.148772	0.0949288	0.204771	0.135462	-0.0543862	-0.000930938	-0.0349733	-0.100022	-0.237569	-0.292295	0.0533459	-0.144728	-0.1049	-0.00757911	0.0076199	0.00332994	-0.0109414	-0.147077	0.0287259	-0.0234824	0.294521	-0.0707589	0.749893	-0.174369	-0.0218793	0.00756544	0.00154749	0.0294038	-0.0966416	-0.127528	0.0468123	-0.094737	-0.0263812	-0.0461181
545	-0.0803693	-0.00918902	-0.0572916	-0.0226201	-0.039847	0.0229341	0.0331529	-0.0708963	-0.0276685	-0.0472402	0.0601352	-0.00103938	-0.0490067	0.176075	-0.0529082	0.0303939	-0.0573003	0.0566738	-0.00822804	0.0528304	0.0568717	-0.0839606	-0.0971137	0.0923123	0.0330836	-0.0217706	-0.0200677	0.0155381	0.0402492	0.0235853	0.00107967	-0.190344	0.0699918	-0.0036242	-0.124036	0.015326	0.0663862	0.0427835	0.0632883	-0.10609	-0.0274036	-0.028725	-0.0341078	0.316423	0.0838935	0.129494	0.117189	0.0913621	-0.0366141
1296	-0.0190627	-0.131912	-0.072089	0.114816	-0.00420269	-0.0945559	-0.0928409	-0.0364	0.0541079	-0.070954	-0.115547	-0.103042	0.0487956	-0.106864	0.100403	-0.155591	0.0999792	0.222883	0.117772	-0.0678109	0.0502433	-0.0402063	0.0147726	-0.218027	-0.160954	-0.0888341	-0.137805	-0.109498	-0.0902797	-0.161905	-0.0392724	-0.0697756	-0.0819393	0.0516014	-0.00271252	0.223598	-0.150971	0.845995	-0.0625699	-0.0193274	0.00818628	-0.00366556	-0.104139	-0.0748149	-0.216278	0.0712532	-0.135983	-0.00835475	-0.114191
468	0.0557706	0.125493	-0.14816	-0.0106173	-0.0907962	-0.152926	-0.0754412	0.0253556	-0.00401544	0.121534	-0.0332751	0.0221789	0.00937521	-0.0892258	-0.0423412	0.191935	-0.169695	-0.0699924	-0.216919	-0.0660663	-0.0255814	0.0411528	0.138195	-0.121135	-0.0372845	0.0572949	0.168962	-0.0069834	-0.0376215	-0.0828388	0.0702935	0.304428	0.0555864	-0.00807361	0.284945	0.0385443	0.0620778	-0.12885	0.0893062	-0.0421922	-0.0333567	-0.125501	-0.148406	0.00629718	-0.0791495	-0.0785423	0.0579567	-0.086827	0.131156
1341	-0.00535915	-0.141241	-0.101819	0.127397	0.0524706	0.0167487	0.0748773	-0.030624	-0.110358	-0.164788	-0.0670983	-0.0408524	-0.0443993	0.0892996	0.0215582	-0.121361	-0.0282271	-0.0183977	0.081343	0.0789993	0.08768	7.4109e-05	-0.0499684	-0.0422558	0.00825966	-0.0692017	-0.0544599	0.0164045	0.0280766	0.125692	-0.08161	-0.0992581	0.00845722	0.0717279	-0.0823111	-0.0456421	-0.144839	0.0829926	-0.119011	-0.0770167	-0.0449539	-0.0112387	0.0625781	-0.0398308	0.0588644	0.0417707	-0.024431	-0.045084	-0.0950657
832	-0.0443861	-0.0302857	-0.0895874	-0.0648718	-0.0536419	0.0105369	-0.0278886	-0.0465997	-0.0813115	-0.0231084	0.0368049	-0.0237393	-0.0206409	0.045117	-0.0953111	-0.0809228	-0.0344389	-0.0766837	-0.188494	-0.000441791	0.159705	-0.0321748	-0.108254	-0.102712	0.0535795	-0.0683618	-0.105694	-0.0228961	0.0451897	0.00394079	0.0363967	-0.109463	0.077102	-0.134644	-0.07008	-0.0263593	0.0431199	-0.0572016	0.0765645	-0.0881105	0.0594251	0.0693397	0.0352112	0.154683	0.0231439	0.0355589	0.0984576	0.0354944	-0.096938
1298	-0.0208379	-0.0309968	-0.0664795	0.0479837	0.0639338	-0.0607186	-0.125545	-0.0873426	-0.111658	-0.025581	-0.125223	-0.0473842	-0.0766546	-0.0766801	-0.0138691	-0.163264	0.149319	0.150408	0.158313	-0.00361143	0.0251051	-0.02314	0.0408455	-0.15905	-0.187122	-0.0912637	-0.0793493	-0.0530782	-0.0819915	-0.121518	-0.0822699	-0.0796799	-0.189732	0.0109328	-0.0119784	0.253335	-0.136051	0.653172	0.0262528	0.00552024	0.0237295	0.116836	0.00289253	-0.169145	-0.168735	-0.00117898	-0.12474	-0.0977328	-0.0864712
535	-0.128324	0.142291	0.124514	-0.0371015	-0.0109907	0.0668886	-0.0719403	-0.101349	-0.156122	-0.00726649	0.0821559	-0.112102	-0.0765387	0.168332	0.0340435	-0.0380633	-0.0425725	-0.151702	-0.128104	0.163083	0.0680224	-0.129851	-0.184388	-0.0523019	0.096969	-0.13166	0.0379902	-0.115194	0.067424	0.124074	0.0688593	-0.105761	0.00500411	-0.200971	-0.0897659	0.0514637	0.0141925	-0.10956	-0.00609641	0.0542664	-0.0596147	0.0699286	-0.0227404	0.107718	0.103645	-0.0334145	0.0757905	-0.0200008	-0.0471266
1282	0.0425413	-0.256978	-0.0271597	0.0116593	-0.064802	-0.0989885	-0.0197048	-0.033534	-0.0639062	-0.0469328	-0.13964	-0.0790209	0.0161561	-0.0701073	0.131476	-0.201839	0.152207	0.232554	0.162052	-0.107255	-0.0456145	0.0324227	-0.0669818	-0.177225	-0.262615	0.0266122	-0.156094	-0.0711259	0.0181149	-0.0253037	-0.0986233	-0.11499	-0.170745	0.0124043	-0.0711177	0.268775	-0.139092	0.805407	-0.157179	0.103418	-0.0270445	0.0986786	0.00325455	-0.085051	-0.0791913	0.0106539	-0.161323	-0.0203549	-0.175544
473	0.097615	0.172847	0.00921184	-0.0331029	0.0690417	0.0466453	-0.033947	0.101371	0.0840408	-0.0209327	0.00761207	-0.00864255	0.17181	-0.13265	-0.0943178	0.101055	-0.149903	-0.0847214	-0.145047	-0.0287636	-0.0117794	0.0745941	-0.0329234	-0.0652079	0.0404695	0.126259	0.0704835	-0.0208413	-0.0502276	-0.0594492	0.0632368	0.0962318	-0.000581773	-0.0441481	0.0909328	-0.0476293	0.0709059	-0.159814	0.0038096	0.0257102	-0.115859	-0.0565977	-0.0522364	-0.0931431	-0.0146129	-0.108112	-0.020428	0.0221945	0.0711265
1262	0.151754	0.00149472	0.0980021	-0.0606267	0.0845856	-0.185378	-0.212206	0.0348784	0.0750232	-0.0370021	0.0763086	-0.0102727	0.0211031	-0.0778155	0.030647	0.317882	-0.146069	-0.030464	-0.191636	-0.0599978	-0.171196	0.143145	-0.16781	-0.145659	-0.0175743	0.0879729	-0.20756	-0.0305846	0.00157103	-0.083822	0.378788	-0.0558561	-0.101997	-0.165657	-0.0238605	-0.100354	0.039274	-0.0701078	0.0381636	0.0660545	0.0405373	-0.0867704	-0.0337729	0.0598687	-0.0158398	-0.0478644	-0.000903053	-0.0508247	0.372384
630	-0.0905813	0.0247082	0.0147683	-0.0380848	-0.0412083	0.0153798	-0.0393189	-0.0762263	-0.0219782	-0.00963701	-0.056287	-0.0678639	-0.0543367	-0.0351612	-0.0689186	-0.181066	0.184519	0.187297	0.00240534	-0.015965	-0.0750892	-0.083351	-0.0513373	-0.0708991	-0.114911	-0.0372353	-0.154553	0.00606064	0.135048	-0.0115824	-0.0707987	-0.0487008	-0.107662	-0.00208128	-0.000982825	0.117742	-0.0125438	0.246377	-0.0261435	-0.00274005	0.0560115	0.0322668	0.0778769	0.0156553	0.021724	0.0807888	-0.05593	0.0856063	-0.0278407
346	-0.119158	-0.125546	0.0125997	-0.0261501	-0.0459477	0.106929	0.0874886	-0.0532712	0.0111117	-0.0081902	-0.0139119	0.0744515	-0.0321944	-0.0813163	0.016983	-0.0139943	0.0760563	0.0334408	-0.0723192	0.0210935	-0.0516995	-0.107194	0.0291912	0.0312565	0.0521608	0.0522682	-0.0136418	0.0854294	0.0226158	0.0144557	-0.0165538	-0.0513882	-0.0322621	-0.0959221	-0.0696999	-0.0572689	-0.065679	-0.0213076	0.0103963	0.0343185	0.0101509	0.0397141	0.0399309	0.107723	0.0592919	-0.00511467	0.00933537	-0.0917931	0.0938382
127	0.0490255	-0.0974268	0.0971328	-0.012134	0.00320192	0.0746659	0.217415	-0.0573272	0.0180761	-0.153446	0.100563	0.0523234	-0.0283859	0.0416883	0.142941	-0.0634435	0.0649486	-0.066256	-0.0440841	-0.0393761	-0.0782585	0.0509396	0.0643625	0.193877	0.0802803	0.023974	-0.0670597	-0.0314539	-0.0691437	0.0143684	-0.0166411	-0.155449	0.0099608	-0.124216	-0.137221	-0.121707	-0.0430067	-0.0424345	0.143406	0.0161591	0.0213372	0.0678336	0.0499783	-0.0333984	0.0380495	-0.0413462	-0.0863928	0.0334205	-0.00894162
266	0.0647608	-0.035081	-0.0309174	0.0854704	0.110554	0.0241845	0.0316739	0.70186	0.489421	-0.0558415	-0.0499195	0.00761632	0.709646	-0.0612859	0.0078389	0.15404	-0.015017	-0.0699302	0.0016037	0.0723317	-0.0207945	0.0427684	-0.0944492	-0.0713559	0.0567284	0.488267	-0.117541	0.00268516	-0.0516627	-0.129063	0.185462	-0.0847706	0.0793583	-0.0291665	-0.060772	-0.110001	0.102355	-0.0800898	0.0153555	-0.0343224	-0.123035	-0.0627712	0.0463042	-0.0394467	0.0170712	-0.0802788	0.016986	-0.00157478	0.222645
138	-0.0748306	0.0682311	0.0582913	-0.0838014	0.0315437	-0.0750091	-0.0450873	0.0140332	-0.129166	0.0737956	-0.042499	-0.0526088	-0.0204908	-0.0752676	-0.00474047	-0.133556	-0.0157643	0.044982	0.502928	-0.11654	-0.156802	-0.083077	0.335796	-0.0288086	-0.0109873	-0.0884487	0.133418	-0.0940759	-0.0429649	-0.0643508	-0.0468759	0.350814	-0.188637	0.457053	0.403732	0.0600479	-0.0415813	0.0228755	0.0547634	0.0165636	-0.0456804	-0.164907	-0.0408505	-0.0314936	-0.0174821	-0.0786327	0.0197873	-0.0434229	0.0101854
274	0.0131122	-0.0445076	0.00196619	0.0196301	0.0589418	0.0147578	-0.11751	0.644349	0.592821	-0.0793716	0.0829653	0.0558806	0.623928	-0.0780934	0.0407224	0.0740961	-0.12189	-0.0979573	-0.0395256	-0.0428706	-0.0416124	0.0121866	-0.0519593	-0.00898819	0.0274239	0.556409	-0.0635025	0.0778789	-0.0303279	-0.0314363	0.0926918	-0.0589387	0.0487766	-0.0148835	-0.0701986	-0.0546847	0.14229	-0.0731345	-0.0716399	-0.0578524	-0.123191	0.0149772	0.0958458	-0.0277182	-0.089802	-0.0800992	-0.00526679	0.0587007	0.17796
185	-0.00583688	-0.0767911	0.00494127	0.0155534	-0.0156519	0.0529915	0.0547064	-0.0648983	-0.060012	-0.0721311	0.124282	0.0588557	0.0553088	0.0764274	0.0154907	0.0841229	-0.111863	-0.0385686	-0.0456047	0.00241474	0.0110954	-0.0130451	-0.0348808	0.210026	0.164381	0.0305064	0.0311448	0.010337	0.0149574	0.147831	-0.00305703	-0.0771187	0.0447	-0.0542186	-0.116585	-0.115175	0.0128876	-0.255506	0.0935244	-0.0830842	0.0361036	0.025004	0.0353555	0.0951358	0.110868	-0.0136587	-0.00229169	-0.036801	0.0540043
1251	-0.0329143	0.0196133	0.0747962	-0.0345216	0.00145796	-0.206698	-0.126522	0.120794	0.167519	-0.0722953	-0.00925453	0.0570767	-0.0355321	-0.14723	-0.0299125	0.243732	-0.042231	0.100466	-0.011416	-0.177851	-0.203605	-0.0401315	-0.0764238	-0.103826	0.0297833	0.026901	-0.0258609	-0.10888	-0.0236939	-0.102926	0.0247101	0.166595	-0.13756	-0.0774448	0.0416636	0.0208887	-0.0298222	-0.0547305	-0.017409	-0.0760754	0.0594195	-0.0257569	-0.00292519	-0.110199	-0.172176	-0.0476751	-0.146286	-0.0209731	0.29906
1036	-0.132085	0.124806	-0.04651	-0.0124177	-0.0985903	0.0511303	-0.0116611	0.0421539	-0.044632	-0.0565626	-0.040403	0.0918467	0.0559743	0.00362391	0.0557116	-0.143393	-0.064769	0.000697919	-0.00556203	0.0990493	0.039766	-0.121495	-0.0294621	0.0467768	-0.0212305	-0.0421	0.10276	-0.0769575	-0.0151106	-0.0377805	-0.0405831	0.0183832	0.0561294	-0.0212276	0.000249806	0.170723	-0.067127	0.0091867	0.0211462	-0.02148	0.0631683	0.0581732	-0.0975285	-0.00335238	-0.0917369	-0.0588711	-0.00455927	0.0305669	-0.110046
113	-0.0462024	-0.0217003	0.0318252	-0.0703899	0.00841135	0.136289	0.0322284	-0.129687	-0.0260764	-0.0354092	0.0282038	-0.0482428	-0.0443316	-0.0168147	0.0846848	-0.00182045	0.0631064	0.0165221	-0.0811849	-0.0694252	-0.0329086	-0.0496265	0.090727	0.0420259	0.0290761	0.0573903	0.0368736	0.0442726	-0.162658	-0.0438875	-0.124259	-0.0572865	0.00811853	-0.0132313	0.0442808	0.0104329	-0.122418	0.153171	0.0639947	0.225868	-0.0157202	0.115353	0.0622395	-0.0542729	-0.0768671	-0.029085	-0.0952868	-0.0736295	-0.0671975
675	0.0502171	-0.0938529	0.0518238	0.345984	0.00450408	0.0645721	0.165054	-0.0306823	0.0809807	-0.125155	0.0588162	-0.0478756	0.0594313	0.000261471	0.0200196	0.0760721	-0.0141821	-0.0127978	-0.0836361	0.00694365	-0.0521805	0.0433706	-0.0711384	-0.0800108	0.0480301	0.0858775	-0.142056	-0.00480898	-0.00872051	0.0310011	0.000514039	-0.0499545	0.0155374	-0.0904329	-0.153322	-0.0330338	0.0113661	-0.0226123	0.0844289	0.0469386	-0.0265194	0.0637902	0.308894	0.0720237	0.0730866	0.0262155	-0.0611847	0.0407698	0.0383794
1062	-0.0858665	-0.181594	-0.0412747	0.00803785	0.112404	-0.0281991	-0.173133	0.00659187	-0.0128349	-0.0188299	-0.16948	-0.0734177	-0.079015	-0.178314	-0.0103059	-0.0347829	-0.00970962	0.138697	0.00529581	-0.0294139	0.0222813	-0.0702065	-0.0402235	0.000884504	-0.0518113	-0.03125	0.0272391	-0.0436665	-0.119773	0.0980056	0.0416634	-0.00894234	0.0580556	0.0126766	-0.0373078	0.0871397	-0.012909	0.144822	-0.038749	0.0603601	-0.0576917	-0.0586433	0.0419434	0.0136614	-0.0410601	-0.0394554	-0.0453497	-0.01012	-0.0719532
1224	-0.0464716	0.177783	-0.0155009	0.0291901	0.000679183	-0.167947	-0.0957153	-0.0385699	-0.165075	-0.028154	-0.0795046	-0.0492558	-0.0880101	-0.149008	-0.0035399	-0.00942762	-0.0829436	0.0256097	0.0320882	0.0313345	0.0242745	-0.0699255	0.223696	-0.0598447	0.0351148	-0.0973486	0.243409	0.0150528	-0.121361	-0.171374	0.00871046	0.362081	0.11593	0.240075	0.375156	0.0380842	0.12017	-0.0724954	0.0744938	-0.00903103	-0.0448958	-0.0306967	0.0123221	0.00711802	0.00249047	-0.118721	-0.0213223	-0.0276613	-0.113112
752	0.0793683	-0.0476731	-0.0503142	0.0731252	0.062828	-0.0234192	0.0770197	-0.021677	-0.164877	0.105958	-0.0434093	0.0174566	-0.0215082	0.179663	0.0022984	-0.0985573	-0.0968489	-0.0938241	-0.0368877	0.193722	0.116498	0.0722394	-0.0198663	0.126563	-0.0112472	-0.0247491	-0.0455129	0.0674147	0.0161155	0.0784725	-0.00944468	-0.0127423	0.186645	0.0451693	-0.0242492	-0.0225916	0.0194929	-0.0702496	-0.0468456	-0.131535	-0.000501291	0.0191104	0.00830686	0.214864	0.055127	0.00135579	0.0338779	0.119009	-0.121624
122	-0.0401029	-0.0901485	0.033894	-0.0753728	-0.0249033	0.0788612	0.0369886	-0.0685127	0.0183027	-0.169058	-0.0362051	0.0521583	-0.0681846	-0.0330924	0.17226	-0.0984755	0.12428	0.228473	0.110612	-0.0774911	0.0308905	-0.0506407	0.146655	-0.054502	-0.153477	0.0453557	0.0288077	-0.090724	-0.0926269	0.0344727	-0.0952606	-0.021761	0.0172391	0.0779551	0.00800815	-0.058407	0.00658185	0.191108	0.0175873	0.0697162	-0.0189966	0.0725572	0.0868774	-0.0744206	0.00174022	-0.0357369	-0.153992	0.0415137	0.0164087
671	0.101117	-0.128419	0.100398	0.139217	0.115063	-0.0560516	0.0514389	-0.0188039	0.0858075	-0.0636599	-0.0069175	-0.036084	0.100997	0.10112	-0.100604	0.0455969	-0.0516655	-0.0559395	-0.0547805	0.027354	-0.00627551	0.104568	-0.00994145	0.116649	0.0966473	0.104808	-0.0355881	0.197466	-0.037672	0.13046	-0.0637394	-0.0720534	0.0907944	-0.0645378	-0.0976966	-0.0831839	0.0160685	-0.0813377	-0.0165199	-0.00173123	-0.0519441	-0.0356784	-0.0374278	-0.099529	0.0156812	0.025384	0.0790613	0.109586	-0.0469858
[truncated: 644 more columns]
